# Supplementary material for: Association between blood metabolites and chronic respiratory diseases: A Mendelian randomization study
Source: Medicine (Baltimore). 2026 Apr 24;105(17):e48317. doi: 10.1097/MD.0000000000048317 (PMC13124415; doi:10.1097/MD.0000000000048317)
Supplement: Supplementary file 2 [file medi-105-e48317-s002.xlsx]

## Sheet: Sheet1
Supplementary Table 2: Instrumental Variables for 1400 Blood Metabolites
Outcome: Asthma
SNP	effect_allele.exposure	other_allele.exposure	effect_allele.outcome	other_allele.outcome	pval.exposure	samplesize.exposure	exposure	R2	F_pow_beta_se
rs10006723	T	G	T	G	7.40711e-07	8192	Carnitine levels || id:ebi-met1400-GCST90199621	0.00292634	24.506
rs10826332	A	T	A	T	6.9336e-07	8192	Carnitine levels || id:ebi-met1400-GCST90199621	0.00287574	24.6336
rs10900223	C	T	C	T	2.15271e-09	8192	Carnitine levels || id:ebi-met1400-GCST90199621	0.00417109	35.8304
rs112819917	A	G	A	G	2.98241e-07	8192	Carnitine levels || id:ebi-met1400-GCST90199621	0.00311759	26.2611
rs115168226	G	A	G	A	4.18852e-06	8192	Carnitine levels || id:ebi-met1400-GCST90199621	0.00245023	21.1766
rs13026148	A	G	A	G	8.57356e-06	8192	Carnitine levels || id:ebi-met1400-GCST90199621	0.00234474	19.8055
rs13247874	T	C	T	C	1.20324e-07	8192	Carnitine levels || id:ebi-met1400-GCST90199621	0.00331106	28.0158
rs138190991	A	T	A	T	2.26798e-06	8192	Carnitine levels || id:ebi-met1400-GCST90199621	0.00263596	22.3536
rs149235996	G	A	G	A	4.46387e-16	8192	Carnitine levels || id:ebi-met1400-GCST90199621	0.00770297	66.0199
rs1511808	T	C	T	C	9.28299e-06	8192	Carnitine levels || id:ebi-met1400-GCST90199621	0.00230399	19.6535
rs2512510	A	G	A	G	3.03877e-06	8192	Carnitine levels || id:ebi-met1400-GCST90199621	0.00257146	21.792
rs55775057	A	G	A	G	8.38207e-06	8192	Carnitine levels || id:ebi-met1400-GCST90199621	0.00235829	19.8487
rs72836546	T	C	T	C	5.22043e-07	8192	Carnitine levels || id:ebi-met1400-GCST90199621	0.00295493	25.1807
rs73025372	G	A	G	A	5.31831e-06	8192	Carnitine levels || id:ebi-met1400-GCST90199621	0.00242725	20.7191
rs7537155	A	G	A	G	2.81588e-06	8192	Carnitine levels || id:ebi-met1400-GCST90199621	0.00258711	21.9382
rs76187828	G	A	G	A	8.69448e-06	8192	Carnitine levels || id:ebi-met1400-GCST90199621	0.00233516	19.7786
rs76638161	T	C	T	C	9.35172e-06	8192	Carnitine levels || id:ebi-met1400-GCST90199621	0.00229388	19.6394
rs79717472	G	A	G	A	2.32235e-06	8192	Carnitine levels || id:ebi-met1400-GCST90199621	0.00259298	22.3081
rs11166865	A	C	A	C	5.52263e-06	7306	Benzoate levels || id:ebi-met1400-GCST90199622	0.00300843	20.6468
rs113989462	G	C	G	C	5.5997e-06	7306	Benzoate levels || id:ebi-met1400-GCST90199622	0.00279149	20.6203
rs11625375	T	C	T	C	6.30756e-06	7306	Benzoate levels || id:ebi-met1400-GCST90199622	0.00276711	20.3926
rs117191976	T	G	T	G	4.14808e-06	7306	Benzoate levels || id:ebi-met1400-GCST90199622	0.00277509	21.1953
rs11749139	G	T	G	T	7.77842e-06	7306	Benzoate levels || id:ebi-met1400-GCST90199622	0.00269433	19.9915
rs141054369	T	C	T	C	7.47975e-06	7306	Benzoate levels || id:ebi-met1400-GCST90199622	0.00270019	20.0665
rs149023824	G	A	G	A	8.96732e-06	7306	Benzoate levels || id:ebi-met1400-GCST90199622	0.00263471	19.7196
rs149187032	A	G	A	G	7.3576e-06	7306	Benzoate levels || id:ebi-met1400-GCST90199622	0.0026963	20.0979
rs181702052	C	G	C	G	6.455e-07	7306	Benzoate levels || id:ebi-met1400-GCST90199622	0.00332061	24.7712
rs186382517	C	T	C	T	1.01397e-06	7306	Benzoate levels || id:ebi-met1400-GCST90199622	0.00319731	23.9015
rs2749463	C	G	C	G	2.19626e-06	7306	Benzoate levels || id:ebi-met1400-GCST90199622	0.00301583	22.4152
rs533126002	C	T	C	T	5.53254e-06	7306	Benzoate levels || id:ebi-met1400-GCST90199622	0.00276636	20.6434
rs62192967	T	A	T	A	6.7542e-06	7306	Benzoate levels || id:ebi-met1400-GCST90199622	0.00274058	20.2617
rs62209511	T	C	T	C	4.85941e-06	7306	Benzoate levels || id:ebi-met1400-GCST90199622	0.00282086	20.892
rs6468762	A	G	A	G	3.1148e-06	7306	Benzoate levels || id:ebi-met1400-GCST90199622	0.00291462	21.7445
rs72638543	T	C	T	C	4.29519e-06	7306	Benzoate levels || id:ebi-met1400-GCST90199622	0.00276314	21.1284
rs73801273	T	C	T	C	1.98052e-06	7306	Benzoate levels || id:ebi-met1400-GCST90199622	0.00301254	22.6138
rs9943251	A	G	A	G	2.58422e-06	7306	Benzoate levels || id:ebi-met1400-GCST90199622	0.00297405	22.1029
rs112191400	T	C	T	C	8.49127e-06	4641	Maltotriose levels || id:ebi-met1400-GCST90199623	0.00418366	19.8238
rs113410972	A	G	A	G	4.88054e-06	4641	Maltotriose levels || id:ebi-met1400-GCST90199623	0.00467194	20.8836
rs117257402	T	C	T	C	9.77447e-07	4641	Maltotriose levels || id:ebi-met1400-GCST90199623	0.00517459	23.9721
rs1230433	A	G	A	G	1.04432e-06	4641	Maltotriose levels || id:ebi-met1400-GCST90199623	0.00503033	23.8449
rs12340914	G	A	G	A	8.49668e-06	4641	Maltotriose levels || id:ebi-met1400-GCST90199623	0.00430694	19.8228
rs1254839	G	A	G	A	1.39183e-06	4641	Maltotriose levels || id:ebi-met1400-GCST90199623	0.00507017	23.292
rs1360005	C	T	C	T	2.52725e-06	4641	Maltotriose levels || id:ebi-met1400-GCST90199623	0.00474765	22.1456
rs141782806	C	T	C	T	3.91306e-06	4641	Maltotriose levels || id:ebi-met1400-GCST90199623	0.00449893	21.307
rs147666382	A	G	A	G	9.54593e-07	4641	Maltotriose levels || id:ebi-met1400-GCST90199623	0.00509	24.0176
rs150215008	T	C	T	C	5.56468e-06	4641	Maltotriose levels || id:ebi-met1400-GCST90199623	0.00444833	20.6324
rs3741902	C	T	C	T	9.88314e-06	4641	Maltotriose levels || id:ebi-met1400-GCST90199623	0.00416889	19.534
rs3935534	C	G	C	G	2.83227e-06	4641	Maltotriose levels || id:ebi-met1400-GCST90199623	0.00481442	21.9269
rs62317587	C	A	C	A	4.23694e-06	4641	Maltotriose levels || id:ebi-met1400-GCST90199623	0.00456425	21.1547
rs72552153	A	G	A	G	1.27418e-06	4641	Maltotriose levels || id:ebi-met1400-GCST90199623	0.00496279	23.4618
rs72670481	T	C	T	C	1.36972e-08	4641	Maltotriose levels || id:ebi-met1400-GCST90199623	0.00701669	32.2298
rs75049736	G	A	G	A	3.20362e-06	4641	Maltotriose levels || id:ebi-met1400-GCST90199623	0.0048827	21.6907
rs75183407	T	C	T	C	1.56907e-06	4641	Maltotriose levels || id:ebi-met1400-GCST90199623	0.0049255	23.0614
rs7525374	G	A	G	A	7.60482e-06	4641	Maltotriose levels || id:ebi-met1400-GCST90199623	0.00450411	20.0346
rs78910814	C	T	C	T	6.0231e-06	4641	Maltotriose levels || id:ebi-met1400-GCST90199623	0.00444952	20.4809
rs79441497	G	A	G	A	6.76728e-06	4641	Maltotriose levels || id:ebi-met1400-GCST90199623	0.00426881	20.2579
rs9855944	A	G	A	G	4.44236e-06	4641	Maltotriose levels || id:ebi-met1400-GCST90199623	0.00454624	21.0639
rs10106654	C	A	C	A	8.70498e-06	8260	Hippurate levels || id:ebi-met1400-GCST90199624	0.00229333	19.7764
rs10818729	C	T	C	T	6.91823e-06	8260	Hippurate levels || id:ebi-met1400-GCST90199624	0.00241583	20.2156
rs117019913	A	G	A	G	8.71489e-06	8260	Hippurate levels || id:ebi-met1400-GCST90199624	0.00231552	19.7743
rs1271526	T	C	T	C	4.71341e-06	8260	Hippurate levels || id:ebi-met1400-GCST90199624	0.00243199	20.9504
rs12782560	T	C	T	C	5.2242e-06	8260	Hippurate levels || id:ebi-met1400-GCST90199624	0.00243544	20.7533
rs1505993	T	C	T	C	4.42373e-06	8260	Hippurate levels || id:ebi-met1400-GCST90199624	0.00249472	21.0719
rs16909710	T	C	T	C	5.31941e-07	8260	Hippurate levels || id:ebi-met1400-GCST90199624	0.0029789	25.1444
rs2886306	T	C	T	C	9.98048e-06	8260	Hippurate levels || id:ebi-met1400-GCST90199624	0.00234753	19.5151
rs375709482	T	C	T	C	4.27499e-06	8260	Hippurate levels || id:ebi-met1400-GCST90199624	0.0024478	21.1374
rs3779084	G	A	G	A	4.63251e-06	8260	Hippurate levels || id:ebi-met1400-GCST90199624	0.00244088	20.9836
rs56266656	G	A	G	A	8.15059e-06	8260	Hippurate levels || id:ebi-met1400-GCST90199624	0.0023484	19.9022
rs7073480	C	T	C	T	4.62648e-07	8260	Hippurate levels || id:ebi-met1400-GCST90199624	0.00300085	25.4138
rs72782456	G	A	G	A	8.32618e-06	8260	Hippurate levels || id:ebi-met1400-GCST90199624	0.00235663	19.8615
rs76464474	T	G	T	G	9.99571e-07	8260	Hippurate levels || id:ebi-met1400-GCST90199624	0.00284304	23.929
rs1116046	T	A	T	A	5.11035e-06	8243	Methionine sulfoxide levels || id:ebi-met1400-GCST90199625	0.00253364	20.7956
rs112196227	T	A	T	A	6.63451e-06	8243	Methionine sulfoxide levels || id:ebi-met1400-GCST90199625	0.00241579	20.2959
rs112256623	A	G	A	G	7.91375e-06	8243	Methionine sulfoxide levels || id:ebi-met1400-GCST90199625	0.00230246	19.9586
rs113966925	T	C	T	C	8.73154e-06	8243	Methionine sulfoxide levels || id:ebi-met1400-GCST90199625	0.00238384	19.7706
rs114314137	G	A	G	A	9.51482e-06	8243	Methionine sulfoxide levels || id:ebi-met1400-GCST90199625	0.00235751	19.6064
rs114588795	G	C	G	C	8.78741e-06	8243	Methionine sulfoxide levels || id:ebi-met1400-GCST90199625	0.00230331	19.7584
rs12216870	T	C	T	C	3.74623e-06	8243	Methionine sulfoxide levels || id:ebi-met1400-GCST90199625	0.00253671	21.3905
rs142260529	T	C	T	C	6.9889e-06	8243	Methionine sulfoxide levels || id:ebi-met1400-GCST90199625	0.00243501	20.1962
rs146859626	C	T	C	T	6.61053e-06	8243	Methionine sulfoxide levels || id:ebi-met1400-GCST90199625	0.0024271	20.3027
rs146902454	C	T	C	T	1.2809e-07	8243	Methionine sulfoxide levels || id:ebi-met1400-GCST90199625	0.00338322	27.8949
rs162588	A	G	A	G	8.12626e-06	8243	Methionine sulfoxide levels || id:ebi-met1400-GCST90199625	0.00237977	19.908
rs3138108	T	C	T	C	1.75401e-06	8243	Methionine sulfoxide levels || id:ebi-met1400-GCST90199625	0.00268838	22.8472
rs390784	T	G	T	G	8.39336e-07	8243	Methionine sulfoxide levels || id:ebi-met1400-GCST90199625	0.00289082	24.2655
rs4862595	T	C	T	C	7.25667e-06	8243	Methionine sulfoxide levels || id:ebi-met1400-GCST90199625	0.00238872	20.1244
rs57419073	A	G	A	G	5.71868e-06	8243	Methionine sulfoxide levels || id:ebi-met1400-GCST90199625	0.00245225	20.5801
rs66676945	T	C	T	C	6.74151e-07	8243	Methionine sulfoxide levels || id:ebi-met1400-GCST90199625	0.00295999	24.6877
rs6706818	G	A	G	A	6.10924e-06	8243	Methionine sulfoxide levels || id:ebi-met1400-GCST90199625	0.00242759	20.4537
rs72924553	G	A	G	A	5.81041e-06	8243	Methionine sulfoxide levels || id:ebi-met1400-GCST90199625	0.00244943	20.5496
rs76954145	T	C	T	C	4.2103e-07	8243	Methionine sulfoxide levels || id:ebi-met1400-GCST90199625	0.00308389	25.5955
rs7708674	T	C	T	C	4.032e-06	8243	Methionine sulfoxide levels || id:ebi-met1400-GCST90199625	0.00254501	21.2496
rs78631663	C	T	C	T	8.26193e-06	8243	Methionine sulfoxide levels || id:ebi-met1400-GCST90199625	0.0023359	19.8762
rs78762284	A	G	A	G	9.26651e-08	8243	Methionine sulfoxide levels || id:ebi-met1400-GCST90199625	0.00346061	28.5214
rs7990044	G	A	G	A	6.93449e-06	8243	Methionine sulfoxide levels || id:ebi-met1400-GCST90199625	0.00241635	20.2112
rs10518870	G	A	G	A	4.79876e-06	7965	Xanthurenate levels || id:ebi-met1400-GCST90199626	0.00261396	20.9159
rs10901595	T	C	T	C	7.95847e-06	7965	Xanthurenate levels || id:ebi-met1400-GCST90199626	0.00235979	19.9478
rs115107012	A	G	A	G	7.23249e-06	7965	Xanthurenate levels || id:ebi-met1400-GCST90199626	0.00238859	20.1307
rs117776343	C	A	C	A	9.73115e-07	7965	Xanthurenate levels || id:ebi-met1400-GCST90199626	0.00290395	23.9807
rs13038820	A	G	A	G	5.65531e-07	7965	Xanthurenate levels || id:ebi-met1400-GCST90199626	0.00303811	25.0266
rs1339135	G	A	G	A	3.97938e-06	7965	Xanthurenate levels || id:ebi-met1400-GCST90199626	0.00255831	21.2749
rs148768795	A	G	A	G	8.86512e-06	7965	Xanthurenate levels || id:ebi-met1400-GCST90199626	0.00238939	19.7416
rs150456440	A	G	A	G	9.52642e-06	7965	Xanthurenate levels || id:ebi-met1400-GCST90199626	0.00238173	19.6041
rs189750460	C	T	C	T	5.40694e-06	7965	Xanthurenate levels || id:ebi-met1400-GCST90199626	0.00245545	20.6875
rs2762353	G	A	G	A	3.93898e-12	7965	Xanthurenate levels || id:ebi-met1400-GCST90199626	0.00578574	48.1547
rs354710	T	C	T	C	1.27297e-09	7965	Xanthurenate levels || id:ebi-met1400-GCST90199626	0.00459744	36.8542
rs41294573	T	C	T	C	3.45762e-06	7965	Xanthurenate levels || id:ebi-met1400-GCST90199626	0.0025551	21.5441
rs4148325	T	C	T	C	1.81218e-22	7965	Xanthurenate levels || id:ebi-met1400-GCST90199626	0.0113075	95.0972
rs4654393	A	G	A	G	5.8138e-06	7965	Xanthurenate levels || id:ebi-met1400-GCST90199626	0.0025229	20.5486
rs4952404	T	C	T	C	3.1916e-06	7965	Xanthurenate levels || id:ebi-met1400-GCST90199626	0.00268507	21.6979
rs55953511	A	G	A	G	2.65512e-07	7965	Xanthurenate levels || id:ebi-met1400-GCST90199626	0.00333581	26.4855
rs610480	G	A	G	A	4.89465e-06	7965	Xanthurenate levels || id:ebi-met1400-GCST90199626	0.002588	20.878
rs62344716	A	G	A	G	1.33435e-06	7965	Xanthurenate levels || id:ebi-met1400-GCST90199626	0.00278757	23.373
rs74323113	T	G	T	G	3.18436e-06	7965	Xanthurenate levels || id:ebi-met1400-GCST90199626	0.00261081	21.7022
rs75152214	A	G	A	G	9.33471e-06	7965	Xanthurenate levels || id:ebi-met1400-GCST90199626	0.00240269	19.6429
rs76961499	T	C	T	C	4.36543e-06	7965	Xanthurenate levels || id:ebi-met1400-GCST90199626	0.00257969	21.0972
rs80253618	A	G	A	G	3.09841e-09	7965	Xanthurenate levels || id:ebi-met1400-GCST90199626	0.00430842	35.1211
rs8058114	A	G	A	G	2.29605e-06	7965	Xanthurenate levels || id:ebi-met1400-GCST90199626	0.00268403	22.3299
rs10168931	A	G	A	G	1.32992e-21	5606	N-alpha-acetylornithine levels || id:ebi-met1400-GCST90199627	0.0149492	91.1527
rs117299913	C	T	C	T	2.66467e-06	5606	N-alpha-acetylornithine levels || id:ebi-met1400-GCST90199627	0.00386735	22.0441
rs117413891	T	C	T	C	3.92063e-06	5606	N-alpha-acetylornithine levels || id:ebi-met1400-GCST90199627	0.00354848	21.3033
rs117790062	T	C	T	C	9.01451e-06	5606	N-alpha-acetylornithine levels || id:ebi-met1400-GCST90199627	0.00336105	19.7096
rs13184558	C	T	C	T	8.03104e-06	5606	N-alpha-acetylornithine levels || id:ebi-met1400-GCST90199627	0.00338965	19.9304
rs149122905	G	A	G	A	4.62956e-06	5606	N-alpha-acetylornithine levels || id:ebi-met1400-GCST90199627	0.00352822	20.9848
rs17360657	C	T	C	T	2.38105e-06	5606	N-alpha-acetylornithine levels || id:ebi-met1400-GCST90199627	0.00369099	22.26
rs182387902	T	C	T	C	3.42909e-07	5606	N-alpha-acetylornithine levels || id:ebi-met1400-GCST90199627	0.00439118	25.9915
rs4430142	C	G	C	G	6.52549e-06	5606	N-alpha-acetylornithine levels || id:ebi-met1400-GCST90199627	0.00378517	20.3275
rs4960616	C	T	C	T	5.76543e-07	5606	N-alpha-acetylornithine levels || id:ebi-met1400-GCST90199627	0.00412051	24.9891
rs62053878	T	C	T	C	4.63646e-06	5606	N-alpha-acetylornithine levels || id:ebi-met1400-GCST90199627	0.0035538	20.9819
rs6846979	G	A	G	A	6.1633e-06	5606	N-alpha-acetylornithine levels || id:ebi-met1400-GCST90199627	0.00347065	20.4368
rs76075534	T	C	T	C	7.21786e-06	5606	N-alpha-acetylornithine levels || id:ebi-met1400-GCST90199627	0.00342615	20.1345
rs77556524	G	C	G	C	2.54621e-06	5606	N-alpha-acetylornithine levels || id:ebi-met1400-GCST90199627	0.00369012	22.1313
rs80205778	A	G	A	G	7.63638e-07	5606	N-alpha-acetylornithine levels || id:ebi-met1400-GCST90199627	0.00410569	24.4475
rs10014780	G	A	G	A	4.83094e-06	8289	3-methylhistidine levels || id:ebi-met1400-GCST90199628	0.00245442	20.9033
rs10181994	T	A	T	A	1.21096e-06	8289	3-methylhistidine levels || id:ebi-met1400-GCST90199628	0.00288208	23.5597
rs10966648	T	C	T	C	1.51321e-07	8289	3-methylhistidine levels || id:ebi-met1400-GCST90199628	0.00334025	27.5725
rs114734560	T	C	T	C	3.23383e-06	8289	3-methylhistidine levels || id:ebi-met1400-GCST90199628	0.00260027	21.6725
rs117090299	C	T	C	T	6.34695e-06	8289	3-methylhistidine levels || id:ebi-met1400-GCST90199628	0.00236058	20.3806
rs117771460	A	G	A	G	9.47246e-06	8289	3-methylhistidine levels || id:ebi-met1400-GCST90199628	0.0023446	19.615
rs12138831	T	G	T	G	4.4935e-06	8289	3-methylhistidine levels || id:ebi-met1400-GCST90199628	0.00250048	21.0419
rs13234372	A	G	A	G	8.58358e-07	8289	3-methylhistidine levels || id:ebi-met1400-GCST90199628	0.00288718	24.2223
rs138750865	T	C	T	C	2.19298e-06	8289	3-methylhistidine levels || id:ebi-met1400-GCST90199628	0.00265011	22.4182
rs146846950	A	G	A	G	9.35434e-06	8289	3-methylhistidine levels || id:ebi-met1400-GCST90199628	0.00231278	19.6389
rs149807477	T	C	T	C	9.70658e-06	8289	3-methylhistidine levels || id:ebi-met1400-GCST90199628	0.0022964	19.5684
rs17670800	A	G	A	G	3.73616e-06	8289	3-methylhistidine levels || id:ebi-met1400-GCST90199628	0.00253413	21.3957
rs185076690	T	C	T	C	9.53817e-06	8289	3-methylhistidine levels || id:ebi-met1400-GCST90199628	0.00226159	19.6017
rs1857803	C	T	C	T	2.38263e-06	8289	3-methylhistidine levels || id:ebi-met1400-GCST90199628	0.00264078	22.2587
rs2797978	C	T	C	T	5.36565e-06	8289	3-methylhistidine levels || id:ebi-met1400-GCST90199628	0.00242876	20.702
rs4142196	A	C	A	C	8.92094e-06	8289	3-methylhistidine levels || id:ebi-met1400-GCST90199628	0.00230109	19.7296
rs72879030	C	G	C	G	3.77474e-06	8289	3-methylhistidine levels || id:ebi-met1400-GCST90199628	0.00259577	21.3761
rs72997812	A	G	A	G	6.24738e-06	8289	3-methylhistidine levels || id:ebi-met1400-GCST90199628	0.0024062	20.4109
rs73035811	A	G	A	G	6.58475e-06	8289	3-methylhistidine levels || id:ebi-met1400-GCST90199628	0.0024429	20.3103
rs7516441	A	G	A	G	9.63078e-06	8289	3-methylhistidine levels || id:ebi-met1400-GCST90199628	0.00246637	19.5833
rs75256283	A	T	A	T	1.87007e-06	8289	3-methylhistidine levels || id:ebi-met1400-GCST90199628	0.00272699	22.724
rs752834	A	G	A	G	1.95589e-06	8289	3-methylhistidine levels || id:ebi-met1400-GCST90199628	0.00268088	22.6378
rs75782963	A	G	A	G	8.96138e-06	8289	3-methylhistidine levels || id:ebi-met1400-GCST90199628	0.00232482	19.7209
rs7746774	G	A	G	A	1.41037e-06	8289	3-methylhistidine levels || id:ebi-met1400-GCST90199628	0.00270461	23.2665
rs9910668	C	A	C	A	6.01742e-06	8289	3-methylhistidine levels || id:ebi-met1400-GCST90199628	0.00240161	20.4826
rs10816075	T	C	T	C	2.18817e-06	8212	Glycerophosphorylcholine (GPC) levels || id:ebi-met1400-GCST90199629	0.00260962	22.4222
rs112211203	T	G	T	G	5.59308e-06	8212	Glycerophosphorylcholine (GPC) levels || id:ebi-met1400-GCST90199629	0.00237154	20.6227
rs112779076	C	T	C	T	8.88357e-06	8212	Glycerophosphorylcholine (GPC) levels || id:ebi-met1400-GCST90199629	0.00237119	19.7378
rs117605274	G	A	G	A	2.43119e-06	8212	Glycerophosphorylcholine (GPC) levels || id:ebi-met1400-GCST90199629	0.00268232	22.22
rs117793976	C	G	C	G	7.17504e-06	8212	Glycerophosphorylcholine (GPC) levels || id:ebi-met1400-GCST90199629	0.00235445	20.146
rs12800817	A	G	A	G	9.59083e-07	8212	Glycerophosphorylcholine (GPC) levels || id:ebi-met1400-GCST90199629	0.00279898	24.0086
rs141866706	C	T	C	T	2.59877e-06	8212	Glycerophosphorylcholine (GPC) levels || id:ebi-met1400-GCST90199629	0.00260215	22.0921
rs143156137	T	C	T	C	5.05379e-06	8212	Glycerophosphorylcholine (GPC) levels || id:ebi-met1400-GCST90199629	0.00239254	20.8168
rs149395329	C	T	C	T	8.95637e-06	8212	Glycerophosphorylcholine (GPC) levels || id:ebi-met1400-GCST90199629	0.00236389	19.7219
rs16973477	G	A	G	A	8.07672e-06	8212	Glycerophosphorylcholine (GPC) levels || id:ebi-met1400-GCST90199629	0.00232836	19.9197
rs192566258	A	T	A	T	6.85374e-06	8212	Glycerophosphorylcholine (GPC) levels || id:ebi-met1400-GCST90199629	0.00239131	20.2336
rs2015026	C	T	C	T	5.93109e-06	8212	Glycerophosphorylcholine (GPC) levels || id:ebi-met1400-GCST90199629	0.00245883	20.5103
rs28631199	A	G	A	G	7.02641e-06	8212	Glycerophosphorylcholine (GPC) levels || id:ebi-met1400-GCST90199629	0.00240414	20.1861
rs3738976	T	C	T	C	5.35738e-06	8212	Glycerophosphorylcholine (GPC) levels || id:ebi-met1400-GCST90199629	0.00243109	20.7051
rs4715365	T	C	T	C	3.5449e-06	8212	Glycerophosphorylcholine (GPC) levels || id:ebi-met1400-GCST90199629	0.00259131	21.4963
rs4980965	C	T	C	T	7.58431e-06	8212	Glycerophosphorylcholine (GPC) levels || id:ebi-met1400-GCST90199629	0.00248092	20.0398
rs557700	C	T	C	T	6.92818e-06	8212	Glycerophosphorylcholine (GPC) levels || id:ebi-met1400-GCST90199629	0.00238162	20.213
rs665474	T	A	T	A	9.99158e-06	8212	Glycerophosphorylcholine (GPC) levels || id:ebi-met1400-GCST90199629	0.00224331	19.513
rs6981994	C	T	C	T	3.59568e-06	8212	Glycerophosphorylcholine (GPC) levels || id:ebi-met1400-GCST90199629	0.00252615	21.4691
rs72803677	T	G	T	G	3.34525e-06	8212	Glycerophosphorylcholine (GPC) levels || id:ebi-met1400-GCST90199629	0.00255585	21.6076
rs74420163	T	C	T	C	5.8326e-06	8212	Glycerophosphorylcholine (GPC) levels || id:ebi-met1400-GCST90199629	0.00244431	20.5423
rs74814187	T	C	T	C	2.28402e-06	8212	Glycerophosphorylcholine (GPC) levels || id:ebi-met1400-GCST90199629	0.00260855	22.34
rs75158623	A	T	A	T	6.76327e-06	8212	Glycerophosphorylcholine (GPC) levels || id:ebi-met1400-GCST90199629	0.00236756	20.259
rs75275697	A	G	A	G	8.3392e-06	8212	Glycerophosphorylcholine (GPC) levels || id:ebi-met1400-GCST90199629	0.00231511	19.8584
rs77692382	T	C	T	C	2.28252e-12	8212	Glycerophosphorylcholine (GPC) levels || id:ebi-met1400-GCST90199629	0.00578748	49.2252
rs8064391	G	A	G	A	3.303e-06	8212	Glycerophosphorylcholine (GPC) levels || id:ebi-met1400-GCST90199629	0.00262308	21.632
rs9487777	C	G	C	G	1.21261e-06	8212	Glycerophosphorylcholine (GPC) levels || id:ebi-met1400-GCST90199629	0.0027608	23.5571
rs9510701	T	C	T	C	6.84247e-06	8212	Glycerophosphorylcholine (GPC) levels || id:ebi-met1400-GCST90199629	0.00235075	20.2369
rs1057157	C	T	C	T	8.24826e-06	7059	Phenylacetate levels || id:ebi-met1400-GCST90199630	0.00267392	19.8794
rs112192402	A	G	A	G	1.55855e-06	7059	Phenylacetate levels || id:ebi-met1400-GCST90199630	0.0031291	23.0744
rs117291585	T	C	T	C	4.09221e-06	7059	Phenylacetate levels || id:ebi-met1400-GCST90199630	0.00276141	21.2211
rs145721291	T	C	T	C	6.93429e-06	7059	Phenylacetate levels || id:ebi-met1400-GCST90199630	0.00270534	20.2114
rs148515684	A	G	A	G	2.34952e-06	7059	Phenylacetate levels || id:ebi-met1400-GCST90199630	0.00296719	22.2857
rs150248294	A	G	A	G	2.49851e-06	7059	Phenylacetate levels || id:ebi-met1400-GCST90199630	0.00288414	22.1676
rs16943430	A	G	A	G	7.44695e-06	7059	Phenylacetate levels || id:ebi-met1400-GCST90199630	0.00266341	20.0748
rs180982609	C	T	C	T	9.35214e-06	7059	Phenylacetate levels || id:ebi-met1400-GCST90199630	0.00255153	19.6393
rs188124348	C	T	C	T	9.36257e-07	7059	Phenylacetate levels || id:ebi-met1400-GCST90199630	0.0031967	24.0549
rs189587	A	G	A	G	9.50008e-07	7059	Phenylacetate levels || id:ebi-met1400-GCST90199630	0.00318878	24.0268
rs2632709	C	A	C	A	5.17192e-06	7059	Phenylacetate levels || id:ebi-met1400-GCST90199630	0.00273568	20.7727
rs3809205	C	T	C	T	5.13238e-06	7059	Phenylacetate levels || id:ebi-met1400-GCST90199630	0.00275494	20.7873
rs59532339	T	A	T	A	1.2734e-17	7059	Phenylacetate levels || id:ebi-met1400-GCST90199630	0.00978736	73.0355
rs7196912	T	C	T	C	1.04254e-06	7059	Phenylacetate levels || id:ebi-met1400-GCST90199630	0.00311315	23.8481
rs73057725	A	G	A	G	5.92485e-07	7059	Phenylacetate levels || id:ebi-met1400-GCST90199630	0.00333785	24.9365
rs7526830	C	T	C	T	3.22345e-06	7059	Phenylacetate levels || id:ebi-met1400-GCST90199630	0.00287153	21.6787
rs76151544	G	A	G	A	5.88542e-06	7059	Phenylacetate levels || id:ebi-met1400-GCST90199630	0.00275558	20.5251
rs76318294	G	T	G	T	9.95725e-06	7059	Phenylacetate levels || id:ebi-met1400-GCST90199630	0.00267425	19.5196
rs76379382	T	C	T	C	7.99391e-06	7059	Phenylacetate levels || id:ebi-met1400-GCST90199630	0.00266295	19.9392
rs76447789	G	A	G	A	7.93008e-06	7059	Phenylacetate levels || id:ebi-met1400-GCST90199630	0.00266023	19.9546
rs78580580	C	A	C	A	1.59391e-06	7059	Phenylacetate levels || id:ebi-met1400-GCST90199630	0.00302911	23.0312
rs8001043	C	T	C	T	4.57013e-06	7059	Phenylacetate levels || id:ebi-met1400-GCST90199630	0.00280099	21.0096
rs116943713	G	A	G	A	5.18093e-06	8257	3-methyl-2-oxovalerate levels || id:ebi-met1400-GCST90199631	0.00235351	20.7692
rs12716450	T	C	T	C	6.17051e-06	8257	3-methyl-2-oxovalerate levels || id:ebi-met1400-GCST90199631	0.00222341	20.4345
rs142174598	C	G	C	G	6.80344e-06	8257	3-methyl-2-oxovalerate levels || id:ebi-met1400-GCST90199631	0.00226884	20.2477
rs142461926	G	A	G	A	2.67075e-06	8257	3-methyl-2-oxovalerate levels || id:ebi-met1400-GCST90199631	0.00248365	22.0396
rs145992024	T	C	T	C	2.2589e-06	8257	3-methyl-2-oxovalerate levels || id:ebi-met1400-GCST90199631	0.00246129	22.3612
rs183718435	A	C	A	C	7.54471e-06	8257	3-methyl-2-oxovalerate levels || id:ebi-met1400-GCST90199631	0.00226503	20.0499
rs34372879	C	T	C	T	8.96987e-06	8257	3-methyl-2-oxovalerate levels || id:ebi-met1400-GCST90199631	0.00227109	19.7192
rs56107485	C	A	C	A	5.77179e-07	8257	3-methyl-2-oxovalerate levels || id:ebi-met1400-GCST90199631	0.00273468	24.9869
rs58693102	A	G	A	G	5.87507e-06	8257	3-methyl-2-oxovalerate levels || id:ebi-met1400-GCST90199631	0.00225925	20.5285
rs58729469	T	C	T	C	5.35894e-07	8257	3-methyl-2-oxovalerate levels || id:ebi-met1400-GCST90199631	0.00274219	25.13
rs6055350	C	G	C	G	5.50013e-08	8257	3-methyl-2-oxovalerate levels || id:ebi-met1400-GCST90199631	0.00332321	29.5319
rs62524533	A	G	A	G	6.41459e-06	8257	3-methyl-2-oxovalerate levels || id:ebi-met1400-GCST90199631	0.00221697	20.3604
rs6754181	C	T	C	T	8.82143e-06	8257	3-methyl-2-oxovalerate levels || id:ebi-met1400-GCST90199631	0.00222022	19.7511
rs77291466	C	T	C	T	6.74582e-06	8257	3-methyl-2-oxovalerate levels || id:ebi-met1400-GCST90199631	0.00222963	20.264
rs77876488	T	C	T	C	4.43549e-07	8257	3-methyl-2-oxovalerate levels || id:ebi-met1400-GCST90199631	0.00282703	25.495
rs10004542	G	A	G	A	4.09376e-06	7099	Tartarate levels || id:ebi-met1400-GCST90199632	0.00298103	21.2205
rs10247649	G	A	G	A	3.65988e-06	7099	Tartarate levels || id:ebi-met1400-GCST90199632	0.00308479	21.4351
rs10945808	T	C	T	C	4.47212e-06	7099	Tartarate levels || id:ebi-met1400-GCST90199632	0.00302077	21.0511
rs115272033	C	T	C	T	8.13534e-06	7099	Tartarate levels || id:ebi-met1400-GCST90199632	0.0027119	19.9058
rs116626434	A	G	A	G	3.11891e-06	7099	Tartarate levels || id:ebi-met1400-GCST90199632	0.00299358	21.7421
rs117483011	A	G	A	G	8.52127e-06	7099	Tartarate levels || id:ebi-met1400-GCST90199632	0.00278855	19.8171
rs13089230	A	G	A	G	2.65821e-06	7099	Tartarate levels || id:ebi-met1400-GCST90199632	0.00320396	22.0486
rs138430505	C	T	C	T	4.9989e-06	7099	Tartarate levels || id:ebi-met1400-GCST90199632	0.00285238	20.8378
rs141660852	T	C	T	C	3.53868e-06	7099	Tartarate levels || id:ebi-met1400-GCST90199632	0.00296638	21.4997
rs142959592	T	C	T	C	4.89608e-06	7099	Tartarate levels || id:ebi-met1400-GCST90199632	0.00293043	20.8775
rs142997067	G	C	G	C	5.80553e-06	7099	Tartarate levels || id:ebi-met1400-GCST90199632	0.00286301	20.5512
rs146593632	T	C	T	C	5.67156e-06	7099	Tartarate levels || id:ebi-met1400-GCST90199632	0.00289538	20.596
rs17026163	T	C	T	C	1.92634e-06	7099	Tartarate levels || id:ebi-met1400-GCST90199632	0.00317328	22.6672
rs298392	T	C	T	C	2.59941e-06	7099	Tartarate levels || id:ebi-met1400-GCST90199632	0.00316626	22.0917
rs540278823	C	T	C	T	7.99472e-06	7099	Tartarate levels || id:ebi-met1400-GCST90199632	0.00276014	19.9392
rs628038	C	T	C	T	4.2902e-06	7099	Tartarate levels || id:ebi-met1400-GCST90199632	0.00290786	21.1307
rs75583177	G	A	G	A	7.60113e-06	7099	Tartarate levels || id:ebi-met1400-GCST90199632	0.00274871	20.0355
rs76501568	T	C	T	C	5.2548e-06	7099	Tartarate levels || id:ebi-met1400-GCST90199632	0.00289408	20.7421
rs77798428	A	G	A	G	2.10597e-07	7099	Tartarate levels || id:ebi-met1400-GCST90199632	0.0036836	26.9334
rs79983252	A	C	A	C	1.16058e-06	7099	Tartarate levels || id:ebi-met1400-GCST90199632	0.00326421	23.6416
rs9948951	A	G	A	G	5.78302e-06	7099	Tartarate levels || id:ebi-met1400-GCST90199632	0.00284616	20.5587
rs10008401	C	T	C	T	2.68944e-06	6902	Suberate (C8-DC) levels || id:ebi-met1400-GCST90199633	0.00304706	22.0263
rs11158833	G	A	G	A	2.74475e-06	6902	Suberate (C8-DC) levels || id:ebi-met1400-GCST90199633	0.00311174	21.9872
rs11705994	T	C	T	C	9.30183e-06	6902	Suberate (C8-DC) levels || id:ebi-met1400-GCST90199633	0.00275856	19.6496
rs117499033	G	A	G	A	8.87382e-06	6902	Suberate (C8-DC) levels || id:ebi-met1400-GCST90199633	0.00265227	19.7397
rs12555229	G	C	G	C	1.13142e-06	6902	Suberate (C8-DC) levels || id:ebi-met1400-GCST90199633	0.00343168	23.6906
rs140580838	A	G	A	G	9.15411e-06	6902	Suberate (C8-DC) levels || id:ebi-met1400-GCST90199633	0.00273177	19.6803
rs145406199	A	G	A	G	8.64482e-06	6902	Suberate (C8-DC) levels || id:ebi-met1400-GCST90199633	0.0027885	19.7897
rs146529314	G	T	G	T	1.34585e-06	6902	Suberate (C8-DC) levels || id:ebi-met1400-GCST90199633	0.00330278	23.3566
rs148863405	C	G	C	G	7.40014e-06	6902	Suberate (C8-DC) levels || id:ebi-met1400-GCST90199633	0.00277435	20.087
rs1551619	T	C	T	C	1.28083e-06	6902	Suberate (C8-DC) levels || id:ebi-met1400-GCST90199633	0.00325872	23.4518
rs17738405	C	T	C	T	9.60098e-07	6902	Suberate (C8-DC) levels || id:ebi-met1400-GCST90199633	0.00324917	24.0065
rs189725310	T	C	T	C	3.9362e-06	6902	Suberate (C8-DC) levels || id:ebi-met1400-GCST90199633	0.00291812	21.2958
rs191920017	A	G	A	G	5.58496e-06	6902	Suberate (C8-DC) levels || id:ebi-met1400-GCST90199633	0.0029156	20.6254
rs34357043	G	T	G	T	1.31829e-06	6902	Suberate (C8-DC) levels || id:ebi-met1400-GCST90199633	0.00323674	23.3964
rs35904890	T	C	T	C	5.26594e-06	6902	Suberate (C8-DC) levels || id:ebi-met1400-GCST90199633	0.00285447	20.7381
rs4689177	T	C	T	C	4.48615e-06	6902	Suberate (C8-DC) levels || id:ebi-met1400-GCST90199633	0.00293491	21.0451
rs4695288	T	C	T	C	9.85766e-06	6902	Suberate (C8-DC) levels || id:ebi-met1400-GCST90199633	0.00268804	19.5389
rs6914551	C	T	C	T	3.69883e-06	6902	Suberate (C8-DC) levels || id:ebi-met1400-GCST90199633	0.00298912	21.4149
rs6923178	G	C	G	C	2.68478e-06	6902	Suberate (C8-DC) levels || id:ebi-met1400-GCST90199633	0.00312857	22.0296
rs72777931	A	G	A	G	1.12109e-06	6902	Suberate (C8-DC) levels || id:ebi-met1400-GCST90199633	0.00328195	23.7081
rs78440527	G	A	G	A	8.31185e-06	6902	Suberate (C8-DC) levels || id:ebi-met1400-GCST90199633	0.0027498	19.8647
rs848290	T	A	T	A	5.79013e-07	6902	Suberate (C8-DC) levels || id:ebi-met1400-GCST90199633	0.00348034	24.9809
rs9406110	A	G	A	G	8.54658e-06	6902	Suberate (C8-DC) levels || id:ebi-met1400-GCST90199633	0.0028294	19.8115
rs1040519	G	A	G	A	1.13978e-06	8128	5-hydroxylysine levels || id:ebi-met1400-GCST90199634	0.00277129	23.6762
rs10877499	C	T	C	T	5.35153e-06	8128	5-hydroxylysine levels || id:ebi-met1400-GCST90199634	0.00245609	20.7071
rs113983401	C	G	C	G	5.27173e-06	8128	5-hydroxylysine levels || id:ebi-met1400-GCST90199634	0.00246608	20.7359
rs115469488	A	G	A	G	4.13661e-06	8128	5-hydroxylysine levels || id:ebi-met1400-GCST90199634	0.00250052	21.2004
rs117462872	G	A	G	A	9.21479e-06	8128	5-hydroxylysine levels || id:ebi-met1400-GCST90199634	0.00227209	19.6676
rs12499749	A	G	A	G	1.25139e-06	8128	5-hydroxylysine levels || id:ebi-met1400-GCST90199634	0.00271824	23.4964
rs12901358	C	T	C	T	7.67443e-06	8128	5-hydroxylysine levels || id:ebi-met1400-GCST90199634	0.00236276	20.0172
rs1330804	A	G	A	G	7.63159e-06	8128	5-hydroxylysine levels || id:ebi-met1400-GCST90199634	0.00260628	20.0281
rs139663065	T	C	T	C	8.11986e-06	8128	5-hydroxylysine levels || id:ebi-met1400-GCST90199634	0.00233141	19.9094
rs140233308	T	G	T	G	8.05839e-06	8128	5-hydroxylysine levels || id:ebi-met1400-GCST90199634	0.00237067	19.924
rs144429282	T	C	T	C	4.13767e-08	8128	5-hydroxylysine levels || id:ebi-met1400-GCST90199634	0.0035267	30.0838
rs1502069	T	C	T	C	7.38717e-06	8128	5-hydroxylysine levels || id:ebi-met1400-GCST90199634	0.00237577	20.0903
rs3819547	C	G	C	G	4.61627e-06	8128	5-hydroxylysine levels || id:ebi-met1400-GCST90199634	0.00250234	20.9905
rs3885951	G	A	G	A	7.46543e-119	8128	5-hydroxylysine levels || id:ebi-met1400-GCST90199634	0.0597522	537.254
rs41322846	C	G	C	G	9.24784e-06	8128	5-hydroxylysine levels || id:ebi-met1400-GCST90199634	0.00231747	19.6609
rs532070914	C	T	C	T	6.05779e-06	8128	5-hydroxylysine levels || id:ebi-met1400-GCST90199634	0.00241456	20.4697
rs55700529	A	G	A	G	8.05186e-07	8128	5-hydroxylysine levels || id:ebi-met1400-GCST90199634	0.00287363	24.3454
rs58374597	A	T	A	T	1.39229e-23	8128	5-hydroxylysine levels || id:ebi-met1400-GCST90199634	0.0116407	100.179
rs661331	T	A	T	A	8.28197e-06	8128	5-hydroxylysine levels || id:ebi-met1400-GCST90199634	0.0023365	19.8718
rs73248769	C	T	C	T	2.33854e-06	8128	5-hydroxylysine levels || id:ebi-met1400-GCST90199634	0.00262807	22.2947
rs73429419	T	C	T	C	5.03982e-06	8128	5-hydroxylysine levels || id:ebi-met1400-GCST90199634	0.00245396	20.8221
rs75233276	T	C	T	C	8.94701e-06	8128	5-hydroxylysine levels || id:ebi-met1400-GCST90199634	0.00232903	19.724
rs76751577	A	G	A	G	6.333e-06	8128	5-hydroxylysine levels || id:ebi-met1400-GCST90199634	0.00239231	20.3848
rs78818599	G	T	G	T	9.99777e-06	8128	5-hydroxylysine levels || id:ebi-met1400-GCST90199634	0.00226712	19.5119
rs9341222	C	T	C	T	7.55513e-06	8128	5-hydroxylysine levels || id:ebi-met1400-GCST90199634	0.00242217	20.0473
rs9559451	C	T	C	T	5.07846e-06	8128	5-hydroxylysine levels || id:ebi-met1400-GCST90199634	0.00252679	20.8074
rs999856	A	G	A	G	8.93524e-06	8128	5-hydroxylysine levels || id:ebi-met1400-GCST90199634	0.00232778	19.7265
rs112264683	C	T	C	T	7.89377e-06	7925	3-phenylpropionate hydrocinnamate levels || id:ebi-met1400-GCST90199635	0.00246132	19.9634
rs112307471	A	G	A	G	2.40006e-06	7925	3-phenylpropionate hydrocinnamate levels || id:ebi-met1400-GCST90199635	0.00278625	22.2449
rs112423294	A	G	A	G	5.37163e-06	7925	3-phenylpropionate hydrocinnamate levels || id:ebi-met1400-GCST90199635	0.00250989	20.7
rs116511059	T	C	T	C	5.37602e-07	7925	3-phenylpropionate hydrocinnamate levels || id:ebi-met1400-GCST90199635	0.00300217	25.124
rs12929353	A	G	A	G	1.6642e-06	7925	3-phenylpropionate hydrocinnamate levels || id:ebi-met1400-GCST90199635	0.00279786	22.9483
rs13283163	A	G	A	G	9.25742e-07	7925	3-phenylpropionate hydrocinnamate levels || id:ebi-met1400-GCST90199635	0.00289899	24.0768
rs141685561	T	C	T	C	1.56938e-06	7925	3-phenylpropionate hydrocinnamate levels || id:ebi-met1400-GCST90199635	0.00281681	23.0611
rs143985394	G	A	G	A	8.59042e-06	7925	3-phenylpropionate hydrocinnamate levels || id:ebi-met1400-GCST90199635	0.00245565	19.8018
rs145409686	C	T	C	T	4.73054e-06	7925	3-phenylpropionate hydrocinnamate levels || id:ebi-met1400-GCST90199635	0.00248787	20.9435
rs146175767	T	C	T	C	4.38776e-06	7925	3-phenylpropionate hydrocinnamate levels || id:ebi-met1400-GCST90199635	0.00252152	21.0873
rs147941428	G	A	G	A	8.28252e-07	7925	3-phenylpropionate hydrocinnamate levels || id:ebi-met1400-GCST90199635	0.00297163	24.291
rs148153141	G	A	G	A	4.41503e-07	7925	3-phenylpropionate hydrocinnamate levels || id:ebi-met1400-GCST90199635	0.00303254	25.5038
rs17767728	C	T	C	T	3.02745e-06	7925	3-phenylpropionate hydrocinnamate levels || id:ebi-met1400-GCST90199635	0.00259273	21.7991
rs187719086	T	C	T	C	9.47782e-06	7925	3-phenylpropionate hydrocinnamate levels || id:ebi-met1400-GCST90199635	0.00232982	19.6139
rs191187061	T	C	T	C	2.1775e-07	7925	3-phenylpropionate hydrocinnamate levels || id:ebi-met1400-GCST90199635	0.00325091	26.8688
rs2186671	G	A	G	A	2.24527e-06	7925	3-phenylpropionate hydrocinnamate levels || id:ebi-met1400-GCST90199635	0.00285694	22.3728
rs34927101	T	C	T	C	5.06156e-07	7925	3-phenylpropionate hydrocinnamate levels || id:ebi-met1400-GCST90199635	0.00305405	25.2402
rs4812445	G	A	G	A	2.24745e-07	7925	3-phenylpropionate hydrocinnamate levels || id:ebi-met1400-GCST90199635	0.00374868	26.8077
rs62058082	T	C	T	C	1.7969e-06	7925	3-phenylpropionate hydrocinnamate levels || id:ebi-met1400-GCST90199635	0.00309691	22.8007
rs73478203	G	A	G	A	7.71921e-06	7925	3-phenylpropionate hydrocinnamate levels || id:ebi-met1400-GCST90199635	0.00241602	20.0063
rs74432647	T	C	T	C	7.23414e-07	7925	3-phenylpropionate hydrocinnamate levels || id:ebi-met1400-GCST90199635	0.00304996	24.5516
rs75223710	T	C	T	C	8.84241e-06	7925	3-phenylpropionate hydrocinnamate levels || id:ebi-met1400-GCST90199635	0.00242601	19.7465
rs77831208	T	C	T	C	5.62337e-06	7925	3-phenylpropionate hydrocinnamate levels || id:ebi-met1400-GCST90199635	0.00254172	20.6124
rs78674307	G	T	G	T	9.40626e-06	7925	3-phenylpropionate hydrocinnamate levels || id:ebi-met1400-GCST90199635	0.00239314	19.6284
rs79970883	T	C	T	C	5.2225e-07	7925	3-phenylpropionate hydrocinnamate levels || id:ebi-met1400-GCST90199635	0.00313219	25.1798
rs10516101	T	C	T	C	4.53863e-06	8244	Kynurenine levels || id:ebi-met1400-GCST90199636	0.00228041	21.0228
rs10883982	C	A	C	A	6.39098e-06	8244	Kynurenine levels || id:ebi-met1400-GCST90199636	0.00218094	20.3674
rs11055387	C	G	C	G	6.32541e-06	8244	Kynurenine levels || id:ebi-met1400-GCST90199636	0.00225694	20.3872
rs116794445	A	G	A	G	5.44861e-06	8244	Kynurenine levels || id:ebi-met1400-GCST90199636	0.00227474	20.6727
rs17287314	A	T	A	T	6.96562e-06	8244	Kynurenine levels || id:ebi-met1400-GCST90199636	0.00229908	20.2028
rs34519073	A	G	A	G	7.92019e-06	8244	Kynurenine levels || id:ebi-met1400-GCST90199636	0.00221096	19.9571
rs55709807	A	G	A	G	6.07661e-06	8244	Kynurenine levels || id:ebi-met1400-GCST90199636	0.00220243	20.464
rs55879891	A	C	A	C	2.83001e-06	8244	Kynurenine levels || id:ebi-met1400-GCST90199636	0.0024217	21.9286
rs6440053	A	T	A	T	2.26858e-06	8244	Kynurenine levels || id:ebi-met1400-GCST90199636	0.0024729	22.3529
rs6540080	A	G	A	G	5.01151e-11	8244	Kynurenine levels || id:ebi-met1400-GCST90199636	0.00476933	43.1725
rs72789484	A	G	A	G	9.15605e-06	8244	Kynurenine levels || id:ebi-met1400-GCST90199636	0.00216096	19.6798
rs75973738	A	T	A	T	2.13841e-07	8244	Kynurenine levels || id:ebi-met1400-GCST90199636	0.00305518	26.9038
rs79435381	A	G	A	G	6.4752e-06	8244	Kynurenine levels || id:ebi-met1400-GCST90199636	0.00221008	20.3423
rs9821445	C	T	C	T	1.46142e-06	8244	Kynurenine levels || id:ebi-met1400-GCST90199636	0.00249366	23.1981
rs9909552	G	C	G	C	8.43552e-06	8244	Kynurenine levels || id:ebi-met1400-GCST90199636	0.00226026	19.8364
rs9933330	T	C	T	C	8.58377e-08	8244	Kynurenine levels || id:ebi-met1400-GCST90199636	0.00316279	28.6694
rs9988529	C	T	C	T	1.06523e-06	8244	Kynurenine levels || id:ebi-met1400-GCST90199636	0.00262027	23.8063
rs10168931	A	G	A	G	1.83992e-11	7802	N-acetylglutamate levels || id:ebi-met1400-GCST90199637	0.005261	45.1345
rs10762589	T	C	T	C	5.97844e-07	7802	N-acetylglutamate levels || id:ebi-met1400-GCST90199637	0.00290756	24.9191
rs10854172	C	T	C	T	3.44954e-09	7802	N-acetylglutamate levels || id:ebi-met1400-GCST90199637	0.0041285	34.912
rs10872573	C	T	C	T	4.09071e-06	7802	N-acetylglutamate levels || id:ebi-met1400-GCST90199637	0.00259578	21.2217
rs10957056	C	A	C	A	8.41709e-06	7802	N-acetylglutamate levels || id:ebi-met1400-GCST90199637	0.00239365	19.8407
rs116233634	G	A	G	A	5.73854e-06	7802	N-acetylglutamate levels || id:ebi-met1400-GCST90199637	0.00244067	20.5735
rs12070599	A	G	A	G	1.55314e-06	7802	N-acetylglutamate levels || id:ebi-met1400-GCST90199637	0.00297195	23.0811
rs12554315	A	T	A	T	4.84654e-06	7802	N-acetylglutamate levels || id:ebi-met1400-GCST90199637	0.00253533	20.8971
rs148895950	G	T	G	T	8.75659e-06	7802	N-acetylglutamate levels || id:ebi-met1400-GCST90199637	0.00233156	19.7651
rs186654219	A	G	A	G	1.98548e-06	7802	N-acetylglutamate levels || id:ebi-met1400-GCST90199637	0.00272036	22.609
rs187543759	C	T	C	T	7.15653e-06	7802	N-acetylglutamate levels || id:ebi-met1400-GCST90199637	0.00236551	20.151
rs4336667	A	G	A	G	3.67215e-06	7802	N-acetylglutamate levels || id:ebi-met1400-GCST90199637	0.00259306	21.4287
rs60665648	C	T	C	T	2.49863e-06	7802	N-acetylglutamate levels || id:ebi-met1400-GCST90199637	0.0026069	22.1675
rs7154858	C	T	C	T	8.52813e-06	7802	N-acetylglutamate levels || id:ebi-met1400-GCST90199637	0.00234394	19.8157
rs76105072	C	T	C	T	4.81571e-06	7802	N-acetylglutamate levels || id:ebi-met1400-GCST90199637	0.00245754	20.9091
rs79132971	A	C	A	C	7.50724e-06	7802	N-acetylglutamate levels || id:ebi-met1400-GCST90199637	0.00237238	20.0595
rs10521085	T	C	T	C	5.38568e-06	8201	Glycerol 3-phosphate levels || id:ebi-met1400-GCST90199638	0.00248922	20.6951
rs113971921	T	C	T	C	5.5584e-06	8201	Glycerol 3-phosphate levels || id:ebi-met1400-GCST90199638	0.00261478	20.6345
rs117110311	C	G	C	G	4.28443e-06	8201	Glycerol 3-phosphate levels || id:ebi-met1400-GCST90199638	0.00255206	21.1331
rs118152300	T	G	T	G	7.87849e-06	8201	Glycerol 3-phosphate levels || id:ebi-met1400-GCST90199638	0.00241827	19.9671
rs118174096	T	C	T	C	4.6107e-06	8201	Glycerol 3-phosphate levels || id:ebi-met1400-GCST90199638	0.00246743	20.9926
rs12770630	T	C	T	C	9.92606e-07	8201	Glycerol 3-phosphate levels || id:ebi-met1400-GCST90199638	0.00291314	23.9423
rs138201625	C	G	C	G	1.6062e-06	8201	Glycerol 3-phosphate levels || id:ebi-met1400-GCST90199638	0.00277719	23.0165
rs143671553	G	A	G	A	2.27834e-06	8201	Glycerol 3-phosphate levels || id:ebi-met1400-GCST90199638	0.00257377	22.3448
rs149000340	T	C	T	C	1.91329e-06	8201	Glycerol 3-phosphate levels || id:ebi-met1400-GCST90199638	0.00275498	22.6802
rs149344982	A	G	A	G	2.10864e-06	8201	Glycerol 3-phosphate levels || id:ebi-met1400-GCST90199638	0.0027089	22.4935
rs162416	G	T	G	T	9.26914e-06	8201	Glycerol 3-phosphate levels || id:ebi-met1400-GCST90199638	0.00240837	19.6564
rs16840029	A	G	A	G	6.15552e-06	8201	Glycerol 3-phosphate levels || id:ebi-met1400-GCST90199638	0.00247037	20.4391
rs186366783	A	T	A	T	1.76967e-08	8201	Glycerol 3-phosphate levels || id:ebi-met1400-GCST90199638	0.00381167	31.7322
rs337370	T	C	T	C	3.74668e-06	8201	Glycerol 3-phosphate levels || id:ebi-met1400-GCST90199638	0.00266861	21.3903
rs3750309	G	T	G	T	6.85374e-07	8201	Glycerol 3-phosphate levels || id:ebi-met1400-GCST90199638	0.00301706	24.6557
rs4709324	C	T	C	T	4.92582e-06	8201	Glycerol 3-phosphate levels || id:ebi-met1400-GCST90199638	0.00261602	20.8659
rs537609697	G	A	G	A	1.16631e-06	8201	Glycerol 3-phosphate levels || id:ebi-met1400-GCST90199638	0.00305113	23.632
rs6695630	G	C	G	C	2.43304e-06	8201	Glycerol 3-phosphate levels || id:ebi-met1400-GCST90199638	0.00271088	22.2187
rs6945869	T	C	T	C	8.07826e-06	8201	Glycerol 3-phosphate levels || id:ebi-met1400-GCST90199638	0.00252077	19.9193
rs72650882	C	T	C	T	1.31888e-06	8201	Glycerol 3-phosphate levels || id:ebi-met1400-GCST90199638	0.00284104	23.3955
rs72852030	T	C	T	C	5.34198e-06	8201	Glycerol 3-phosphate levels || id:ebi-met1400-GCST90199638	0.00240391	20.7105
rs7319463	A	G	A	G	2.94778e-06	8201	Glycerol 3-phosphate levels || id:ebi-met1400-GCST90199638	0.00262719	21.8503
rs73499488	G	C	G	C	1.66738e-06	8201	Glycerol 3-phosphate levels || id:ebi-met1400-GCST90199638	0.00278842	22.9446
rs74622263	G	A	G	A	8.57032e-06	8201	Glycerol 3-phosphate levels || id:ebi-met1400-GCST90199638	0.00237461	19.8063
rs79393239	T	C	T	C	6.03565e-06	8201	Glycerol 3-phosphate levels || id:ebi-met1400-GCST90199638	0.00246446	20.4768
rs10277377	T	C	T	C	5.77319e-06	8256	Imidazole lactate levels || id:ebi-met1400-GCST90199639	0.00233658	20.5621
rs10774021	T	C	T	C	1.37213e-34	8256	Imidazole lactate levels || id:ebi-met1400-GCST90199639	0.0172488	150.465
rs11076256	T	C	T	C	6.11518e-153	8256	Imidazole lactate levels || id:ebi-met1400-GCST90199639	0.0728895	693.972
rs11672362	T	C	T	C	8.89242e-06	8256	Imidazole lactate levels || id:ebi-met1400-GCST90199639	0.00231186	19.7357
rs116793365	G	A	G	A	7.40785e-06	8256	Imidazole lactate levels || id:ebi-met1400-GCST90199639	0.00228253	20.0849
rs12601778	T	C	T	C	2.59273e-12	8256	Imidazole lactate levels || id:ebi-met1400-GCST90199639	0.00564112	48.9746
rs143277630	T	C	T	C	1.57688e-18	8256	Imidazole lactate levels || id:ebi-met1400-GCST90199639	0.00883087	77.1592
rs1441770	A	G	A	G	1.48783e-06	8256	Imidazole lactate levels || id:ebi-met1400-GCST90199639	0.00275561	23.1636
rs145281230	G	A	G	A	2.8318e-09	8256	Imidazole lactate levels || id:ebi-met1400-GCST90199639	0.00402401	35.2962
rs148327605	T	C	T	C	6.74724e-06	8256	Imidazole lactate levels || id:ebi-met1400-GCST90199639	0.00234269	20.2635
rs149262976	C	T	C	T	4.64715e-06	8256	Imidazole lactate levels || id:ebi-met1400-GCST90199639	0.00238106	20.9775
rs183176218	A	T	A	T	8.94059e-06	8256	Imidazole lactate levels || id:ebi-met1400-GCST90199639	0.00226396	19.7253
rs2229742	C	G	C	G	4.52323e-06	8256	Imidazole lactate levels || id:ebi-met1400-GCST90199639	0.00245431	21.0291
rs2315488	A	G	A	G	2.20296e-06	8256	Imidazole lactate levels || id:ebi-met1400-GCST90199639	0.00261374	22.4095
rs3765719	C	T	C	T	6.65872e-06	8256	Imidazole lactate levels || id:ebi-met1400-GCST90199639	0.00253066	20.2889
rs4150575	T	C	T	C	1.04616e-10	8256	Imidazole lactate levels || id:ebi-met1400-GCST90199639	0.00491459	41.7333
rs490379	C	A	C	A	1.28793e-09	8256	Imidazole lactate levels || id:ebi-met1400-GCST90199639	0.00417733	36.8313
rs61798917	A	G	A	G	7.76861e-07	8256	Imidazole lactate levels || id:ebi-met1400-GCST90199639	0.00279333	24.4145
rs72933650	T	C	T	C	9.73273e-06	8256	Imidazole lactate levels || id:ebi-met1400-GCST90199639	0.00236914	19.5633
rs72943057	C	T	C	T	9.08721e-06	8256	Imidazole lactate levels || id:ebi-met1400-GCST90199639	0.00221173	19.6942
rs7530513	A	G	A	G	7.70378e-166	8256	Imidazole lactate levels || id:ebi-met1400-GCST90199639	0.0790498	753.3
rs7563086	T	C	T	C	1.42921e-06	8256	Imidazole lactate levels || id:ebi-met1400-GCST90199639	0.00266782	23.2408
rs9878908	T	C	T	C	4.24526e-06	8256	Imidazole lactate levels || id:ebi-met1400-GCST90199639	0.00242383	21.1508
rs112807038	T	C	T	C	5.04797e-06	8144	4-guanidinobutanoate levels || id:ebi-met1400-GCST90199640	0.00230903	20.8189
rs114708452	T	C	T	C	6.8796e-07	8144	4-guanidinobutanoate levels || id:ebi-met1400-GCST90199640	0.00278454	24.6484
rs11580678	T	G	T	G	3.65841e-06	8144	4-guanidinobutanoate levels || id:ebi-met1400-GCST90199640	0.00247869	21.4361
rs11787780	T	C	T	C	6.69172e-06	8144	4-guanidinobutanoate levels || id:ebi-met1400-GCST90199640	0.00225544	20.2795
rs13163650	G	A	G	A	2.51326e-06	8144	4-guanidinobutanoate levels || id:ebi-met1400-GCST90199640	0.00250579	22.1562
rs140852306	T	C	T	C	4.59712e-06	8144	4-guanidinobutanoate levels || id:ebi-met1400-GCST90199640	0.00234644	20.9983
rs150629268	T	G	T	G	4.30212e-06	8144	4-guanidinobutanoate levels || id:ebi-met1400-GCST90199640	0.00239856	21.1253
rs151040866	A	G	A	G	1.05939e-06	8144	4-guanidinobutanoate levels || id:ebi-met1400-GCST90199640	0.00263227	23.817
rs45622433	A	G	A	G	3.63311e-06	8144	4-guanidinobutanoate levels || id:ebi-met1400-GCST90199640	0.00240008	21.4493
rs57389554	A	G	A	G	6.48089e-06	8144	4-guanidinobutanoate levels || id:ebi-met1400-GCST90199640	0.00222329	20.3407
rs61991622	A	G	A	G	6.30045e-06	8144	4-guanidinobutanoate levels || id:ebi-met1400-GCST90199640	0.0023661	20.3946
rs71631750	C	G	C	G	2.85354e-07	8144	4-guanidinobutanoate levels || id:ebi-met1400-GCST90199640	0.00302267	26.3465
rs72632963	C	T	C	T	8.47468e-06	8144	4-guanidinobutanoate levels || id:ebi-met1400-GCST90199640	0.00218533	19.8277
rs77951681	C	T	C	T	2.76668e-06	8144	4-guanidinobutanoate levels || id:ebi-met1400-GCST90199640	0.00248574	21.9718
rs7969761	T	C	T	C	2.56147e-09	8144	4-guanidinobutanoate levels || id:ebi-met1400-GCST90199640	0.00404761	35.4916
rs10898981	C	A	C	A	2.64893e-06	7988	Glucuronate levels || id:ebi-met1400-GCST90199641	0.00261148	22.0554
rs111273747	G	A	G	A	4.31095e-06	7988	Glucuronate levels || id:ebi-met1400-GCST90199641	0.00246313	21.1214
rs12050756	G	A	G	A	5.07208e-06	7988	Glucuronate levels || id:ebi-met1400-GCST90199641	0.00243177	20.8098
rs12092559	T	G	T	G	5.9031e-06	7988	Glucuronate levels || id:ebi-met1400-GCST90199641	0.00236543	20.5193
rs140946796	G	T	G	T	4.00306e-06	7988	Glucuronate levels || id:ebi-met1400-GCST90199641	0.00248014	21.2634
rs141615044	A	C	A	C	5.92643e-06	7988	Glucuronate levels || id:ebi-met1400-GCST90199641	0.00239333	20.5118
rs1561398	T	C	T	C	3.07873e-06	7988	Glucuronate levels || id:ebi-met1400-GCST90199641	0.00261274	21.7668
rs189957470	T	C	T	C	2.36482e-06	7988	Glucuronate levels || id:ebi-met1400-GCST90199641	0.00263521	22.2733
rs62391856	T	C	T	C	4.47738e-06	7988	Glucuronate levels || id:ebi-met1400-GCST90199641	0.00263074	21.0488
rs6539427	C	T	C	T	4.38124e-06	7988	Glucuronate levels || id:ebi-met1400-GCST90199641	0.00246015	21.0904
rs7510321	C	T	C	T	9.22398e-06	7988	Glucuronate levels || id:ebi-met1400-GCST90199641	0.00231924	19.6658
rs9491556	T	C	T	C	7.44346e-06	7988	Glucuronate levels || id:ebi-met1400-GCST90199641	0.00237147	20.0758
rs111422112	C	T	C	T	5.36802e-06	8128	Ribitol levels || id:ebi-met1400-GCST90199642	0.00251545	20.7013
rs111534509	A	G	A	G	6.67078e-06	8128	Ribitol levels || id:ebi-met1400-GCST90199642	0.00250702	20.2853
rs113682909	C	G	C	G	4.85273e-07	8128	Ribitol levels || id:ebi-met1400-GCST90199642	0.00305453	25.3215
rs115232717	G	A	G	A	2.12436e-07	8128	Ribitol levels || id:ebi-met1400-GCST90199642	0.00313441	26.9165
rs117035597	A	C	A	C	8.41487e-06	8128	Ribitol levels || id:ebi-met1400-GCST90199642	0.00233688	19.8412
rs12144476	C	T	C	T	3.96485e-06	8128	Ribitol levels || id:ebi-met1400-GCST90199642	0.00254815	21.2818
rs12625462	A	G	A	G	6.21488e-06	8128	Ribitol levels || id:ebi-met1400-GCST90199642	0.00245346	20.4208
rs12967772	T	C	T	C	3.08744e-06	8128	Ribitol levels || id:ebi-met1400-GCST90199642	0.00265991	21.7616
rs13046014	C	G	C	G	1.43512e-06	8128	Ribitol levels || id:ebi-met1400-GCST90199642	0.00273478	23.233
rs13100424	G	C	G	C	8.60081e-08	8128	Ribitol levels || id:ebi-met1400-GCST90199642	0.0034179	28.6659
rs1420467	A	G	A	G	1.45859e-06	8128	Ribitol levels || id:ebi-met1400-GCST90199642	0.00278669	23.2019
rs142220999	T	C	T	C	7.20911e-06	8128	Ribitol levels || id:ebi-met1400-GCST90199642	0.00241616	20.1369
rs144424724	T	C	T	C	7.18982e-06	8128	Ribitol levels || id:ebi-met1400-GCST90199642	0.00241302	20.142
rs145095548	C	A	C	A	3.363e-06	8128	Ribitol levels || id:ebi-met1400-GCST90199642	0.00257095	21.5973
rs183901354	T	C	T	C	1.83581e-06	8128	Ribitol levels || id:ebi-met1400-GCST90199642	0.00269999	22.7596
rs186730428	G	A	G	A	5.44296e-06	8128	Ribitol levels || id:ebi-met1400-GCST90199642	0.00244412	20.6746
rs192431765	C	G	C	G	3.44911e-06	8128	Ribitol levels || id:ebi-met1400-GCST90199642	0.0025905	21.549
rs2186050	C	G	C	G	2.41664e-06	8128	Ribitol levels || id:ebi-met1400-GCST90199642	0.00279897	22.2316
rs2744764	T	C	T	C	5.98024e-06	8128	Ribitol levels || id:ebi-met1400-GCST90199642	0.00239179	20.4945
rs3845611	G	T	G	T	3.79543e-06	8128	Ribitol levels || id:ebi-met1400-GCST90199642	0.00255991	21.3654
rs572823378	A	C	A	C	5.54148e-06	8128	Ribitol levels || id:ebi-met1400-GCST90199642	0.00245655	20.6404
rs60688348	C	A	C	A	6.99747e-06	8128	Ribitol levels || id:ebi-met1400-GCST90199642	0.00240974	20.194
rs7252227	T	G	T	G	5.90998e-06	8128	Ribitol levels || id:ebi-met1400-GCST90199642	0.00242	20.517
rs72688441	A	G	A	G	2.04224e-72	8128	Ribitol levels || id:ebi-met1400-GCST90199642	0.0370808	323.906
rs72722075	T	C	T	C	1.98631e-09	8128	Ribitol levels || id:ebi-met1400-GCST90199642	0.00432683	35.9871
rs73248229	G	T	G	T	5.23327e-06	8128	Ribitol levels || id:ebi-met1400-GCST90199642	0.00250153	20.75
rs73317157	A	G	A	G	7.23375e-06	8128	Ribitol levels || id:ebi-met1400-GCST90199642	0.0024039	20.1304
rs77987208	C	T	C	T	2.27943e-07	8128	Ribitol levels || id:ebi-met1400-GCST90199642	0.00319253	26.7802
rs7903429	T	C	T	C	2.268e-06	8128	Ribitol levels || id:ebi-met1400-GCST90199642	0.00266343	22.3536
rs80012250	G	A	G	A	6.19202e-06	8128	Ribitol levels || id:ebi-met1400-GCST90199642	0.00246223	20.428
rs115155467	G	A	G	A	1.0196e-06	6877	Glycodeoxycholate levels || id:ebi-met1400-GCST90199643	0.00342868	23.8908
rs118040844	A	T	A	T	6.39414e-06	6877	Glycodeoxycholate levels || id:ebi-met1400-GCST90199643	0.00295913	20.3665
rs13101279	A	G	A	G	8.44267e-06	6877	Glycodeoxycholate levels || id:ebi-met1400-GCST90199643	0.00282421	19.835
rs146174820	A	G	A	G	2.86509e-06	6877	Glycodeoxycholate levels || id:ebi-met1400-GCST90199643	0.00316643	21.9049
rs2290258	C	A	C	A	5.44905e-06	6877	Glycodeoxycholate levels || id:ebi-met1400-GCST90199643	0.00295548	20.6726
rs2351511	T	C	T	C	8.3451e-06	6877	Glycodeoxycholate levels || id:ebi-met1400-GCST90199643	0.0028935	19.8571
rs3132031	C	G	C	G	8.80501e-06	6877	Glycodeoxycholate levels || id:ebi-met1400-GCST90199643	0.00284667	19.7546
rs55917677	T	C	T	C	5.01701e-06	6877	Glycodeoxycholate levels || id:ebi-met1400-GCST90199643	0.00296838	20.8309
rs60930884	G	T	G	T	8.16974e-06	6877	Glycodeoxycholate levels || id:ebi-met1400-GCST90199643	0.00287735	19.8976
rs73153108	T	C	T	C	7.7958e-06	6877	Glycodeoxycholate levels || id:ebi-met1400-GCST90199643	0.00287284	19.9874
rs74927400	T	C	T	C	1.16438e-06	6877	Glycodeoxycholate levels || id:ebi-met1400-GCST90199643	0.00338688	23.6352
rs75878687	C	G	C	G	8.61017e-06	6877	Glycodeoxycholate levels || id:ebi-met1400-GCST90199643	0.00286733	19.7974
rs7687207	G	A	G	A	5.88215e-06	6877	Glycodeoxycholate levels || id:ebi-met1400-GCST90199643	0.00303732	20.5262
rs76962381	T	C	T	C	1.55001e-07	6877	Glycodeoxycholate levels || id:ebi-met1400-GCST90199643	0.00389828	27.526
rs80078071	A	G	A	G	7.17216e-06	6877	Glycodeoxycholate levels || id:ebi-met1400-GCST90199643	0.00293717	20.1468
rs9514591	C	T	C	T	8.79046e-06	6877	Glycodeoxycholate levels || id:ebi-met1400-GCST90199643	0.00282153	19.7577
rs113666924	A	G	A	G	3.80707e-06	8137	Theobromine levels || id:ebi-met1400-GCST90199644	0.00262902	21.3596
rs115810418	T	A	T	A	2.84155e-06	8137	Theobromine levels || id:ebi-met1400-GCST90199644	0.00263677	21.9207
rs11653172	G	A	G	A	8.6063e-06	8137	Theobromine levels || id:ebi-met1400-GCST90199644	0.00259009	19.7982
rs11657948	A	G	A	G	9.6448e-06	8137	Theobromine levels || id:ebi-met1400-GCST90199644	0.0024456	19.5804
rs116892987	A	G	A	G	3.758e-06	8137	Theobromine levels || id:ebi-met1400-GCST90199644	0.00262056	21.3844
rs117966480	C	A	C	A	8.28759e-07	8137	Theobromine levels || id:ebi-met1400-GCST90199644	0.00298038	24.2898
rs12431055	T	C	T	C	8.17999e-06	8137	Theobromine levels || id:ebi-met1400-GCST90199644	0.00242434	19.8952
rs12549440	T	C	T	C	1.48987e-06	8137	Theobromine levels || id:ebi-met1400-GCST90199644	0.00286156	23.1611
rs13065149	T	G	T	G	1.50311e-06	8137	Theobromine levels || id:ebi-met1400-GCST90199644	0.00291429	23.1441
rs139776	T	C	T	C	8.7129e-07	8137	Theobromine levels || id:ebi-met1400-GCST90199644	0.00309086	24.1933
rs147824813	G	T	G	T	8.9747e-06	8137	Theobromine levels || id:ebi-met1400-GCST90199644	0.00239736	19.7181
rs150576152	G	A	G	A	5.7426e-06	8137	Theobromine levels || id:ebi-met1400-GCST90199644	0.00250758	20.5722
rs2529273	T	C	T	C	1.39856e-08	8137	Theobromine levels || id:ebi-met1400-GCST90199644	0.0040945	32.1897
rs2628473	C	G	C	G	9.20294e-06	8137	Theobromine levels || id:ebi-met1400-GCST90199644	0.00241601	19.6702
rs35155698	C	T	C	T	9.77406e-06	8137	Theobromine levels || id:ebi-met1400-GCST90199644	0.00236972	19.5552
rs56113850	C	T	C	T	1.04562e-11	8137	Theobromine levels || id:ebi-met1400-GCST90199644	0.00547864	46.2411
rs566861268	A	G	A	G	7.3239e-06	8137	Theobromine levels || id:ebi-met1400-GCST90199644	0.00245258	20.1069
rs62205691	A	G	A	G	8.15002e-06	8137	Theobromine levels || id:ebi-met1400-GCST90199644	0.00241428	19.9024
rs6669746	A	G	A	G	5.57445e-06	8137	Theobromine levels || id:ebi-met1400-GCST90199644	0.00245914	20.629
rs72870405	A	T	A	T	2.63736e-06	8137	Theobromine levels || id:ebi-met1400-GCST90199644	0.00270901	22.0638
rs79880362	T	C	T	C	6.33111e-07	8137	Theobromine levels || id:ebi-met1400-GCST90199644	0.00297841	24.8089
rs112388569	T	C	T	C	8.66557e-06	8200	Quinate levels || id:ebi-met1400-GCST90199645	0.00233721	19.7851
rs114371828	T	C	T	C	8.98427e-06	8200	Quinate levels || id:ebi-met1400-GCST90199645	0.00233774	19.7161
rs115520044	A	G	A	G	5.28093e-08	8200	Quinate levels || id:ebi-met1400-GCST90199645	0.00356109	29.6107
rs116020639	C	T	C	T	4.04057e-07	8200	Quinate levels || id:ebi-met1400-GCST90199645	0.0030969	25.6748
rs140759816	A	T	A	T	4.44137e-06	8200	Quinate levels || id:ebi-met1400-GCST90199645	0.00251093	21.0642
rs145444661	T	C	T	C	1.25107e-06	8200	Quinate levels || id:ebi-met1400-GCST90199645	0.00282316	23.497
rs1594297	A	G	A	G	8.50366e-06	8200	Quinate levels || id:ebi-met1400-GCST90199645	0.00251282	19.8212
rs183574340	A	G	A	G	6.48022e-07	8200	Quinate levels || id:ebi-met1400-GCST90199645	0.00291118	24.7638
rs186185553	T	C	T	C	7.08223e-06	8200	Quinate levels || id:ebi-met1400-GCST90199645	0.00243336	20.1709
rs4148714	C	A	C	A	3.35762e-06	8200	Quinate levels || id:ebi-met1400-GCST90199645	0.00262879	21.6004
rs5997787	C	T	C	T	4.04072e-06	8200	Quinate levels || id:ebi-met1400-GCST90199645	0.00267024	21.2455
rs62027288	C	T	C	T	1.15144e-06	8200	Quinate levels || id:ebi-met1400-GCST90199645	0.00286958	23.6566
rs73202647	C	T	C	T	4.68646e-06	8200	Quinate levels || id:ebi-met1400-GCST90199645	0.00253992	20.9615
rs74489311	A	T	A	T	2.74252e-06	8200	Quinate levels || id:ebi-met1400-GCST90199645	0.00263722	21.9887
rs77082173	T	C	T	C	9.23095e-06	8200	Quinate levels || id:ebi-met1400-GCST90199645	0.00238761	19.6643
rs1010664	C	T	C	T	3.64356e-06	8013	Gentisate levels || id:ebi-met1400-GCST90199646	0.00251146	21.4438
rs10153505	G	T	G	T	1.89575e-06	8013	Gentisate levels || id:ebi-met1400-GCST90199646	0.00297435	22.698
rs1041350	C	T	C	T	1.8932e-06	8013	Gentisate levels || id:ebi-met1400-GCST90199646	0.00269234	22.7006
rs12471344	A	G	A	G	1.53017e-06	8013	Gentisate levels || id:ebi-met1400-GCST90199646	0.0028343	23.1096
rs147503040	A	G	A	G	7.53505e-07	8013	Gentisate levels || id:ebi-met1400-GCST90199646	0.00287995	24.4733
rs187258635	T	C	T	C	9.16358e-06	8013	Gentisate levels || id:ebi-met1400-GCST90199646	0.00234929	19.6784
rs2833465	T	C	T	C	1.76156e-06	8013	Gentisate levels || id:ebi-met1400-GCST90199646	0.00267768	22.839
rs375709482	T	C	T	C	9.10581e-07	8013	Gentisate levels || id:ebi-met1400-GCST90199646	0.00281701	24.1085
rs3861695	T	C	T	C	6.92059e-06	8013	Gentisate levels || id:ebi-met1400-GCST90199646	0.00250256	20.215
rs522708	G	A	G	A	1.28672e-06	8013	Gentisate levels || id:ebi-met1400-GCST90199646	0.00274957	23.4431
rs62362979	G	A	G	A	7.66985e-06	8013	Gentisate levels || id:ebi-met1400-GCST90199646	0.00237531	20.0184
rs72645867	A	G	A	G	9.53955e-07	8013	Gentisate levels || id:ebi-met1400-GCST90199646	0.00298994	24.0189
rs72824920	C	T	C	T	2.13916e-07	8013	Gentisate levels || id:ebi-met1400-GCST90199646	0.00315064	26.9031
rs72950259	G	T	G	T	7.80613e-06	8013	Gentisate levels || id:ebi-met1400-GCST90199646	0.00237876	19.9847
rs73217253	A	G	A	G	9.2284e-07	8013	Gentisate levels || id:ebi-met1400-GCST90199646	0.00285047	24.0828
rs75476920	C	T	C	T	8.75949e-06	8013	Gentisate levels || id:ebi-met1400-GCST90199646	0.00234317	19.7644
rs77091748	T	C	T	C	8.86671e-06	8013	Gentisate levels || id:ebi-met1400-GCST90199646	0.00237337	19.7413
rs77380220	A	G	A	G	4.77297e-06	8013	Gentisate levels || id:ebi-met1400-GCST90199646	0.00249386	20.9263
rs79188489	T	G	T	G	4.70886e-06	8013	Gentisate levels || id:ebi-met1400-GCST90199646	0.00249304	20.9522
rs9959080	A	G	A	G	1.86358e-06	8013	Gentisate levels || id:ebi-met1400-GCST90199646	0.00267156	22.7307
rs10902695	T	C	T	C	3.9229e-06	7822	Theophylline levels || id:ebi-met1400-GCST90199647	0.00277294	21.3022
rs115520044	A	G	A	G	1.90536e-07	7822	Theophylline levels || id:ebi-met1400-GCST90199647	0.00346036	27.1268
rs116572946	T	C	T	C	4.694e-06	7822	Theophylline levels || id:ebi-met1400-GCST90199647	0.00269067	20.9583
rs116926604	C	T	C	T	3.03525e-06	7822	Theophylline levels || id:ebi-met1400-GCST90199647	0.00281356	21.7942
rs12259905	T	C	T	C	3.88709e-07	7822	Theophylline levels || id:ebi-met1400-GCST90199647	0.00326644	25.7496
rs1388182	T	C	T	C	8.02918e-06	7822	Theophylline levels || id:ebi-met1400-GCST90199647	0.00257493	19.9309
rs149370966	A	G	A	G	6.72911e-06	7822	Theophylline levels || id:ebi-met1400-GCST90199647	0.00258733	20.2687
rs17428030	G	A	G	A	5.99992e-06	7822	Theophylline levels || id:ebi-met1400-GCST90199647	0.00277317	20.4881
rs180968112	A	G	A	G	9.96551e-06	7822	Theophylline levels || id:ebi-met1400-GCST90199647	0.00257281	19.518
rs2245730	C	A	C	A	1.26685e-06	7822	Theophylline levels || id:ebi-met1400-GCST90199647	0.00304825	23.4728
rs258831	G	C	G	C	8.76968e-06	7822	Theophylline levels || id:ebi-met1400-GCST90199647	0.0027561	19.7623
rs34804482	C	T	C	T	4.35018e-06	7822	Theophylline levels || id:ebi-met1400-GCST90199647	0.00269856	21.1039
rs4615950	T	C	T	C	7.54096e-06	7822	Theophylline levels || id:ebi-met1400-GCST90199647	0.00261571	20.0509
rs643104	C	T	C	T	2.99589e-06	7822	Theophylline levels || id:ebi-met1400-GCST90199647	0.00297073	21.8192
rs67360043	A	T	A	T	6.44475e-06	7822	Theophylline levels || id:ebi-met1400-GCST90199647	0.00261189	20.3514
rs72793907	G	A	G	A	6.02668e-06	7822	Theophylline levels || id:ebi-met1400-GCST90199647	0.00258726	20.4797
rs7323950	G	A	G	A	5.80379e-06	7822	Theophylline levels || id:ebi-met1400-GCST90199647	0.0027819	20.5518
rs74069834	G	A	G	A	9.51795e-06	7822	Theophylline levels || id:ebi-met1400-GCST90199647	0.00249506	19.6058
rs74526939	G	A	G	A	5.85782e-06	7822	Theophylline levels || id:ebi-met1400-GCST90199647	0.00261629	20.5342
rs75095637	C	A	C	A	5.44768e-06	7822	Theophylline levels || id:ebi-met1400-GCST90199647	0.00265597	20.673
rs75723819	A	C	A	C	6.37754e-06	7822	Theophylline levels || id:ebi-met1400-GCST90199647	0.00266988	20.3714
rs79361921	A	G	A	G	7.25218e-07	7822	Theophylline levels || id:ebi-met1400-GCST90199647	0.00310666	24.5469
rs79542551	G	A	G	A	4.48836e-06	7822	Theophylline levels || id:ebi-met1400-GCST90199647	0.00271443	21.044
rs10152997	C	T	C	T	6.15686e-07	8139	1,5-anhydroglucitol (1,5-ag) levels || id:ebi-met1400-GCST90199648	0.00287213	24.8626
rs111517692	A	G	A	G	1.76596e-06	8139	1,5-anhydroglucitol (1,5-ag) levels || id:ebi-met1400-GCST90199648	0.00265758	22.8341
rs11219784	C	T	C	T	3.10664e-06	8139	1,5-anhydroglucitol (1,5-ag) levels || id:ebi-met1400-GCST90199648	0.00251121	21.7494
rs116139938	T	G	T	G	1.82908e-09	8139	1,5-anhydroglucitol (1,5-ag) levels || id:ebi-met1400-GCST90199648	0.00429873	36.1477
rs116855721	A	G	A	G	3.20903e-06	8139	1,5-anhydroglucitol (1,5-ag) levels || id:ebi-met1400-GCST90199648	0.00247271	21.6874
rs117813792	G	A	G	A	5.89455e-07	8139	1,5-anhydroglucitol (1,5-ag) levels || id:ebi-met1400-GCST90199648	0.00295783	24.9465
rs118097969	A	C	A	C	9.63851e-06	8139	1,5-anhydroglucitol (1,5-ag) levels || id:ebi-met1400-GCST90199648	0.00226706	19.5818
rs11912766	A	G	A	G	7.91384e-06	8139	1,5-anhydroglucitol (1,5-ag) levels || id:ebi-met1400-GCST90199648	0.00231061	19.9585
rs11976181	C	T	C	T	2.06534e-10	8139	1,5-anhydroglucitol (1,5-ag) levels || id:ebi-met1400-GCST90199648	0.00522893	40.404
rs138306161	T	C	T	C	8.74061e-06	8139	1,5-anhydroglucitol (1,5-ag) levels || id:ebi-met1400-GCST90199648	0.00229839	19.7687
rs138882034	C	T	C	T	2.27723e-06	8139	1,5-anhydroglucitol (1,5-ag) levels || id:ebi-met1400-GCST90199648	0.00254099	22.3458
rs147071339	G	A	G	A	3.26144e-06	8139	1,5-anhydroglucitol (1,5-ag) levels || id:ebi-met1400-GCST90199648	0.0025133	21.6562
rs16923778	T	C	T	C	3.76743e-07	8139	1,5-anhydroglucitol (1,5-ag) levels || id:ebi-met1400-GCST90199648	0.00301842	25.8099
rs16936434	A	G	A	G	9.50335e-06	8139	1,5-anhydroglucitol (1,5-ag) levels || id:ebi-met1400-GCST90199648	0.00228763	19.6088
rs185053832	A	C	A	C	2.29459e-06	8139	1,5-anhydroglucitol (1,5-ag) levels || id:ebi-met1400-GCST90199648	0.00257125	22.3311
rs190533843	G	A	G	A	1.62846e-06	8139	1,5-anhydroglucitol (1,5-ag) levels || id:ebi-met1400-GCST90199648	0.00266592	22.99
rs2638281	G	A	G	A	6.39246e-07	8139	1,5-anhydroglucitol (1,5-ag) levels || id:ebi-met1400-GCST90199648	0.00278412	24.7901
rs2800798	A	G	A	G	6.02526e-06	8139	1,5-anhydroglucitol (1,5-ag) levels || id:ebi-met1400-GCST90199648	0.00236569	20.4802
rs34278530	C	T	C	T	2.29468e-06	8139	1,5-anhydroglucitol (1,5-ag) levels || id:ebi-met1400-GCST90199648	0.00259821	22.331
rs5026374	A	T	A	T	5.50414e-06	8139	1,5-anhydroglucitol (1,5-ag) levels || id:ebi-met1400-GCST90199648	0.00242276	20.6533
rs6444144	T	C	T	C	1.37932e-06	8139	1,5-anhydroglucitol (1,5-ag) levels || id:ebi-met1400-GCST90199648	0.0026972	23.3094
rs72670617	G	T	G	T	4.38952e-06	8139	1,5-anhydroglucitol (1,5-ag) levels || id:ebi-met1400-GCST90199648	0.00256359	21.0869
rs7536190	A	T	A	T	2.35583e-06	8139	1,5-anhydroglucitol (1,5-ag) levels || id:ebi-met1400-GCST90199648	0.00260361	22.2808
rs78394231	C	T	C	T	6.19749e-06	8139	1,5-anhydroglucitol (1,5-ag) levels || id:ebi-met1400-GCST90199648	0.00238458	20.4262
rs868427	C	T	C	T	5.83995e-06	8139	1,5-anhydroglucitol (1,5-ag) levels || id:ebi-met1400-GCST90199648	0.00245629	20.5398
rs10188669	A	G	A	G	8.93665e-06	8134	1-stearoyl-2-arachidonoyl-GPI (18:0/20:4) levels || id:ebi-met1400-GCST90199649	0.00225444	19.7261
rs11121795	T	C	T	C	6.00641e-06	8134	1-stearoyl-2-arachidonoyl-GPI (18:0/20:4) levels || id:ebi-met1400-GCST90199649	0.00232511	20.4863
rs112843621	G	A	G	A	2.66903e-06	8134	1-stearoyl-2-arachidonoyl-GPI (18:0/20:4) levels || id:ebi-met1400-GCST90199649	0.00254387	22.0409
rs115307528	G	A	G	A	6.77474e-06	8134	1-stearoyl-2-arachidonoyl-GPI (18:0/20:4) levels || id:ebi-met1400-GCST90199649	0.00233467	20.2558
rs141701630	T	C	T	C	5.3575e-06	8134	1-stearoyl-2-arachidonoyl-GPI (18:0/20:4) levels || id:ebi-met1400-GCST90199649	0.00242287	20.705
rs2269938	G	C	G	C	2.86272e-07	8134	1-stearoyl-2-arachidonoyl-GPI (18:0/20:4) levels || id:ebi-met1400-GCST90199649	0.00302458	26.3402
rs2712421	T	G	T	G	4.90664e-06	8134	1-stearoyl-2-arachidonoyl-GPI (18:0/20:4) levels || id:ebi-met1400-GCST90199649	0.00242147	20.8734
rs34542491	T	C	T	C	7.12545e-06	8134	1-stearoyl-2-arachidonoyl-GPI (18:0/20:4) levels || id:ebi-met1400-GCST90199649	0.00232816	20.1593
rs3812316	G	C	G	C	3.05078e-09	8134	1-stearoyl-2-arachidonoyl-GPI (18:0/20:4) levels || id:ebi-met1400-GCST90199649	0.0040134	35.1509
rs400810	G	A	G	A	1.8767e-06	8134	1-stearoyl-2-arachidonoyl-GPI (18:0/20:4) levels || id:ebi-met1400-GCST90199649	0.00261921	22.7172
rs60417901	T	C	T	C	9.21865e-06	8134	1-stearoyl-2-arachidonoyl-GPI (18:0/20:4) levels || id:ebi-met1400-GCST90199649	0.00228161	19.6669
rs66466742	T	C	T	C	7.68393e-07	8134	1-stearoyl-2-arachidonoyl-GPI (18:0/20:4) levels || id:ebi-met1400-GCST90199649	0.00278124	24.4354
rs72697217	C	G	C	G	7.29826e-06	8134	1-stearoyl-2-arachidonoyl-GPI (18:0/20:4) levels || id:ebi-met1400-GCST90199649	0.00259259	20.1134
rs74988287	C	T	C	T	2.00554e-06	8134	1-stearoyl-2-arachidonoyl-GPI (18:0/20:4) levels || id:ebi-met1400-GCST90199649	0.00264267	22.5897
rs79608464	A	G	A	G	4.68177e-06	8134	1-stearoyl-2-arachidonoyl-GPI (18:0/20:4) levels || id:ebi-met1400-GCST90199649	0.00243457	20.9633
rs964184	C	G	C	G	4.70771e-18	8134	1-stearoyl-2-arachidonoyl-GPI (18:0/20:4) levels || id:ebi-met1400-GCST90199649	0.00864409	75
rs113392484	C	T	C	T	3.60129e-06	8233	Indolelactate levels || id:ebi-met1400-GCST90199650	0.00218662	21.4662
rs11598287	A	G	A	G	2.87603e-06	8233	Indolelactate levels || id:ebi-met1400-GCST90199650	0.00237922	21.8976
rs11647808	A	C	A	C	6.33765e-16	8233	Indolelactate levels || id:ebi-met1400-GCST90199650	0.00657024	65.3294
rs11950935	C	T	C	T	8.14575e-06	8233	Indolelactate levels || id:ebi-met1400-GCST90199650	0.00199844	19.9034
rs1255731	C	T	C	T	8.10475e-06	8233	Indolelactate levels || id:ebi-met1400-GCST90199650	0.0020512	19.913
rs1354368	G	A	G	A	1.01477e-06	8233	Indolelactate levels || id:ebi-met1400-GCST90199650	0.00240251	23.8999
rs139117506	C	A	C	A	3.56131e-06	8233	Indolelactate levels || id:ebi-met1400-GCST90199650	0.00220126	21.4874
rs142009207	C	G	C	G	9.57138e-06	8233	Indolelactate levels || id:ebi-met1400-GCST90199650	0.00196979	19.5952
rs142582686	T	G	T	G	3.63318e-06	8233	Indolelactate levels || id:ebi-met1400-GCST90199650	0.00223126	21.4494
rs148403098	T	C	T	C	3.10312e-06	8233	Indolelactate levels || id:ebi-met1400-GCST90199650	0.00221671	21.7518
rs150393758	T	C	T	C	9.39877e-06	8233	Indolelactate levels || id:ebi-met1400-GCST90199650	0.00204835	19.6298
rs185272650	T	C	T	C	9.1782e-06	8233	Indolelactate levels || id:ebi-met1400-GCST90199650	0.00200364	19.6752
rs1867457	C	T	C	T	8.45953e-06	8233	Indolelactate levels || id:ebi-met1400-GCST90199650	0.0020649	19.8311
rs190002061	A	G	A	G	5.9667e-06	8233	Indolelactate levels || id:ebi-met1400-GCST90199650	0.00209064	20.4989
rs19009	C	T	C	T	8.9327e-06	8233	Indolelactate levels || id:ebi-met1400-GCST90199650	0.00198977	19.727
rs2472509	G	T	G	T	4.51219e-06	8233	Indolelactate levels || id:ebi-met1400-GCST90199650	0.00215809	21.0338
rs2794660	T	C	T	C	8.61484e-06	8233	Indolelactate levels || id:ebi-met1400-GCST90199650	0.00216982	19.7963
rs34380016	G	A	G	A	5.21484e-06	8233	Indolelactate levels || id:ebi-met1400-GCST90199650	0.00218594	20.7567
rs35021400	A	C	A	C	2.58998e-06	8233	Indolelactate levels || id:ebi-met1400-GCST90199650	0.0022684	22.0986
rs61674325	T	C	T	C	7.26587e-06	8233	Indolelactate levels || id:ebi-met1400-GCST90199650	0.00203767	20.1218
rs62154332	T	C	T	C	7.98229e-06	8233	Indolelactate levels || id:ebi-met1400-GCST90199650	0.00199185	19.9421
rs73782967	A	G	A	G	1.38514e-06	8233	Indolelactate levels || id:ebi-met1400-GCST90199650	0.00241905	23.3011
rs75333405	C	T	C	T	9.28037e-06	8233	Indolelactate levels || id:ebi-met1400-GCST90199650	0.00199705	19.6541
rs7617388	G	A	G	A	9.69652e-06	8233	Indolelactate levels || id:ebi-met1400-GCST90199650	0.00218376	19.5703
rs1018091	C	T	C	T	4.13525e-06	8279	Docosahexaenoate DHA; 22:6n3 levels || id:ebi-met1400-GCST90199651	0.00226449	21.2012
rs11709701	T	C	T	C	5.06262e-06	8279	Docosahexaenoate DHA; 22:6n3 levels || id:ebi-met1400-GCST90199651	0.00226703	20.8134
rs11715464	G	A	G	A	7.65771e-06	8279	Docosahexaenoate DHA; 22:6n3 levels || id:ebi-met1400-GCST90199651	0.00220719	20.0214
rs117676889	C	T	C	T	6.15001e-06	8279	Docosahexaenoate DHA; 22:6n3 levels || id:ebi-met1400-GCST90199651	0.00222892	20.441
rs11930628	G	A	G	A	2.21625e-06	8279	Docosahexaenoate DHA; 22:6n3 levels || id:ebi-met1400-GCST90199651	0.00245402	22.3979
rs12129379	T	G	T	G	2.32117e-06	8279	Docosahexaenoate DHA; 22:6n3 levels || id:ebi-met1400-GCST90199651	0.00253727	22.3091
rs13268878	G	A	G	A	9.25958e-06	8279	Docosahexaenoate DHA; 22:6n3 levels || id:ebi-met1400-GCST90199651	0.00227184	19.6585
rs143268031	G	A	G	A	4.13762e-06	8279	Docosahexaenoate DHA; 22:6n3 levels || id:ebi-met1400-GCST90199651	0.00232615	21.2
rs144230997	T	A	T	A	3.33553e-06	8279	Docosahexaenoate DHA; 22:6n3 levels || id:ebi-met1400-GCST90199651	0.00238544	21.6133
rs145325641	A	G	A	G	1.12451e-06	8279	Docosahexaenoate DHA; 22:6n3 levels || id:ebi-met1400-GCST90199651	0.00254964	23.7023
rs148894582	G	A	G	A	7.43554e-06	8279	Docosahexaenoate DHA; 22:6n3 levels || id:ebi-met1400-GCST90199651	0.00218099	20.0778
rs187828726	G	T	G	T	5.4067e-06	8279	Docosahexaenoate DHA; 22:6n3 levels || id:ebi-met1400-GCST90199651	0.00225519	20.6874
rs34736275	A	G	A	G	4.46044e-06	8279	Docosahexaenoate DHA; 22:6n3 levels || id:ebi-met1400-GCST90199651	0.00237867	21.0562
rs3731644	C	T	C	T	5.58135e-06	8279	Docosahexaenoate DHA; 22:6n3 levels || id:ebi-met1400-GCST90199651	0.00220191	20.6267
rs73045049	A	G	A	G	5.15535e-06	8279	Docosahexaenoate DHA; 22:6n3 levels || id:ebi-met1400-GCST90199651	0.00226911	20.7787
rs73500833	T	C	T	C	5.66876e-06	8279	Docosahexaenoate DHA; 22:6n3 levels || id:ebi-met1400-GCST90199651	0.00222929	20.5969
rs77207094	C	T	C	T	5.42114e-06	8279	Docosahexaenoate DHA; 22:6n3 levels || id:ebi-met1400-GCST90199651	0.00225965	20.6825
rs117022836	T	C	T	C	5.89112e-07	8055	1-stearoyl-2-oleoyl-GPS (18:0/18:1) levels || id:ebi-met1400-GCST90199652	0.00297843	24.9475
rs118096873	A	G	A	G	8.6072e-06	8055	1-stearoyl-2-oleoyl-GPS (18:0/18:1) levels || id:ebi-met1400-GCST90199652	0.00240104	19.798
rs12652405	A	T	A	T	9.12308e-06	8055	1-stearoyl-2-oleoyl-GPS (18:0/18:1) levels || id:ebi-met1400-GCST90199652	0.00239871	19.6867
rs12965592	C	G	C	G	9.30014e-06	8055	1-stearoyl-2-oleoyl-GPS (18:0/18:1) levels || id:ebi-met1400-GCST90199652	0.00242299	19.6502
rs13234046	A	G	A	G	8.62088e-06	8055	1-stearoyl-2-oleoyl-GPS (18:0/18:1) levels || id:ebi-met1400-GCST90199652	0.00245901	19.795
rs1354034	C	T	C	T	3.68039e-18	8055	1-stearoyl-2-oleoyl-GPS (18:0/18:1) levels || id:ebi-met1400-GCST90199652	0.00916604	75.4855
rs138806707	C	T	C	T	3.25682e-06	8055	1-stearoyl-2-oleoyl-GPS (18:0/18:1) levels || id:ebi-met1400-GCST90199652	0.00262902	21.659
rs154803	A	T	A	T	6.08206e-06	8055	1-stearoyl-2-oleoyl-GPS (18:0/18:1) levels || id:ebi-met1400-GCST90199652	0.00248619	20.4623
rs17831607	G	A	G	A	1.94566e-06	8055	1-stearoyl-2-oleoyl-GPS (18:0/18:1) levels || id:ebi-met1400-GCST90199652	0.00274107	22.6482
rs2055570	G	A	G	A	9.22546e-06	8055	1-stearoyl-2-oleoyl-GPS (18:0/18:1) levels || id:ebi-met1400-GCST90199652	0.0024596	19.6655
rs55731338	A	G	A	G	3.57332e-06	8055	1-stearoyl-2-oleoyl-GPS (18:0/18:1) levels || id:ebi-met1400-GCST90199652	0.00258717	21.4811
rs56058673	T	C	T	C	3.90287e-06	8055	1-stearoyl-2-oleoyl-GPS (18:0/18:1) levels || id:ebi-met1400-GCST90199652	0.00268312	21.3121
rs6871550	C	T	C	T	6.4248e-06	8055	1-stearoyl-2-oleoyl-GPS (18:0/18:1) levels || id:ebi-met1400-GCST90199652	0.00253714	20.3574
rs7161063	G	C	G	C	4.57413e-06	8055	1-stearoyl-2-oleoyl-GPS (18:0/18:1) levels || id:ebi-met1400-GCST90199652	0.00250934	21.0077
rs72761668	G	A	G	A	5.73656e-06	8055	1-stearoyl-2-oleoyl-GPS (18:0/18:1) levels || id:ebi-met1400-GCST90199652	0.0024348	20.5741
rs75129304	G	T	G	T	6.85413e-06	8055	1-stearoyl-2-oleoyl-GPS (18:0/18:1) levels || id:ebi-met1400-GCST90199652	0.00248564	20.2336
rs78453362	A	G	A	G	8.34918e-06	8055	1-stearoyl-2-oleoyl-GPS (18:0/18:1) levels || id:ebi-met1400-GCST90199652	0.00245196	19.8562
rs80312835	G	A	G	A	7.19855e-06	8055	1-stearoyl-2-oleoyl-GPS (18:0/18:1) levels || id:ebi-met1400-GCST90199652	0.00242885	20.1398
rs10868484	C	T	C	T	4.75862e-06	8271	1-myristoyl-2-palmitoyl-gpc (14:0/16:0) levels || id:ebi-met1400-GCST90199653	0.00251818	20.9321
rs114128846	A	G	A	G	2.27645e-06	8271	1-myristoyl-2-palmitoyl-gpc (14:0/16:0) levels || id:ebi-met1400-GCST90199653	0.00262853	22.3464
rs116926922	T	G	T	G	2.3894e-06	8271	1-myristoyl-2-palmitoyl-gpc (14:0/16:0) levels || id:ebi-met1400-GCST90199653	0.00256998	22.2534
rs142273297	A	G	A	G	8.58129e-06	8271	1-myristoyl-2-palmitoyl-gpc (14:0/16:0) levels || id:ebi-met1400-GCST90199653	0.00230864	19.8038
rs147325198	A	G	A	G	1.83812e-06	8271	1-myristoyl-2-palmitoyl-gpc (14:0/16:0) levels || id:ebi-met1400-GCST90199653	0.00270069	22.7572
rs148311684	A	G	A	G	9.24546e-06	8271	1-myristoyl-2-palmitoyl-gpc (14:0/16:0) levels || id:ebi-met1400-GCST90199653	0.00229386	19.6613
rs17583806	A	G	A	G	4.90168e-06	8271	1-myristoyl-2-palmitoyl-gpc (14:0/16:0) levels || id:ebi-met1400-GCST90199653	0.00240813	20.8752
rs28704912	A	C	A	C	1.72261e-06	8271	1-myristoyl-2-palmitoyl-gpc (14:0/16:0) levels || id:ebi-met1400-GCST90199653	0.00271039	22.8821
rs2996477	C	T	C	T	7.62133e-06	8271	1-myristoyl-2-palmitoyl-gpc (14:0/16:0) levels || id:ebi-met1400-GCST90199653	0.0024073	20.0306
rs4485089	G	A	G	A	6.57522e-06	8271	1-myristoyl-2-palmitoyl-gpc (14:0/16:0) levels || id:ebi-met1400-GCST90199653	0.00241834	20.313
rs4698782	C	T	C	T	2.51668e-06	8271	1-myristoyl-2-palmitoyl-gpc (14:0/16:0) levels || id:ebi-met1400-GCST90199653	0.00261731	22.1537
rs4975528	A	G	A	G	6.55743e-06	8271	1-myristoyl-2-palmitoyl-gpc (14:0/16:0) levels || id:ebi-met1400-GCST90199653	0.00243698	20.3182
rs79292294	G	T	G	T	8.50461e-06	8271	1-myristoyl-2-palmitoyl-gpc (14:0/16:0) levels || id:ebi-met1400-GCST90199653	0.00234755	19.821
rs79682447	A	G	A	G	8.59963e-07	8271	1-myristoyl-2-palmitoyl-gpc (14:0/16:0) levels || id:ebi-met1400-GCST90199653	0.00279027	24.2185
rs9349828	C	T	C	T	8.59628e-06	8271	1-myristoyl-2-palmitoyl-gpc (14:0/16:0) levels || id:ebi-met1400-GCST90199653	0.0023077	19.8004
rs10509810	G	A	G	A	2.82009e-06	7840	Paraxanthine levels in elite athletes || id:ebi-met1400-GCST90199654	0.00284454	21.9353
rs11032948	T	C	T	C	5.91196e-07	7840	Paraxanthine levels in elite athletes || id:ebi-met1400-GCST90199654	0.00322734	24.9408
rs114830966	A	G	A	G	7.25809e-06	7840	Paraxanthine levels in elite athletes || id:ebi-met1400-GCST90199654	0.00261259	20.124
rs115087674	T	A	T	A	7.38941e-06	7840	Paraxanthine levels in elite athletes || id:ebi-met1400-GCST90199654	0.00251813	20.0896
rs115520044	A	G	A	G	6.59906e-07	7840	Paraxanthine levels in elite athletes || id:ebi-met1400-GCST90199654	0.00315685	24.7289
rs11599254	T	C	T	C	1.41769e-06	7840	Paraxanthine levels in elite athletes || id:ebi-met1400-GCST90199654	0.00293167	23.2565
rs118105917	T	C	T	C	9.29138e-06	7840	Paraxanthine levels in elite athletes || id:ebi-met1400-GCST90199654	0.00248071	19.6518
rs13243315	C	T	C	T	3.6566e-06	7840	Paraxanthine levels in elite athletes || id:ebi-met1400-GCST90199654	0.00282904	21.4368
rs143167061	T	C	T	C	9.48373e-06	7840	Paraxanthine levels in elite athletes || id:ebi-met1400-GCST90199654	0.00249502	19.6126
rs150047778	C	T	C	T	4.09938e-06	7840	Paraxanthine levels in elite athletes || id:ebi-met1400-GCST90199654	0.0027261	21.2177
rs1503609	A	G	A	G	9.58302e-06	7840	Paraxanthine levels in elite athletes || id:ebi-met1400-GCST90199654	0.00246602	19.5929
rs150604675	T	C	T	C	6.24082e-06	7840	Paraxanthine levels in elite athletes || id:ebi-met1400-GCST90199654	0.00266424	20.4128
rs17653722	T	G	T	G	7.40329e-06	7840	Paraxanthine levels in elite athletes || id:ebi-met1400-GCST90199654	0.00255445	20.086
rs2245730	C	A	C	A	2.22152e-06	7840	Paraxanthine levels in elite athletes || id:ebi-met1400-GCST90199654	0.00291351	22.3933
rs2274148	T	C	T	C	6.46105e-06	7840	Paraxanthine levels in elite athletes || id:ebi-met1400-GCST90199654	0.00255923	20.3465
rs28491088	C	A	C	A	8.46886e-06	7840	Paraxanthine levels in elite athletes || id:ebi-met1400-GCST90199654	0.00258739	19.829
rs34563893	C	T	C	T	1.21566e-06	7840	Paraxanthine levels in elite athletes || id:ebi-met1400-GCST90199654	0.0029842	23.5523
rs56113850	C	T	C	T	3.00367e-12	7840	Paraxanthine levels in elite athletes || id:ebi-met1400-GCST90199654	0.00604716	48.6862
rs643104	C	T	C	T	2.86002e-06	7840	Paraxanthine levels in elite athletes || id:ebi-met1400-GCST90199654	0.00298042	21.9083
rs72799346	T	G	T	G	6.40691e-06	7840	Paraxanthine levels in elite athletes || id:ebi-met1400-GCST90199654	0.00251952	20.3626
rs7326993	G	A	G	A	9.96179e-06	7840	Paraxanthine levels in elite athletes || id:ebi-met1400-GCST90199654	0.00259294	19.5187
rs75467050	T	C	T	C	8.89931e-06	7840	Paraxanthine levels in elite athletes || id:ebi-met1400-GCST90199654	0.00246938	19.7343
rs77866717	C	T	C	T	9.72234e-06	7840	Paraxanthine levels in elite athletes || id:ebi-met1400-GCST90199654	0.00251107	19.5653
rs7787264	A	T	A	T	9.90231e-06	7840	Paraxanthine levels in elite athletes || id:ebi-met1400-GCST90199654	0.00250977	19.5301
rs78574673	G	T	G	T	5.92737e-06	7840	Paraxanthine levels in elite athletes || id:ebi-met1400-GCST90199654	0.00259123	20.5115
rs78607630	G	A	G	A	9.88221e-07	7840	Paraxanthine levels in elite athletes || id:ebi-met1400-GCST90199654	0.00304023	23.9509
rs79361921	A	G	A	G	1.37267e-06	7840	Paraxanthine levels in elite athletes || id:ebi-met1400-GCST90199654	0.00295096	23.3185
rs9370260	C	T	C	T	2.08665e-06	7840	Paraxanthine levels in elite athletes || id:ebi-met1400-GCST90199654	0.00285535	22.5137
rs112482875	C	G	C	G	2.57958e-06	8255	4-methyl-2-oxopentanoate levels || id:ebi-met1400-GCST90199655	0.0024041	22.1065
rs12894999	A	G	A	G	7.99266e-06	8255	4-methyl-2-oxopentanoate levels || id:ebi-met1400-GCST90199655	0.00219282	19.9396
rs2291115	T	C	T	C	5.13532e-06	8255	4-methyl-2-oxopentanoate levels || id:ebi-met1400-GCST90199655	0.00235428	20.7861
rs56107485	C	A	C	A	6.38534e-07	8255	4-methyl-2-oxopentanoate levels || id:ebi-met1400-GCST90199655	0.00266624	24.7922
rs58729469	T	C	T	C	1.07452e-06	8255	4-methyl-2-oxopentanoate levels || id:ebi-met1400-GCST90199655	0.00255249	23.7897
rs6055350	C	G	C	G	2.24051e-06	8255	4-methyl-2-oxopentanoate levels || id:ebi-met1400-GCST90199655	0.0024764	22.3768
rs6754181	C	T	C	T	3.98709e-06	8255	4-methyl-2-oxopentanoate levels || id:ebi-met1400-GCST90199655	0.00234636	21.271
rs7012455	T	C	T	C	3.43625e-06	8255	4-methyl-2-oxopentanoate levels || id:ebi-met1400-GCST90199655	0.00237115	21.556
rs73597221	A	G	A	G	6.17385e-07	8255	4-methyl-2-oxopentanoate levels || id:ebi-met1400-GCST90199655	0.00268853	24.8573
rs75090459	A	G	A	G	2.80646e-06	8255	4-methyl-2-oxopentanoate levels || id:ebi-met1400-GCST90199655	0.00236703	21.9445
rs77753167	T	C	T	C	2.18759e-06	8255	4-methyl-2-oxopentanoate levels || id:ebi-met1400-GCST90199655	0.00246837	22.4229
rs893971	G	A	G	A	8.31252e-10	8255	4-methyl-2-oxopentanoate levels || id:ebi-met1400-GCST90199655	0.00410195	37.6856
rs114842896	A	G	A	G	5.34158e-06	8242	3-indoxyl sulfate levels || id:ebi-met1400-GCST90199656	0.00239354	20.7108
rs139986278	C	T	C	T	7.76506e-06	8242	3-indoxyl sulfate levels || id:ebi-met1400-GCST90199656	0.00229915	19.9949
rs140560919	C	T	C	T	7.90694e-06	8242	3-indoxyl sulfate levels || id:ebi-met1400-GCST90199656	0.00234624	19.9603
rs146369127	A	G	A	G	2.0112e-06	8242	3-indoxyl sulfate levels || id:ebi-met1400-GCST90199656	0.00264664	22.5843
rs191105317	G	C	G	C	2.27061e-07	8242	3-indoxyl sulfate levels || id:ebi-met1400-GCST90199656	0.00304893	26.7878
rs1971157	C	G	C	G	8.94547e-06	8242	3-indoxyl sulfate levels || id:ebi-met1400-GCST90199656	0.00239188	19.7242
rs198542	A	G	A	G	4.70302e-06	8242	3-indoxyl sulfate levels || id:ebi-met1400-GCST90199656	0.00244896	20.9547
rs4649261	G	A	G	A	3.50859e-06	8242	3-indoxyl sulfate levels || id:ebi-met1400-GCST90199656	0.00258243	21.516
rs4692540	T	G	T	G	3.01657e-06	8242	3-indoxyl sulfate levels || id:ebi-met1400-GCST90199656	0.00247795	21.806
rs492467	G	A	G	A	7.05018e-06	8242	3-indoxyl sulfate levels || id:ebi-met1400-GCST90199656	0.00236156	20.1796
rs55839541	A	G	A	G	4.55069e-06	8242	3-indoxyl sulfate levels || id:ebi-met1400-GCST90199656	0.00246219	21.0177
rs56113850	C	T	C	T	5.02725e-07	8242	3-indoxyl sulfate levels || id:ebi-met1400-GCST90199656	0.00287228	25.2533
rs651578	C	T	C	T	7.80184e-06	8242	3-indoxyl sulfate levels || id:ebi-met1400-GCST90199656	0.00233888	19.9857
rs72987107	T	C	T	C	1.55571e-06	8242	3-indoxyl sulfate levels || id:ebi-met1400-GCST90199656	0.00268649	23.0778
rs7651697	C	T	C	T	5.51533e-06	8242	3-indoxyl sulfate levels || id:ebi-met1400-GCST90199656	0.00249657	20.6495
rs9479849	A	G	A	G	6.30262e-06	8242	3-indoxyl sulfate levels || id:ebi-met1400-GCST90199656	0.00238517	20.394
rs1000821	T	C	T	C	3.92298e-10	8246	Sphingosine 1-phosphate levels || id:ebi-met1400-GCST90199657	0.00453602	39.1506
rs10502344	G	A	G	A	4.36607e-06	8246	Sphingosine 1-phosphate levels || id:ebi-met1400-GCST90199657	0.00252726	21.0972
rs10744901	C	T	C	T	7.83555e-06	8246	Sphingosine 1-phosphate levels || id:ebi-met1400-GCST90199657	0.00233255	19.9777
rs10960927	C	T	C	T	8.32674e-06	8246	Sphingosine 1-phosphate levels || id:ebi-met1400-GCST90199657	0.00233073	19.8614
rs115939317	T	C	T	C	7.80146e-06	8246	Sphingosine 1-phosphate levels || id:ebi-met1400-GCST90199657	0.00233177	19.9859
rs11986857	G	C	G	C	4.10483e-06	8246	Sphingosine 1-phosphate levels || id:ebi-met1400-GCST90199657	0.00248729	21.2151
rs138132596	G	A	G	A	2.58227e-06	8246	Sphingosine 1-phosphate levels || id:ebi-met1400-GCST90199657	0.00261258	22.1045
rs141116536	C	T	C	T	2.233e-06	8246	Sphingosine 1-phosphate levels || id:ebi-met1400-GCST90199657	0.00273013	22.3834
rs1456759	T	C	T	C	2.53695e-06	8246	Sphingosine 1-phosphate levels || id:ebi-met1400-GCST90199657	0.00258118	22.1383
rs1488103	A	G	A	G	5.70756e-06	8246	Sphingosine 1-phosphate levels || id:ebi-met1400-GCST90199657	0.00249679	20.5838
rs41397245	A	G	A	G	1.41834e-06	8246	Sphingosine 1-phosphate levels || id:ebi-met1400-GCST90199657	0.00283785	23.2556
rs71588370	G	A	G	A	2.60043e-06	8246	Sphingosine 1-phosphate levels || id:ebi-met1400-GCST90199657	0.00257933	22.0909
rs7200047	A	G	A	G	3.99671e-06	8246	Sphingosine 1-phosphate levels || id:ebi-met1400-GCST90199657	0.00263287	21.2663
rs9360664	A	G	A	G	3.03896e-06	8246	Sphingosine 1-phosphate levels || id:ebi-met1400-GCST90199657	0.00259676	21.7919
rs9461721	G	A	G	A	8.48745e-08	8246	Sphingosine 1-phosphate levels || id:ebi-met1400-GCST90199657	0.00335023	28.6916
rs10414919	A	G	A	G	8.33707e-07	8250	Alpha-hydroxyisocaproate levels || id:ebi-met1400-GCST90199658	0.00256909	24.2782
rs10832920	G	A	G	A	3.79896e-06	8250	Alpha-hydroxyisocaproate levels || id:ebi-met1400-GCST90199658	0.00215874	21.3635
rs113914810	T	C	T	C	6.65286e-06	8250	Alpha-hydroxyisocaproate levels || id:ebi-met1400-GCST90199658	0.00217569	20.2906
rs142728688	A	G	A	G	1.30022e-06	8250	Alpha-hydroxyisocaproate levels || id:ebi-met1400-GCST90199658	0.00244409	23.4229
rs151029917	T	G	T	G	7.36017e-06	8250	Alpha-hydroxyisocaproate levels || id:ebi-met1400-GCST90199658	0.00210603	20.0973
rs1808859	C	T	C	T	7.21386e-07	8250	Alpha-hydroxyisocaproate levels || id:ebi-met1400-GCST90199658	0.00260661	24.5571
rs1955284	T	C	T	C	6.84165e-06	8250	Alpha-hydroxyisocaproate levels || id:ebi-met1400-GCST90199658	0.00214501	20.237
rs1975533	G	A	G	A	1.16365e-07	8250	Alpha-hydroxyisocaproate levels || id:ebi-met1400-GCST90199658	0.00294573	28.0807
rs34973031	C	A	C	A	1.91937e-06	8250	Alpha-hydroxyisocaproate levels || id:ebi-met1400-GCST90199658	0.00238065	22.6741
rs35783478	A	G	A	G	1.23742e-06	8250	Alpha-hydroxyisocaproate levels || id:ebi-met1400-GCST90199658	0.0024499	23.5182
rs4852728	A	C	A	C	4.36647e-06	8250	Alpha-hydroxyisocaproate levels || id:ebi-met1400-GCST90199658	0.00219461	21.0969
rs620617	T	C	T	C	2.0429e-06	8250	Alpha-hydroxyisocaproate levels || id:ebi-met1400-GCST90199658	0.00235915	22.5542
rs62485457	C	T	C	T	3.58845e-06	8250	Alpha-hydroxyisocaproate levels || id:ebi-met1400-GCST90199658	0.0022571	21.4729
rs734860	C	T	C	T	3.27446e-07	8250	Alpha-hydroxyisocaproate levels || id:ebi-met1400-GCST90199658	0.00290654	26.0806
rs76445723	T	G	T	G	6.41715e-06	8250	Alpha-hydroxyisocaproate levels || id:ebi-met1400-GCST90199658	0.00213865	20.3595
rs78820411	G	A	G	A	5.0068e-06	8250	Alpha-hydroxyisocaproate levels || id:ebi-met1400-GCST90199658	0.00215641	20.8346
rs79376596	G	A	G	A	6.26065e-06	8250	Alpha-hydroxyisocaproate levels || id:ebi-met1400-GCST90199658	0.00216688	20.4068
rs113735393	A	G	A	G	4.54134e-07	8260	1-stearoyl-GPI (18:0) levels || id:ebi-met1400-GCST90199659	0.00293242	25.4495
rs117400415	G	C	G	C	5.44662e-06	8260	1-stearoyl-GPI (18:0) levels || id:ebi-met1400-GCST90199659	0.00239444	20.6735
rs13035306	T	C	T	C	1.67535e-06	8260	1-stearoyl-GPI (18:0) levels || id:ebi-met1400-GCST90199659	0.0025824	22.9355
rs13265847	G	A	G	A	3.39176e-06	8260	1-stearoyl-GPI (18:0) levels || id:ebi-met1400-GCST90199659	0.00265234	21.581
rs139782415	T	C	T	C	1.81728e-06	8260	1-stearoyl-GPI (18:0) levels || id:ebi-met1400-GCST90199659	0.00261477	22.7791
rs141437456	T	C	T	C	5.51496e-06	8260	1-stearoyl-GPI (18:0) levels || id:ebi-met1400-GCST90199659	0.00236159	20.6495
rs2435583	G	A	G	A	1.29364e-06	8260	1-stearoyl-GPI (18:0) levels || id:ebi-met1400-GCST90199659	0.00269649	23.4326
rs35311550	C	T	C	T	5.42083e-07	8260	1-stearoyl-GPI (18:0) levels || id:ebi-met1400-GCST90199659	0.00290032	25.108
rs4266604	C	T	C	T	7.30464e-06	8260	1-stearoyl-GPI (18:0) levels || id:ebi-met1400-GCST90199659	0.00230759	20.1118
rs6849130	C	T	C	T	5.21256e-06	8260	1-stearoyl-GPI (18:0) levels || id:ebi-met1400-GCST90199659	0.00244616	20.7575
rs7302336	A	G	A	G	2.38589e-06	8260	1-stearoyl-GPI (18:0) levels || id:ebi-met1400-GCST90199659	0.00256633	22.2561
rs7610125	T	C	T	C	1.02115e-06	8260	1-stearoyl-GPI (18:0) levels || id:ebi-met1400-GCST90199659	0.00283016	23.8878
rs78765237	A	G	A	G	2.74152e-06	8260	1-stearoyl-GPI (18:0) levels || id:ebi-met1400-GCST90199659	0.00250223	21.9894
rs9436300	G	A	G	A	8.95281e-06	8260	1-stearoyl-GPI (18:0) levels || id:ebi-met1400-GCST90199659	0.0024601	19.7228
rs10778301	A	G	A	G	6.78686e-06	8264	1,2-dipalmitoyl-gpc (16:0/16:0) levels || id:ebi-met1400-GCST90199660	0.00239348	20.2522
rs117752111	G	A	G	A	8.51368e-06	8264	1,2-dipalmitoyl-gpc (16:0/16:0) levels || id:ebi-met1400-GCST90199660	0.00233415	19.8189
rs12438714	T	G	T	G	6.54901e-06	8264	1,2-dipalmitoyl-gpc (16:0/16:0) levels || id:ebi-met1400-GCST90199660	0.00231506	20.3207
rs12544703	G	A	G	A	1.1023e-07	8264	1,2-dipalmitoyl-gpc (16:0/16:0) levels || id:ebi-met1400-GCST90199660	0.00336545	28.1854
rs141357957	T	C	T	C	7.05785e-06	8264	1,2-dipalmitoyl-gpc (16:0/16:0) levels || id:ebi-met1400-GCST90199660	0.00234378	20.1775
rs145128297	A	G	A	G	2.76062e-06	8264	1,2-dipalmitoyl-gpc (16:0/16:0) levels || id:ebi-met1400-GCST90199660	0.00259007	21.9762
rs1601935	T	G	T	G	4.39154e-06	8264	1,2-dipalmitoyl-gpc (16:0/16:0) levels || id:ebi-met1400-GCST90199660	0.00270949	21.0858
rs17248720	T	C	T	C	2.92288e-07	8264	1,2-dipalmitoyl-gpc (16:0/16:0) levels || id:ebi-met1400-GCST90199660	0.00301424	26.3001
rs183181954	G	A	G	A	1.77117e-06	8264	1,2-dipalmitoyl-gpc (16:0/16:0) levels || id:ebi-met1400-GCST90199660	0.00266779	22.8285
rs185772485	G	A	G	A	1.4955e-06	8264	1,2-dipalmitoyl-gpc (16:0/16:0) levels || id:ebi-met1400-GCST90199660	0.00272845	23.1537
rs2032969	A	G	A	G	8.00062e-06	8264	1,2-dipalmitoyl-gpc (16:0/16:0) levels || id:ebi-met1400-GCST90199660	0.00234105	19.9379
rs2075269	C	T	C	T	6.48731e-06	8264	1,2-dipalmitoyl-gpc (16:0/16:0) levels || id:ebi-met1400-GCST90199660	0.00247898	20.3388
rs3019671	T	C	T	C	2.11027e-06	8264	1,2-dipalmitoyl-gpc (16:0/16:0) levels || id:ebi-met1400-GCST90199660	0.00264415	22.492
rs45617141	G	T	G	T	5.79112e-06	8264	1,2-dipalmitoyl-gpc (16:0/16:0) levels || id:ebi-met1400-GCST90199660	0.00242661	20.5559
rs4920834	A	G	A	G	6.25094e-07	8264	1,2-dipalmitoyl-gpc (16:0/16:0) levels || id:ebi-met1400-GCST90199660	0.00293569	24.8332
rs57942043	C	A	C	A	6.86419e-06	8264	1,2-dipalmitoyl-gpc (16:0/16:0) levels || id:ebi-met1400-GCST90199660	0.00241294	20.2307
rs61979368	T	C	T	C	5.11584e-06	8264	1,2-dipalmitoyl-gpc (16:0/16:0) levels || id:ebi-met1400-GCST90199660	0.0025362	20.7933
rs6753019	A	G	A	G	4.97633e-06	8264	1,2-dipalmitoyl-gpc (16:0/16:0) levels || id:ebi-met1400-GCST90199660	0.00251476	20.8464
rs72728195	C	T	C	T	4.33073e-06	8264	1,2-dipalmitoyl-gpc (16:0/16:0) levels || id:ebi-met1400-GCST90199660	0.00248625	21.1127
rs7320739	G	T	G	T	3.58761e-06	8264	1,2-dipalmitoyl-gpc (16:0/16:0) levels || id:ebi-met1400-GCST90199660	0.00255175	21.4734
rs9374755	C	T	C	T	6.51662e-06	8264	1,2-dipalmitoyl-gpc (16:0/16:0) levels || id:ebi-met1400-GCST90199660	0.00242105	20.33
rs10504250	G	C	G	C	7.30761e-06	8171	Maleate levels || id:ebi-met1400-GCST90199661	0.00241526	20.1109
rs115520044	A	G	A	G	2.25496e-06	8171	Maleate levels || id:ebi-met1400-GCST90199661	0.00267204	22.3646
rs116633901	G	T	G	T	7.54464e-06	8171	Maleate levels || id:ebi-met1400-GCST90199661	0.00240863	20.0499
rs116882896	G	A	G	A	8.37579e-06	8171	Maleate levels || id:ebi-met1400-GCST90199661	0.00246452	19.8501
rs117247923	A	G	A	G	3.20202e-06	8171	Maleate levels || id:ebi-met1400-GCST90199661	0.00258094	21.6915
rs117261516	A	G	A	G	1.04557e-07	8171	Maleate levels || id:ebi-met1400-GCST90199661	0.00340531	28.2877
rs12376985	G	A	G	A	7.58163e-06	8171	Maleate levels || id:ebi-met1400-GCST90199661	0.00243412	20.0407
rs13200335	A	C	A	C	1.26496e-06	8171	Maleate levels || id:ebi-met1400-GCST90199661	0.00279424	23.4759
rs139060216	C	T	C	T	6.28953e-06	8171	Maleate levels || id:ebi-met1400-GCST90199661	0.0024529	20.3981
rs150357582	T	G	T	G	8.04149e-07	8171	Maleate levels || id:ebi-met1400-GCST90199661	0.00292349	24.3479
rs2472297	T	C	T	C	1.18529e-06	8171	Maleate levels || id:ebi-met1400-GCST90199661	0.00277729	23.601
rs3856630	C	T	C	T	9.08718e-06	8171	Maleate levels || id:ebi-met1400-GCST90199661	0.00234233	19.6944
rs62337911	G	A	G	A	1.12e-06	8171	Maleate levels || id:ebi-met1400-GCST90199661	0.00279871	23.71
rs6553200	T	C	T	C	5.55614e-06	8171	Maleate levels || id:ebi-met1400-GCST90199661	0.00240822	20.6353
rs7245628	A	G	A	G	6.90652e-06	8171	Maleate levels || id:ebi-met1400-GCST90199661	0.00254467	20.219
rs72710584	G	A	G	A	3.60232e-06	8171	Maleate levels || id:ebi-met1400-GCST90199661	0.00268827	21.4654
rs73073176	T	C	T	C	1.91233e-07	8171	Maleate levels || id:ebi-met1400-GCST90199661	0.00328018	27.1195
rs74069834	G	A	G	A	2.65226e-06	8171	Maleate levels || id:ebi-met1400-GCST90199661	0.00262765	22.053
rs75102017	C	G	C	G	5.67231e-06	8171	Maleate levels || id:ebi-met1400-GCST90199661	0.00244678	20.5957
rs76680658	C	G	C	G	1.82957e-06	8171	Maleate levels || id:ebi-met1400-GCST90199661	0.00277465	22.7662
rs117350340	C	T	C	T	6.43849e-06	7862	Isovalerate (i5:0) levels || id:ebi-met1400-GCST90199662	0.00251406	20.3532
rs117546625	G	A	G	A	9.10349e-07	7862	Isovalerate (i5:0) levels || id:ebi-met1400-GCST90199662	0.00293186	24.1089
rs117742113	T	C	T	C	3.23437e-06	7862	Isovalerate (i5:0) levels || id:ebi-met1400-GCST90199662	0.00263751	21.6723
rs142706506	G	T	G	T	2.8543e-06	7862	Isovalerate (i5:0) levels || id:ebi-met1400-GCST90199662	0.00266666	21.9121
rs150981358	A	G	A	G	2.36619e-06	7862	Isovalerate (i5:0) levels || id:ebi-met1400-GCST90199662	0.00269592	22.2722
rs188242626	T	C	T	C	1.37102e-06	7862	Isovalerate (i5:0) levels || id:ebi-met1400-GCST90199662	0.0028256	23.321
rs2407999	G	A	G	A	2.58439e-06	7862	Isovalerate (i5:0) levels || id:ebi-met1400-GCST90199662	0.00278877	22.1028
rs35721219	T	C	T	C	6.45813e-06	7862	Isovalerate (i5:0) levels || id:ebi-met1400-GCST90199662	0.00245655	20.3473
rs4815566	T	C	T	C	6.98957e-06	7862	Isovalerate (i5:0) levels || id:ebi-met1400-GCST90199662	0.00247071	20.1961
rs59173308	A	G	A	G	3.11005e-06	7862	Isovalerate (i5:0) levels || id:ebi-met1400-GCST90199662	0.00260548	21.7474
rs8014050	G	A	G	A	8.4206e-06	7862	Isovalerate (i5:0) levels || id:ebi-met1400-GCST90199662	0.00240849	19.84
rs80329585	C	A	C	A	5.15269e-06	7862	Isovalerate (i5:0) levels || id:ebi-met1400-GCST90199662	0.00251792	20.7797
rs887829	T	C	T	C	7.61251e-07	7862	Isovalerate (i5:0) levels || id:ebi-met1400-GCST90199662	0.00294979	24.4535
rs9295793	A	C	A	C	5.24433e-06	7862	Isovalerate (i5:0) levels || id:ebi-met1400-GCST90199662	0.00248809	20.746
rs11040389	T	C	T	C	1.46752e-06	7135	4-acetylphenol sulfate levels || id:ebi-met1400-GCST90199663	0.00311833	23.1902
rs114393741	A	G	A	G	9.78836e-06	7135	4-acetylphenol sulfate levels || id:ebi-met1400-GCST90199663	0.00260836	19.5523
rs116272095	C	G	C	G	1.8128e-06	7135	4-acetylphenol sulfate levels || id:ebi-met1400-GCST90199663	0.0030808	22.7838
rs116938011	T	C	T	C	6.77187e-06	7135	4-acetylphenol sulfate levels || id:ebi-met1400-GCST90199663	0.00280958	20.2566
rs12354542	C	T	C	T	2.43208e-06	7135	4-acetylphenol sulfate levels || id:ebi-met1400-GCST90199663	0.00297752	22.2192
rs12878900	G	A	G	A	4.38603e-07	7135	4-acetylphenol sulfate levels || id:ebi-met1400-GCST90199663	0.00349097	25.5165
rs13102958	G	A	G	A	6.561e-06	7135	4-acetylphenol sulfate levels || id:ebi-met1400-GCST90199663	0.00277904	20.3172
rs1521039	G	A	G	A	4.93156e-07	7135	4-acetylphenol sulfate levels || id:ebi-met1400-GCST90199663	0.0034671	25.2902
rs1969346	T	C	T	C	8.92236e-06	7135	4-acetylphenol sulfate levels || id:ebi-met1400-GCST90199663	0.00269685	19.7293
rs3767942	G	A	G	A	3.632e-06	7135	4-acetylphenol sulfate levels || id:ebi-met1400-GCST90199663	0.00301	21.4499
rs4355631	G	A	G	A	3.16418e-06	7135	4-acetylphenol sulfate levels || id:ebi-met1400-GCST90199663	0.00316712	21.7142
rs6756669	G	A	G	A	9.85196e-06	7135	4-acetylphenol sulfate levels || id:ebi-met1400-GCST90199663	0.00269999	19.5399
rs739244	G	A	G	A	3.66143e-06	7135	4-acetylphenol sulfate levels || id:ebi-met1400-GCST90199663	0.00286134	21.4344
rs76793324	C	T	C	T	6.94898e-06	7135	4-acetylphenol sulfate levels || id:ebi-met1400-GCST90199663	0.00276814	20.2072
rs78621707	A	G	A	G	8.32509e-07	7135	4-acetylphenol sulfate levels || id:ebi-met1400-GCST90199663	0.00328166	24.2811
rs79284264	C	T	C	T	9.64488e-06	7135	4-acetylphenol sulfate levels || id:ebi-met1400-GCST90199663	0.00267606	19.5804
rs10802092	T	A	T	A	2.68229e-06	8235	Phenyllactate (PLA) levels in elite athletes || id:ebi-met1400-GCST90199664	0.00233582	22.0315
rs11076256	T	C	T	C	6.2441e-64	8235	Phenyllactate (PLA) levels in elite athletes || id:ebi-met1400-GCST90199664	0.0287713	284.957
rs116721959	T	C	T	C	4.62048e-06	8235	Phenyllactate (PLA) levels in elite athletes || id:ebi-met1400-GCST90199664	0.00217801	20.9884
rs12529420	A	G	A	G	7.69938e-06	8235	Phenyllactate (PLA) levels in elite athletes || id:ebi-met1400-GCST90199664	0.00214929	20.011
rs13396369	T	C	T	C	1.60652e-06	8235	Phenyllactate (PLA) levels in elite athletes || id:ebi-met1400-GCST90199664	0.0024307	23.0161
rs143277630	T	C	T	C	1.01287e-08	8235	Phenyllactate (PLA) levels in elite athletes || id:ebi-met1400-GCST90199664	0.003457	32.8162
rs143566944	T	C	T	C	7.47717e-06	8235	Phenyllactate (PLA) levels in elite athletes || id:ebi-met1400-GCST90199664	0.00212868	20.067
rs17634070	A	T	A	T	3.77759e-06	8235	Phenyllactate (PLA) levels in elite athletes || id:ebi-met1400-GCST90199664	0.00245164	21.3745
rs2359874	T	C	T	C	1.08636e-06	8235	Phenyllactate (PLA) levels in elite athletes || id:ebi-met1400-GCST90199664	0.00253396	23.7688
rs34064769	A	C	A	C	3.07118e-06	8235	Phenyllactate (PLA) levels in elite athletes || id:ebi-met1400-GCST90199664	0.00229674	21.7717
rs35446494	G	A	G	A	5.09335e-06	8235	Phenyllactate (PLA) levels in elite athletes || id:ebi-met1400-GCST90199664	0.00215535	20.8019
rs4291084	G	A	G	A	7.39797e-07	8235	Phenyllactate (PLA) levels in elite athletes || id:ebi-met1400-GCST90199664	0.00272892	24.5085
rs56381820	C	T	C	T	3.17568e-06	8235	Phenyllactate (PLA) levels in elite athletes || id:ebi-met1400-GCST90199664	0.00230105	21.7073
rs7141384	G	T	G	T	3.61956e-06	8235	Phenyllactate (PLA) levels in elite athletes || id:ebi-met1400-GCST90199664	0.00221681	21.4564
rs73351721	A	G	A	G	2.02424e-06	8235	Phenyllactate (PLA) levels in elite athletes || id:ebi-met1400-GCST90199664	0.00238794	22.5718
rs73396011	G	A	G	A	1.53204e-06	8235	Phenyllactate (PLA) levels in elite athletes || id:ebi-met1400-GCST90199664	0.00249475	23.1074
rs73669981	T	C	T	C	8.06738e-07	8235	Phenyllactate (PLA) levels in elite athletes || id:ebi-met1400-GCST90199664	0.00254385	24.3416
rs74546847	T	C	T	C	6.38388e-07	8235	Phenyllactate (PLA) levels in elite athletes || id:ebi-met1400-GCST90199664	0.0025642	24.7927
rs78199411	C	T	C	T	2.73534e-06	8235	Phenyllactate (PLA) levels in elite athletes || id:ebi-met1400-GCST90199664	0.00232028	21.9936
rs7867041	A	G	A	G	6.29683e-06	8235	Phenyllactate (PLA) levels in elite athletes || id:ebi-met1400-GCST90199664	0.0021526	20.3957
rs79724540	T	C	T	C	4.37544e-07	8235	Phenyllactate (PLA) levels in elite athletes || id:ebi-met1400-GCST90199664	0.00273591	25.5214
rs9470970	A	G	A	G	5.72199e-07	8235	Phenyllactate (PLA) levels in elite athletes || id:ebi-met1400-GCST90199664	0.00261294	25.0036
rs10845794	T	G	T	G	8.1442e-06	8148	N-acetylaspartate (naa) levels || id:ebi-met1400-GCST90199665	0.00247472	19.9038
rs11073480	G	A	G	A	6.1561e-06	8148	N-acetylaspartate (naa) levels || id:ebi-met1400-GCST90199665	0.00244439	20.439
rs113199593	G	A	G	A	8.90352e-06	8148	N-acetylaspartate (naa) levels || id:ebi-met1400-GCST90199665	0.00233529	19.7333
rs117572246	A	G	A	G	1.29385e-06	8148	N-acetylaspartate (naa) levels || id:ebi-met1400-GCST90199665	0.00285416	23.4324
rs12039358	G	T	G	T	8.49033e-07	8148	N-acetylaspartate (naa) levels || id:ebi-met1400-GCST90199665	0.00291166	24.2434
rs139706814	G	A	G	A	6.89914e-06	8148	N-acetylaspartate (naa) levels || id:ebi-met1400-GCST90199665	0.00245432	20.2211
rs150753233	G	A	G	A	1.81348e-06	8148	N-acetylaspartate (naa) levels || id:ebi-met1400-GCST90199665	0.00272125	22.7832
rs150965318	C	T	C	T	7.79847e-06	8148	N-acetylaspartate (naa) levels || id:ebi-met1400-GCST90199665	0.0023595	19.9867
rs2025408	A	C	A	C	8.76491e-06	8148	N-acetylaspartate (naa) levels || id:ebi-met1400-GCST90199665	0.00239721	19.7633
rs2248456	A	G	A	G	1.48899e-06	8148	N-acetylaspartate (naa) levels || id:ebi-met1400-GCST90199665	0.00278108	23.1622
rs35308250	C	A	C	A	6.12521e-06	8148	N-acetylaspartate (naa) levels || id:ebi-met1400-GCST90199665	0.00241992	20.4487
rs35911794	C	T	C	T	7.13446e-06	8148	N-acetylaspartate (naa) levels || id:ebi-met1400-GCST90199665	0.00243376	20.1569
rs409751	T	C	T	C	4.26133e-06	8148	N-acetylaspartate (naa) levels || id:ebi-met1400-GCST90199665	0.00272451	21.1436
rs544693361	T	C	T	C	4.217e-06	8148	N-acetylaspartate (naa) levels || id:ebi-met1400-GCST90199665	0.00250309	21.1636
rs62127223	A	G	A	G	1.62445e-06	8148	N-acetylaspartate (naa) levels || id:ebi-met1400-GCST90199665	0.00279468	22.9948
rs74509445	T	C	T	C	8.4528e-06	8148	N-acetylaspartate (naa) levels || id:ebi-met1400-GCST90199665	0.00242337	19.8327
rs74895134	A	G	A	G	8.89292e-06	8148	N-acetylaspartate (naa) levels || id:ebi-met1400-GCST90199665	0.00232478	19.7356
rs79315153	G	A	G	A	7.25895e-06	8148	N-acetylaspartate (naa) levels || id:ebi-met1400-GCST90199665	0.00233182	20.1239
rs111269071	C	T	C	T	4.07088e-06	8256	Palmitoylcarnitine levels (Metabolon platform) || id:ebi-met1400-GCST90199666	0.00246333	21.2313
rs113511960	T	C	T	C	4.48072e-06	8256	Palmitoylcarnitine levels (Metabolon platform) || id:ebi-met1400-GCST90199666	0.00248419	21.0474
rs114684303	A	C	A	C	1.96945e-06	8256	Palmitoylcarnitine levels (Metabolon platform) || id:ebi-met1400-GCST90199666	0.00258187	22.6246
rs12205483	T	C	T	C	7.49341e-06	8256	Palmitoylcarnitine levels (Metabolon platform) || id:ebi-met1400-GCST90199666	0.0023637	20.063
rs12210538	G	A	G	A	8.51296e-22	8256	Palmitoylcarnitine levels (Metabolon platform) || id:ebi-met1400-GCST90199666	0.0104034	92.0355
rs12907371	C	G	C	G	6.60189e-06	8256	Palmitoylcarnitine levels (Metabolon platform) || id:ebi-met1400-GCST90199666	0.00242	20.3054
rs13386197	G	C	G	C	9.55699e-06	8256	Palmitoylcarnitine levels (Metabolon platform) || id:ebi-met1400-GCST90199666	0.00222895	19.5981
rs138066517	T	C	T	C	7.38534e-06	8256	Palmitoylcarnitine levels (Metabolon platform) || id:ebi-met1400-GCST90199666	0.00238156	20.0907
rs143370068	T	C	T	C	6.52081e-06	8256	Palmitoylcarnitine levels (Metabolon platform) || id:ebi-met1400-GCST90199666	0.00235637	20.3289
rs17569868	C	A	C	A	6.56434e-06	8256	Palmitoylcarnitine levels (Metabolon platform) || id:ebi-met1400-GCST90199666	0.00234567	20.3161
rs1799822	G	A	G	A	3.43522e-06	8256	Palmitoylcarnitine levels (Metabolon platform) || id:ebi-met1400-GCST90199666	0.00250393	21.5567
rs2167534	A	G	A	G	6.9379e-06	8256	Palmitoylcarnitine levels (Metabolon platform) || id:ebi-met1400-GCST90199666	0.0025695	20.2103
rs6029454	G	C	G	C	8.44814e-06	8256	Palmitoylcarnitine levels (Metabolon platform) || id:ebi-met1400-GCST90199666	0.00224543	19.8337
rs62264777	C	G	C	G	1.29823e-06	8256	Palmitoylcarnitine levels (Metabolon platform) || id:ebi-met1400-GCST90199666	0.0026955	23.426
rs7069718	T	A	T	A	8.53953e-06	8256	Palmitoylcarnitine levels (Metabolon platform) || id:ebi-met1400-GCST90199666	0.0022656	19.8132
rs7143692	G	A	G	A	4.07316e-06	8256	Palmitoylcarnitine levels (Metabolon platform) || id:ebi-met1400-GCST90199666	0.00246449	21.2301
rs72696241	A	G	A	G	3.83246e-06	8256	Palmitoylcarnitine levels (Metabolon platform) || id:ebi-met1400-GCST90199666	0.00248739	21.3467
rs72777087	G	A	G	A	4.43193e-06	8256	Palmitoylcarnitine levels (Metabolon platform) || id:ebi-met1400-GCST90199666	0.00244271	21.0684
rs72906893	T	C	T	C	5.98074e-06	8256	Palmitoylcarnitine levels (Metabolon platform) || id:ebi-met1400-GCST90199666	0.0025037	20.4943
rs74714644	A	G	A	G	4.7787e-06	8256	Palmitoylcarnitine levels (Metabolon platform) || id:ebi-met1400-GCST90199666	0.00240337	20.9241
rs75555206	A	G	A	G	7.35818e-06	8256	Palmitoylcarnitine levels (Metabolon platform) || id:ebi-met1400-GCST90199666	0.00232983	20.0978
rs78422675	T	C	T	C	5.90816e-07	8256	Palmitoylcarnitine levels (Metabolon platform) || id:ebi-met1400-GCST90199666	0.00288827	24.9419
rs79450911	T	C	T	C	3.32062e-06	8256	Palmitoylcarnitine levels (Metabolon platform) || id:ebi-met1400-GCST90199666	0.00250917	21.6218
rs111274172	T	A	T	A	4.94236e-07	8167	Erythritol levels in elite athletes || id:ebi-met1400-GCST90199667	0.002658	25.2861
rs116078994	A	C	A	C	2.52558e-06	8167	Erythritol levels in elite athletes || id:ebi-met1400-GCST90199667	0.00230064	22.147
rs117113173	G	C	G	C	3.15665e-07	8167	Erythritol levels in elite athletes || id:ebi-met1400-GCST90199667	0.00272948	26.1514
rs12893100	T	C	T	C	7.30705e-06	8167	Erythritol levels in elite athletes || id:ebi-met1400-GCST90199667	0.0021495	20.1111
rs142601344	T	C	T	C	6.42442e-07	8167	Erythritol levels in elite athletes || id:ebi-met1400-GCST90199667	0.0026127	24.7806
rs144368133	G	A	G	A	1.97275e-06	8167	Erythritol levels in elite athletes || id:ebi-met1400-GCST90199667	0.00239161	22.6214
rs148188291	G	A	G	A	4.87511e-06	8167	Erythritol levels in elite athletes || id:ebi-met1400-GCST90199667	0.00215335	20.8858
rs150074699	A	G	A	G	6.63157e-06	8167	Erythritol levels in elite athletes || id:ebi-met1400-GCST90199667	0.00211445	20.2967
rs150921780	T	C	T	C	6.53989e-06	8167	Erythritol levels in elite athletes || id:ebi-met1400-GCST90199667	0.00210824	20.3233
rs1865475	A	G	A	G	2.44721e-06	8167	Erythritol levels in elite athletes || id:ebi-met1400-GCST90199667	0.00230828	22.2074
rs27598	A	G	A	G	5.86762e-06	8167	Erythritol levels in elite athletes || id:ebi-met1400-GCST90199667	0.00215693	20.5309
rs35208507	G	A	G	A	7.03917e-07	8167	Erythritol levels in elite athletes || id:ebi-met1400-GCST90199667	0.00262022	24.6044
rs376874259	G	T	G	T	7.26855e-07	8167	Erythritol levels in elite athletes || id:ebi-met1400-GCST90199667	0.0025673	24.5425
rs4426692	G	A	G	A	7.30789e-06	8167	Erythritol levels in elite athletes || id:ebi-met1400-GCST90199667	0.00207246	20.111
rs553220097	C	G	C	G	8.31522e-06	8167	Erythritol levels in elite athletes || id:ebi-met1400-GCST90199667	0.00219613	19.8639
rs71480323	A	G	A	G	3.33285e-06	8167	Erythritol levels in elite athletes || id:ebi-met1400-GCST90199667	0.00221788	21.6147
rs72692616	A	G	A	G	1.55926e-25	8167	Erythritol levels in elite athletes || id:ebi-met1400-GCST90199667	0.0112778	109.08
rs79695006	G	A	G	A	2.75113e-06	8167	Erythritol levels in elite athletes || id:ebi-met1400-GCST90199667	0.00231824	21.9828
rs9813594	C	T	C	T	2.253e-06	8167	Erythritol levels in elite athletes || id:ebi-met1400-GCST90199667	0.00239296	22.3664
rs9858049	T	C	T	C	6.76417e-10	8167	Erythritol levels in elite athletes || id:ebi-met1400-GCST90199667	0.0039645	38.0873
rs111262693	T	G	T	G	5.38593e-06	8242	Hexanoylcarnitine levels (Biocrates platform) || id:ebi-met1400-GCST90199668	0.00237415	20.6949
rs113915691	A	G	A	G	6.72984e-06	8242	Hexanoylcarnitine levels (Biocrates platform) || id:ebi-met1400-GCST90199668	0.00225673	20.2687
rs117138561	T	C	T	C	8.06713e-06	8242	Hexanoylcarnitine levels (Biocrates platform) || id:ebi-met1400-GCST90199668	0.00219718	19.9219
rs117548628	A	G	A	G	4.55821e-06	8242	Hexanoylcarnitine levels (Biocrates platform) || id:ebi-met1400-GCST90199668	0.00234151	21.0145
rs117907282	A	G	A	G	5.04116e-06	8242	Hexanoylcarnitine levels (Biocrates platform) || id:ebi-met1400-GCST90199668	0.00234113	20.8216
rs1391967	G	A	G	A	8.44367e-06	8242	Hexanoylcarnitine levels (Biocrates platform) || id:ebi-met1400-GCST90199668	0.00223705	19.8346
rs141882839	A	G	A	G	2.24314e-07	8242	Hexanoylcarnitine levels (Biocrates platform) || id:ebi-met1400-GCST90199668	0.00302813	26.8114
rs144724596	T	C	T	C	1.60694e-06	8242	Hexanoylcarnitine levels (Biocrates platform) || id:ebi-met1400-GCST90199668	0.00258398	23.0156
rs149556176	C	T	C	T	9.90147e-15	8242	Hexanoylcarnitine levels (Biocrates platform) || id:ebi-met1400-GCST90199668	0.00668087	59.9156
rs16865990	G	A	G	A	2.09342e-06	8242	Hexanoylcarnitine levels (Biocrates platform) || id:ebi-met1400-GCST90199668	0.00251744	22.5074
rs2185152	T	C	T	C	3.83431e-174	8242	Hexanoylcarnitine levels (Biocrates platform) || id:ebi-met1400-GCST90199668	0.0794582	791.488
rs28540007	C	T	C	T	5.23824e-06	8242	Hexanoylcarnitine levels (Biocrates platform) || id:ebi-met1400-GCST90199668	0.00230274	20.7482
rs36012907	T	C	T	C	1.1217e-06	8242	Hexanoylcarnitine levels (Biocrates platform) || id:ebi-met1400-GCST90199668	0.00274652	23.7072
rs62290256	G	A	G	A	3.22408e-07	8242	Hexanoylcarnitine levels (Biocrates platform) || id:ebi-met1400-GCST90199668	0.00288056	26.1106
rs662138	G	C	G	C	9.4375e-12	8242	Hexanoylcarnitine levels (Biocrates platform) || id:ebi-met1400-GCST90199668	0.00518629	46.4417
rs73001574	T	G	T	G	2.66386e-06	8242	Hexanoylcarnitine levels (Biocrates platform) || id:ebi-met1400-GCST90199668	0.00246607	22.0447
rs75690409	G	A	G	A	5.76827e-06	8242	Hexanoylcarnitine levels (Biocrates platform) || id:ebi-met1400-GCST90199668	0.00230782	20.5636
rs77010315	A	C	A	C	3.41446e-11	8242	Hexanoylcarnitine levels (Biocrates platform) || id:ebi-met1400-GCST90199668	0.00488568	43.9236
rs80254170	G	A	G	A	9.93375e-06	8242	Hexanoylcarnitine levels (Biocrates platform) || id:ebi-met1400-GCST90199668	0.00213767	19.5241
rs10984356	G	A	G	A	9.37703e-06	8262	Acetylcarnitine levels (Biocrates platform) || id:ebi-met1400-GCST90199669	0.00222532	19.6342
rs112845131	T	A	T	A	1.18128e-06	8262	Acetylcarnitine levels (Biocrates platform) || id:ebi-met1400-GCST90199669	0.00264991	23.6075
rs114798927	C	T	C	T	2.77555e-06	8262	Acetylcarnitine levels (Biocrates platform) || id:ebi-met1400-GCST90199669	0.00249353	21.9658
rs115362213	C	G	C	G	2.75273e-06	8262	Acetylcarnitine levels (Biocrates platform) || id:ebi-met1400-GCST90199669	0.00242548	21.9816
rs117508585	A	G	A	G	7.46889e-06	8262	Acetylcarnitine levels (Biocrates platform) || id:ebi-met1400-GCST90199669	0.00226495	20.0692
rs138268157	G	A	G	A	1.91198e-06	8262	Acetylcarnitine levels (Biocrates platform) || id:ebi-met1400-GCST90199669	0.00252631	22.6817
rs146712130	A	T	A	T	9.74293e-06	8262	Acetylcarnitine levels (Biocrates platform) || id:ebi-met1400-GCST90199669	0.00217507	19.5612
rs147882444	A	G	A	G	7.05834e-06	8262	Acetylcarnitine levels (Biocrates platform) || id:ebi-met1400-GCST90199669	0.00228745	20.1773
rs16865990	G	A	G	A	6.83895e-07	8262	Acetylcarnitine levels (Biocrates platform) || id:ebi-met1400-GCST90199669	0.00276431	24.66
rs1839212	A	G	A	G	2.97752e-06	8262	Acetylcarnitine levels (Biocrates platform) || id:ebi-met1400-GCST90199669	0.00246449	21.8311
rs55640226	C	T	C	T	9.8956e-06	8262	Acetylcarnitine levels (Biocrates platform) || id:ebi-met1400-GCST90199669	0.00216446	19.5314
rs55796423	A	G	A	G	4.39083e-06	8262	Acetylcarnitine levels (Biocrates platform) || id:ebi-met1400-GCST90199669	0.00244789	21.0862
rs662138	G	C	G	C	9.83515e-06	8262	Acetylcarnitine levels (Biocrates platform) || id:ebi-met1400-GCST90199669	0.00219812	19.5432
rs71454277	A	C	A	C	8.44882e-06	8262	Acetylcarnitine levels (Biocrates platform) || id:ebi-met1400-GCST90199669	0.0022648	19.8336
rs79958740	T	A	T	A	1.2908e-06	8262	Acetylcarnitine levels (Biocrates platform) || id:ebi-met1400-GCST90199669	0.00265813	23.4369
rs1080669	T	C	T	C	3.43172e-06	8213	Iminodiacetate (IDA) levels || id:ebi-met1400-GCST90199670	0.00266316	21.5588
rs113401873	A	G	A	G	7.73518e-06	8213	Iminodiacetate (IDA) levels || id:ebi-met1400-GCST90199670	0.00232277	20.0023
rs114863573	C	G	C	G	4.96626e-06	8213	Iminodiacetate (IDA) levels || id:ebi-met1400-GCST90199670	0.00252226	20.8503
rs11617909	T	G	T	G	3.04888e-06	8213	Iminodiacetate (IDA) levels || id:ebi-met1400-GCST90199670	0.00260514	21.7856
rs117448509	T	G	T	G	8.98944e-06	8213	Iminodiacetate (IDA) levels || id:ebi-met1400-GCST90199670	0.00236623	19.7149
rs1297208	C	T	C	T	7.39509e-06	8213	Iminodiacetate (IDA) levels || id:ebi-met1400-GCST90199670	0.00254594	20.0882
rs183008696	T	C	T	C	3.62269e-06	8213	Iminodiacetate (IDA) levels || id:ebi-met1400-GCST90199670	0.00257735	21.4549
rs185717944	C	T	C	T	9.73254e-06	8213	Iminodiacetate (IDA) levels || id:ebi-met1400-GCST90199670	0.00226791	19.5633
rs6506794	G	A	G	A	8.46853e-06	8213	Iminodiacetate (IDA) levels || id:ebi-met1400-GCST90199670	0.00242725	19.829
rs72704298	G	A	G	A	2.93147e-06	8213	Iminodiacetate (IDA) levels || id:ebi-met1400-GCST90199670	0.00256658	21.8611
rs7626271	G	T	G	T	1.83911e-06	8213	Iminodiacetate (IDA) levels || id:ebi-met1400-GCST90199670	0.00271452	22.7563
rs79787801	A	G	A	G	4.97162e-06	8213	Iminodiacetate (IDA) levels || id:ebi-met1400-GCST90199670	0.00249446	20.8482
rs11244781	T	C	T	C	1.08402e-06	8229	Cysteine s-sulfate levels || id:ebi-met1400-GCST90199671	0.00270144	23.7728
rs11641923	A	G	A	G	4.2008e-06	8229	Cysteine s-sulfate levels || id:ebi-met1400-GCST90199671	0.00246558	21.171
rs117088632	A	G	A	G	2.2851e-06	8229	Cysteine s-sulfate levels || id:ebi-met1400-GCST90199671	0.00259339	22.339
rs117215329	T	C	T	C	2.47623e-06	8229	Cysteine s-sulfate levels || id:ebi-met1400-GCST90199671	0.00250978	22.1848
rs118066821	T	C	T	C	7.96642e-06	8229	Cysteine s-sulfate levels || id:ebi-met1400-GCST90199671	0.00229664	19.946
rs140798906	C	T	C	T	4.55625e-06	8229	Cysteine s-sulfate levels || id:ebi-met1400-GCST90199671	0.00239053	21.0153
rs141988268	T	C	T	C	3.21176e-06	8229	Cysteine s-sulfate levels || id:ebi-met1400-GCST90199671	0.00253144	21.6857
rs17028699	T	C	T	C	3.74526e-07	8229	Cysteine s-sulfate levels || id:ebi-met1400-GCST90199671	0.00304199	25.8216
rs17417592	G	C	G	C	5.62253e-06	8229	Cysteine s-sulfate levels || id:ebi-met1400-GCST90199671	0.00238703	20.6125
rs62047236	T	A	T	A	9.40171e-06	8229	Cysteine s-sulfate levels || id:ebi-met1400-GCST90199671	0.00225188	19.6292
rs67512771	T	C	T	C	1.91153e-06	8229	Cysteine s-sulfate levels || id:ebi-met1400-GCST90199671	0.00251695	22.682
rs73391840	G	A	G	A	9.89213e-06	8229	Cysteine s-sulfate levels || id:ebi-met1400-GCST90199671	0.00222495	19.5323
rs76358805	C	A	C	A	3.85587e-06	8229	Cysteine s-sulfate levels || id:ebi-met1400-GCST90199671	0.00244765	21.3352
rs8024193	C	T	C	T	6.71831e-06	8229	Cysteine s-sulfate levels || id:ebi-met1400-GCST90199671	0.00234481	20.2719
rs9349017	A	G	A	G	8.68962e-06	8229	Cysteine s-sulfate levels || id:ebi-met1400-GCST90199671	0.00231311	19.7799
rs949204	A	C	A	C	4.90051e-07	8229	Cysteine s-sulfate levels || id:ebi-met1400-GCST90199671	0.00298636	25.3026
rs112268836	C	T	C	T	2.45505e-06	8181	Oxalate (ethanedioate) levels || id:ebi-met1400-GCST90199672	0.00254256	22.2013
rs113601767	G	A	G	A	5.94281e-06	8181	Oxalate (ethanedioate) levels || id:ebi-met1400-GCST90199672	0.00232032	20.5065
rs117338371	A	G	A	G	9.68362e-06	8181	Oxalate (ethanedioate) levels || id:ebi-met1400-GCST90199672	0.0022541	19.5729
rs117461873	A	G	A	G	2.58663e-06	8181	Oxalate (ethanedioate) levels || id:ebi-met1400-GCST90199672	0.00253408	22.1012
rs11766962	C	T	C	T	6.3762e-06	8181	Oxalate (ethanedioate) levels || id:ebi-met1400-GCST90199672	0.0024008	20.3719
rs1428090	C	A	C	A	2.01246e-06	8181	Oxalate (ethanedioate) levels || id:ebi-met1400-GCST90199672	0.00252996	22.5831
rs1449141	C	A	C	A	1.33222e-06	8181	Oxalate (ethanedioate) levels || id:ebi-met1400-GCST90199672	0.00268798	23.376
rs145121944	G	A	G	A	1.92708e-06	8181	Oxalate (ethanedioate) levels || id:ebi-met1400-GCST90199672	0.00262592	22.6663
rs145856286	A	G	A	G	4.76737e-06	8181	Oxalate (ethanedioate) levels || id:ebi-met1400-GCST90199672	0.00243318	20.9286
rs149160598	A	G	A	G	4.0311e-07	8181	Oxalate (ethanedioate) levels || id:ebi-met1400-GCST90199672	0.00299508	25.6793
rs373578	G	A	G	A	5.85235e-06	8181	Oxalate (ethanedioate) levels || id:ebi-met1400-GCST90199672	0.00252299	20.5359
rs4953634	C	T	C	T	6.70402e-06	8181	Oxalate (ethanedioate) levels || id:ebi-met1400-GCST90199672	0.00230818	20.2759
rs62381198	T	C	T	C	1.87386e-11	8181	Oxalate (ethanedioate) levels || id:ebi-met1400-GCST90199672	0.00509466	45.0983
rs7147156	G	T	G	T	8.26213e-06	8181	Oxalate (ethanedioate) levels || id:ebi-met1400-GCST90199672	0.00229192	19.8762
rs71537594	A	T	A	T	3.64911e-06	8181	Oxalate (ethanedioate) levels || id:ebi-met1400-GCST90199672	0.0024885	21.4409
rs72680272	A	G	A	G	6.79963e-06	8181	Oxalate (ethanedioate) levels || id:ebi-met1400-GCST90199672	0.0023231	20.2488
rs756874	G	A	G	A	1.17904e-06	8181	Oxalate (ethanedioate) levels || id:ebi-met1400-GCST90199672	0.00272056	23.611
rs77555311	G	A	G	A	2.90649e-06	8181	Oxalate (ethanedioate) levels || id:ebi-met1400-GCST90199672	0.00252027	21.8774
rs10228292	T	C	T	C	7.29186e-06	8228	DHEAS levels || id:ebi-met1400-GCST90199673	0.00182614	20.1152
rs10494157	A	G	A	G	3.6767e-06	8228	DHEAS levels || id:ebi-met1400-GCST90199673	0.00195928	21.4265
rs10806995	G	A	G	A	7.79437e-06	8228	DHEAS levels || id:ebi-met1400-GCST90199673	0.00182557	19.9876
rs1111474	T	C	T	C	9.08649e-06	8228	DHEAS levels || id:ebi-met1400-GCST90199673	0.00177964	19.6946
rs115255559	G	A	G	A	3.52033e-06	8228	DHEAS levels || id:ebi-met1400-GCST90199673	0.00196549	21.5098
rs117833456	C	T	C	T	8.46599e-06	8228	DHEAS levels || id:ebi-met1400-GCST90199673	0.00183907	19.8297
rs12049195	A	G	A	G	4.79693e-07	8228	DHEAS levels || id:ebi-met1400-GCST90199673	0.00227663	25.3438
rs141370991	T	C	T	C	5.67554e-07	8228	DHEAS levels || id:ebi-met1400-GCST90199673	0.00227411	25.0194
rs144814135	A	G	A	G	4.85472e-06	8228	DHEAS levels || id:ebi-met1400-GCST90199673	0.00193035	20.8938
rs148769396	A	G	A	G	9.76712e-06	8228	DHEAS levels || id:ebi-met1400-GCST90199673	0.00177248	19.5564
rs148982377	C	T	C	T	7.69047e-31	8228	DHEAS levels || id:ebi-met1400-GCST90199673	0.011814	133.321
rs149982314	T	C	T	C	2.20999e-07	8228	DHEAS levels || id:ebi-met1400-GCST90199673	0.0024525	26.8402
rs150328525	G	T	G	T	5.51403e-06	8228	DHEAS levels || id:ebi-met1400-GCST90199673	0.00188238	20.6499
rs150374297	C	T	C	T	4.27386e-06	8228	DHEAS levels || id:ebi-met1400-GCST90199673	0.00193135	21.138
rs1807334	A	G	A	G	4.99998e-06	8228	DHEAS levels || id:ebi-met1400-GCST90199673	0.00188326	20.8372
rs184445849	T	C	T	C	4.11386e-06	8228	DHEAS levels || id:ebi-met1400-GCST90199673	0.00194777	21.2111
rs191866531	A	G	A	G	7.58235e-06	8228	DHEAS levels || id:ebi-met1400-GCST90199673	0.00180087	20.0403
rs2055157	A	C	A	C	4.39749e-06	8228	DHEAS levels || id:ebi-met1400-GCST90199673	0.00190828	21.0833
rs212100	C	T	C	T	3.33596e-06	8228	DHEAS levels || id:ebi-met1400-GCST90199673	0.00197306	21.6129
rs28552668	T	C	T	C	4.92176e-06	8228	DHEAS levels || id:ebi-met1400-GCST90199673	0.00188098	20.8674
rs529543	G	T	G	T	2.84683e-06	8228	DHEAS levels || id:ebi-met1400-GCST90199673	0.00200908	21.9173
rs534538291	T	A	T	A	9.45105e-06	8228	DHEAS levels || id:ebi-met1400-GCST90199673	0.00171808	19.6193
rs6428823	T	C	T	C	3.54539e-06	8228	DHEAS levels || id:ebi-met1400-GCST90199673	0.00197783	21.4962
rs6879686	T	G	T	G	6.21329e-06	8228	DHEAS levels || id:ebi-met1400-GCST90199673	0.00182979	20.4215
rs706795	C	T	C	T	7.82999e-06	8228	DHEAS levels || id:ebi-met1400-GCST90199673	0.00183095	19.9788
rs73172224	A	G	A	G	3.07145e-06	8228	DHEAS levels || id:ebi-met1400-GCST90199673	0.00199507	21.7714
rs75280042	T	A	T	A	7.78068e-06	8228	DHEAS levels || id:ebi-met1400-GCST90199673	0.001778	19.991
rs75561083	T	C	T	C	8.37117e-06	8228	DHEAS levels || id:ebi-met1400-GCST90199673	0.00179253	19.8511
rs76294479	T	C	T	C	2.21235e-09	8228	DHEAS levels || id:ebi-met1400-GCST90199673	0.00321154	35.7772
rs76768009	A	G	A	G	9.54667e-06	8228	DHEAS levels || id:ebi-met1400-GCST90199673	0.00175985	19.6
rs7687817	T	C	T	C	3.26475e-06	8228	DHEAS levels || id:ebi-met1400-GCST90199673	0.00192455	21.6544
rs76895520	A	G	A	G	7.38458e-06	8228	DHEAS levels || id:ebi-met1400-GCST90199673	0.00182339	20.091
rs784420	G	A	G	A	1.4283e-08	8228	DHEAS levels || id:ebi-met1400-GCST90199673	0.0029228	32.1484
rs7855576	A	C	A	C	3.21491e-06	8228	DHEAS levels || id:ebi-met1400-GCST90199673	0.00203783	21.6838
rs79317397	A	C	A	C	2.83319e-06	8228	DHEAS levels || id:ebi-met1400-GCST90199673	0.00198269	21.9262
rs955783	T	A	T	A	4.9235e-10	8228	DHEAS levels || id:ebi-met1400-GCST90199673	0.00362687	38.7073
rs9594288	T	C	T	C	6.94836e-06	8228	DHEAS levels || id:ebi-met1400-GCST90199673	0.00176626	20.2074
rs116213385	T	A	T	A	1.41226e-06	8235	3-hydroxymyristate levels || id:ebi-met1400-GCST90199674	0.00260794	23.2639
rs117536244	C	G	C	G	7.68215e-06	8235	3-hydroxymyristate levels || id:ebi-met1400-GCST90199674	0.00228612	20.0155
rs1349890	C	T	C	T	4.17938e-06	8235	3-hydroxymyristate levels || id:ebi-met1400-GCST90199674	0.00238589	21.1807
rs139938935	G	A	G	A	1.10077e-06	8235	3-hydroxymyristate levels || id:ebi-met1400-GCST90199674	0.00267908	23.7433
rs141436484	G	A	G	A	6.13085e-06	8235	3-hydroxymyristate levels || id:ebi-met1400-GCST90199674	0.00229589	20.4469
rs146643611	T	C	T	C	6.203e-06	8235	3-hydroxymyristate levels || id:ebi-met1400-GCST90199674	0.00240468	20.4245
rs1532133	T	C	T	C	1.13986e-06	8235	3-hydroxymyristate levels || id:ebi-met1400-GCST90199674	0.00278626	23.6761
rs2026430	C	T	C	T	7.63079e-06	8235	3-hydroxymyristate levels || id:ebi-met1400-GCST90199674	0.00225336	20.0282
rs62294541	G	A	G	A	5.96007e-06	8235	3-hydroxymyristate levels || id:ebi-met1400-GCST90199674	0.00235967	20.5011
rs710362	G	A	G	A	8.17257e-06	8235	3-hydroxymyristate levels || id:ebi-met1400-GCST90199674	0.00219942	19.8971
rs73240592	A	G	A	G	5.10829e-06	8235	3-hydroxymyristate levels || id:ebi-met1400-GCST90199674	0.00233836	20.7963
rs760201	G	C	G	C	7.14789e-06	8235	3-hydroxymyristate levels || id:ebi-met1400-GCST90199674	0.00233225	20.1533
rs78085499	T	C	T	C	4.21265e-06	8235	3-hydroxymyristate levels || id:ebi-met1400-GCST90199674	0.00232906	21.1656
rs7897119	C	G	C	G	9.82546e-06	8235	3-hydroxymyristate levels || id:ebi-met1400-GCST90199674	0.0022427	19.5451
rs79142871	A	G	A	G	2.17794e-06	8235	3-hydroxymyristate levels || id:ebi-met1400-GCST90199674	0.00250941	22.4312
rs79589895	G	A	G	A	6.55911e-06	8235	3-hydroxymyristate levels || id:ebi-met1400-GCST90199674	0.00231145	20.3177
rs989915	T	C	T	C	4.90291e-06	8235	3-hydroxymyristate levels || id:ebi-met1400-GCST90199674	0.00241572	20.8747
rs1047891	A	C	A	C	1.78869e-67	8265	Homoarginine levels || id:ebi-met1400-GCST90199675	0.0304652	301.216
rs116979298	T	C	T	C	4.43094e-06	8265	Homoarginine levels || id:ebi-met1400-GCST90199675	0.00218587	21.0687
rs12306007	T	C	T	C	4.50717e-07	8265	Homoarginine levels || id:ebi-met1400-GCST90199675	0.00258164	25.464
rs144260607	T	C	T	C	2.95348e-06	8265	Homoarginine levels || id:ebi-met1400-GCST90199675	0.00228724	21.8466
rs145421014	A	C	A	C	6.59824e-07	8265	Homoarginine levels || id:ebi-met1400-GCST90199675	0.00258874	24.729
rs1805120	A	G	A	G	7.9486e-06	8265	Homoarginine levels || id:ebi-met1400-GCST90199675	0.00211509	19.9501
rs182871603	A	T	A	T	1.79152e-06	8265	Homoarginine levels || id:ebi-met1400-GCST90199675	0.00233697	22.8065
rs2282841	T	C	T	C	6.7991e-06	8265	Homoarginine levels || id:ebi-met1400-GCST90199675	0.00206381	20.2489
rs2781666	T	G	T	G	6.18211e-07	8265	Homoarginine levels || id:ebi-met1400-GCST90199675	0.00259122	24.8545
rs3095953	C	G	C	G	4.37914e-06	8265	Homoarginine levels || id:ebi-met1400-GCST90199675	0.00216818	21.0912
rs34544263	G	A	G	A	1.44274e-06	8265	Homoarginine levels || id:ebi-met1400-GCST90199675	0.0023732	23.2228
rs4978869	T	G	T	G	9.81663e-06	8265	Homoarginine levels || id:ebi-met1400-GCST90199675	0.00216893	19.5467
rs56162443	T	C	T	C	7.41753e-06	8265	Homoarginine levels || id:ebi-met1400-GCST90199675	0.00205117	20.0824
rs62356073	A	G	A	G	9.03957e-06	8265	Homoarginine levels || id:ebi-met1400-GCST90199675	0.00200591	19.7043
rs6465696	T	A	T	A	5.29458e-06	8265	Homoarginine levels || id:ebi-met1400-GCST90199675	0.00214418	20.7275
rs6473159	G	A	G	A	9.98805e-06	8265	Homoarginine levels || id:ebi-met1400-GCST90199675	0.00211984	19.5137
rs72623915	T	C	T	C	9.06726e-110	8265	Homoarginine levels || id:ebi-met1400-GCST90199675	0.0482579	495.499
rs72629024	G	C	G	C	1.30499e-08	8265	Homoarginine levels || id:ebi-met1400-GCST90199675	0.00340131	32.3241
rs72682642	A	G	A	G	8.67438e-06	8265	Homoarginine levels || id:ebi-met1400-GCST90199675	0.00204277	19.7832
rs75686987	A	G	A	G	2.87192e-06	8265	Homoarginine levels || id:ebi-met1400-GCST90199675	0.00224766	21.9003
rs76205147	A	G	A	G	3.4115e-06	8265	Homoarginine levels || id:ebi-met1400-GCST90199675	0.00223557	21.57
rs77433867	A	G	A	G	8.0266e-06	8265	Homoarginine levels || id:ebi-met1400-GCST90199675	0.00207976	19.9316
rs7818335	T	C	T	C	3.34365e-06	8265	Homoarginine levels || id:ebi-met1400-GCST90199675	0.00234932	21.6085
rs1002762	G	A	G	A	9.75154e-07	8225	1-oleoylglycerol (18:1) levels || id:ebi-met1400-GCST90199676	0.00293234	23.9765
rs111879519	T	C	T	C	5.48463e-06	8225	1-oleoylglycerol (18:1) levels || id:ebi-met1400-GCST90199676	0.0025517	20.6602
rs114951684	G	A	G	A	6.19855e-06	8225	1-oleoylglycerol (18:1) levels || id:ebi-met1400-GCST90199676	0.00244058	20.4259
rs117245363	A	G	A	G	4.86807e-06	8225	1-oleoylglycerol (18:1) levels || id:ebi-met1400-GCST90199676	0.00254749	20.8885
rs11754776	T	C	T	C	2.04541e-06	8225	1-oleoylglycerol (18:1) levels || id:ebi-met1400-GCST90199676	0.0026807	22.5519
rs13238458	A	G	A	G	9.76565e-06	8225	1-oleoylglycerol (18:1) levels || id:ebi-met1400-GCST90199676	0.00228514	19.5567
rs139236053	A	G	A	G	8.06581e-06	8225	1-oleoylglycerol (18:1) levels || id:ebi-met1400-GCST90199676	0.00242481	19.9222
rs145557517	A	G	A	G	2.76271e-06	8225	1-oleoylglycerol (18:1) levels || id:ebi-met1400-GCST90199676	0.00261257	21.9747
rs146172549	C	T	C	T	4.15278e-06	8225	1-oleoylglycerol (18:1) levels || id:ebi-met1400-GCST90199676	0.00252085	21.193
rs148125219	A	G	A	G	3.50346e-06	8225	1-oleoylglycerol (18:1) levels || id:ebi-met1400-GCST90199676	0.00255408	21.519
rs17268364	A	G	A	G	2.82508e-06	8225	1-oleoylglycerol (18:1) levels || id:ebi-met1400-GCST90199676	0.00261931	21.9318
rs191591925	T	C	T	C	4.82431e-06	8225	1-oleoylglycerol (18:1) levels || id:ebi-met1400-GCST90199676	0.00252439	20.9058
rs4962425	C	T	C	T	6.71679e-06	8225	1-oleoylglycerol (18:1) levels || id:ebi-met1400-GCST90199676	0.00258672	20.2722
rs57601959	A	G	A	G	9.30054e-06	8225	1-oleoylglycerol (18:1) levels || id:ebi-met1400-GCST90199676	0.00234022	19.65
rs57994859	T	C	T	C	9.36269e-06	8225	1-oleoylglycerol (18:1) levels || id:ebi-met1400-GCST90199676	0.0023274	19.6372
rs6936055	T	C	T	C	5.49579e-07	8225	1-oleoylglycerol (18:1) levels || id:ebi-met1400-GCST90199676	0.00310026	25.0816
rs72676439	T	C	T	C	9.9444e-06	8225	1-oleoylglycerol (18:1) levels || id:ebi-met1400-GCST90199676	0.00236399	19.5221
rs72691394	A	G	A	G	1.91162e-06	8225	1-oleoylglycerol (18:1) levels || id:ebi-met1400-GCST90199676	0.00268265	22.6819
rs72785421	C	T	C	T	3.88734e-08	8225	1-oleoylglycerol (18:1) levels || id:ebi-met1400-GCST90199676	0.00366382	30.205
rs73808455	T	C	T	C	5.54179e-06	8225	1-oleoylglycerol (18:1) levels || id:ebi-met1400-GCST90199676	0.00247522	20.6402
rs964184	C	G	C	G	8.72352e-15	8225	1-oleoylglycerol (18:1) levels || id:ebi-met1400-GCST90199676	0.00718965	60.1643
rs111838413	C	A	C	A	7.20534e-06	8254	3-methyl-2-oxobutyrate levels || id:ebi-met1400-GCST90199677	0.00240086	20.138
rs1129043	C	T	C	T	1.0096e-16	8254	3-methyl-2-oxobutyrate levels || id:ebi-met1400-GCST90199677	0.00839375	68.9507
rs117675121	C	A	C	A	3.5002e-06	8254	3-methyl-2-oxobutyrate levels || id:ebi-met1400-GCST90199677	0.00254716	21.5208
rs12894999	A	G	A	G	6.50281e-07	8254	3-methyl-2-oxobutyrate levels || id:ebi-met1400-GCST90199677	0.00292989	24.7571
rs13270448	G	A	G	A	7.82209e-07	8254	3-methyl-2-oxobutyrate levels || id:ebi-met1400-GCST90199677	0.00288937	24.401
rs138447973	C	T	C	T	5.83912e-06	8254	3-methyl-2-oxobutyrate levels || id:ebi-met1400-GCST90199677	0.00248521	20.5402
rs139282082	G	T	G	T	8.57655e-06	8254	3-methyl-2-oxobutyrate levels || id:ebi-met1400-GCST90199677	0.0023341	19.8047
rs141436484	G	A	G	A	3.8016e-07	8254	3-methyl-2-oxobutyrate levels || id:ebi-met1400-GCST90199677	0.00303185	25.7927
rs143866653	C	A	C	A	3.45833e-06	8254	3-methyl-2-oxobutyrate levels || id:ebi-met1400-GCST90199677	0.00252008	21.5437
rs146964322	G	C	G	C	1.7131e-06	8254	3-methyl-2-oxobutyrate levels || id:ebi-met1400-GCST90199677	0.00268332	22.8926
rs201357853	T	A	T	A	6.49219e-06	8254	3-methyl-2-oxobutyrate levels || id:ebi-met1400-GCST90199677	0.00238446	20.3373
rs34402912	C	T	C	T	9.23719e-06	8254	3-methyl-2-oxobutyrate levels || id:ebi-met1400-GCST90199677	0.00234038	19.6628
rs71434672	T	A	T	A	2.55614e-06	8254	3-methyl-2-oxobutyrate levels || id:ebi-met1400-GCST90199677	0.00256587	22.1239
rs76701293	A	G	A	G	9.85775e-06	8254	3-methyl-2-oxobutyrate levels || id:ebi-met1400-GCST90199677	0.00232639	19.5387
rs77095091	C	T	C	T	9.4633e-06	8254	3-methyl-2-oxobutyrate levels || id:ebi-met1400-GCST90199677	0.00228649	19.6169
rs77182631	A	G	A	G	2.26898e-06	8254	3-methyl-2-oxobutyrate levels || id:ebi-met1400-GCST90199677	0.00262308	22.3527
rs77723081	C	G	C	G	7.97744e-06	8254	3-methyl-2-oxobutyrate levels || id:ebi-met1400-GCST90199677	0.00233555	19.9432
rs80195374	A	G	A	G	1.48156e-06	8254	3-methyl-2-oxobutyrate levels || id:ebi-met1400-GCST90199677	0.00273227	23.1718
rs9963006	A	G	A	G	4.1253e-06	8254	3-methyl-2-oxobutyrate levels || id:ebi-met1400-GCST90199677	0.00269189	21.2057
rs114537403	T	C	T	C	8.86976e-06	8125	Tartronate (hydroxymalonate) levels || id:ebi-met1400-GCST90199678	0.00232049	19.7406
rs11691183	T	C	T	C	2.51039e-06	8125	Tartronate (hydroxymalonate) levels || id:ebi-met1400-GCST90199678	0.00266042	22.1585
rs117550283	C	G	C	G	9.38467e-06	8125	Tartronate (hydroxymalonate) levels || id:ebi-met1400-GCST90199678	0.00231353	19.6326
rs11766962	C	T	C	T	1.1277e-06	8125	Tartronate (hydroxymalonate) levels || id:ebi-met1400-GCST90199678	0.00286344	23.6968
rs140591764	T	C	T	C	1.35664e-06	8125	Tartronate (hydroxymalonate) levels || id:ebi-met1400-GCST90199678	0.00271787	23.3412
rs145469088	G	A	G	A	5.68616e-07	8125	Tartronate (hydroxymalonate) levels || id:ebi-met1400-GCST90199678	0.00299639	25.0158
rs151096450	T	G	T	G	7.41373e-06	8125	Tartronate (hydroxymalonate) levels || id:ebi-met1400-GCST90199678	0.00233108	20.0835
rs17688758	C	T	C	T	3.78961e-06	8125	Tartronate (hydroxymalonate) levels || id:ebi-met1400-GCST90199678	0.00248449	21.3684
rs191302291	T	G	T	G	8.00349e-07	8125	Tartronate (hydroxymalonate) levels || id:ebi-met1400-GCST90199678	0.0028264	24.357
rs191390190	A	T	A	T	7.15281e-06	8125	Tartronate (hydroxymalonate) levels || id:ebi-met1400-GCST90199678	0.00236537	20.1519
rs276286	A	G	A	G	1.49367e-06	8125	Tartronate (hydroxymalonate) levels || id:ebi-met1400-GCST90199678	0.0027709	23.1562
rs55703838	T	C	T	C	6.02846e-06	8125	Tartronate (hydroxymalonate) levels || id:ebi-met1400-GCST90199678	0.0023876	20.4791
rs62381620	G	T	G	T	9.52738e-11	8125	Tartronate (hydroxymalonate) levels || id:ebi-met1400-GCST90199678	0.00487894	41.9162
rs7147156	G	T	G	T	5.49298e-06	8125	Tartronate (hydroxymalonate) levels || id:ebi-met1400-GCST90199678	0.0024705	20.6572
rs72801867	G	A	G	A	4.17167e-06	8125	Tartronate (hydroxymalonate) levels || id:ebi-met1400-GCST90199678	0.00254364	21.1842
rs73396929	A	G	A	G	1.6017e-06	8125	Tartronate (hydroxymalonate) levels || id:ebi-met1400-GCST90199678	0.00269092	23.0217
rs756874	G	A	G	A	3.02866e-06	8125	Tartronate (hydroxymalonate) levels || id:ebi-met1400-GCST90199678	0.00257772	21.7984
rs77181656	T	C	T	C	9.15901e-06	8125	Tartronate (hydroxymalonate) levels || id:ebi-met1400-GCST90199678	0.00235179	19.6793
rs9599028	A	T	A	T	3.0913e-06	8125	Tartronate (hydroxymalonate) levels || id:ebi-met1400-GCST90199678	0.00257599	21.7589
rs10250619	C	T	C	T	8.97073e-06	6496	2,3-dihydroxypyridine levels || id:ebi-met1400-GCST90199679	0.0029498	19.719
rs11129828	T	C	T	C	3.29205e-06	6496	2,3-dihydroxypyridine levels || id:ebi-met1400-GCST90199679	0.00328372	21.6384
rs11167700	T	A	T	A	2.8268e-06	6496	2,3-dihydroxypyridine levels || id:ebi-met1400-GCST90199679	0.00339016	21.9305
rs114966657	C	T	C	T	8.40205e-06	6496	2,3-dihydroxypyridine levels || id:ebi-met1400-GCST90199679	0.00300907	19.8441
rs117746629	T	A	T	A	4.24806e-06	6496	2,3-dihydroxypyridine levels || id:ebi-met1400-GCST90199679	0.00322951	21.1496
rs12216347	G	A	G	A	7.23523e-06	6496	2,3-dihydroxypyridine levels || id:ebi-met1400-GCST90199679	0.00318312	20.13
rs13114094	C	T	C	T	6.29391e-06	6496	2,3-dihydroxypyridine levels || id:ebi-met1400-GCST90199679	0.00317618	20.3969
rs141568347	A	G	A	G	2.26109e-06	6496	2,3-dihydroxypyridine levels || id:ebi-met1400-GCST90199679	0.0034135	22.3593
rs143968247	A	G	A	G	6.54011e-06	6496	2,3-dihydroxypyridine levels || id:ebi-met1400-GCST90199679	0.00311673	20.3232
rs148948230	T	C	T	C	9.31424e-06	6496	2,3-dihydroxypyridine levels || id:ebi-met1400-GCST90199679	0.00295869	19.6471
rs149272613	T	C	T	C	1.60757e-06	6496	2,3-dihydroxypyridine levels || id:ebi-met1400-GCST90199679	0.00358538	23.0147
rs2090997	G	A	G	A	8.12207e-06	6496	2,3-dihydroxypyridine levels || id:ebi-met1400-GCST90199679	0.00303924	19.9088
rs2313588	A	C	A	C	2.66179e-06	6496	2,3-dihydroxypyridine levels || id:ebi-met1400-GCST90199679	0.00368062	22.0461
rs2472297	T	C	T	C	3.05496e-06	6496	2,3-dihydroxypyridine levels || id:ebi-met1400-GCST90199679	0.00325876	21.7817
rs2749675	G	A	G	A	1.82477e-06	6496	2,3-dihydroxypyridine levels || id:ebi-met1400-GCST90199679	0.00349848	22.7711
rs324498	A	G	A	G	4.99551e-06	6496	2,3-dihydroxypyridine levels || id:ebi-met1400-GCST90199679	0.00332833	20.8388
rs62063470	C	G	C	G	9.3244e-06	6496	2,3-dihydroxypyridine levels || id:ebi-met1400-GCST90199679	0.00307816	19.645
rs62095761	A	G	A	G	1.56307e-06	6496	2,3-dihydroxypyridine levels || id:ebi-met1400-GCST90199679	0.00360009	23.0689
rs62337911	G	A	G	A	2.66018e-06	6496	2,3-dihydroxypyridine levels || id:ebi-met1400-GCST90199679	0.00331337	22.0472
rs7593862	C	T	C	T	4.13035e-06	6496	2,3-dihydroxypyridine levels || id:ebi-met1400-GCST90199679	0.00320494	21.2034
rs8072466	C	T	C	T	8.45913e-06	6496	2,3-dihydroxypyridine levels || id:ebi-met1400-GCST90199679	0.00304983	19.8313
rs10844993	G	T	G	T	2.5055e-06	8182	3-hydroxyoctanoate levels || id:ebi-met1400-GCST90199680	0.0025514	22.1623
rs11141654	A	G	A	G	1.53924e-06	8182	3-hydroxyoctanoate levels || id:ebi-met1400-GCST90199680	0.00269178	23.0983
rs11879271	T	C	T	C	6.88067e-06	8182	3-hydroxyoctanoate levels || id:ebi-met1400-GCST90199680	0.00236378	20.2262
rs12554019	G	C	G	C	7.83132e-06	8182	3-hydroxyoctanoate levels || id:ebi-met1400-GCST90199680	0.00236217	19.9786
rs12878802	C	T	C	T	6.03619e-07	8182	3-hydroxyoctanoate levels || id:ebi-met1400-GCST90199680	0.00313272	24.9008
rs139897381	C	T	C	T	9.15899e-07	8182	3-hydroxyoctanoate levels || id:ebi-met1400-GCST90199680	0.00274374	24.0973
rs150955925	C	G	C	G	3.56585e-06	8182	3-hydroxyoctanoate levels || id:ebi-met1400-GCST90199680	0.00245677	21.4852
rs186490153	C	T	C	T	6.57067e-06	8182	3-hydroxyoctanoate levels || id:ebi-met1400-GCST90199680	0.00233011	20.3143
rs188729852	A	G	A	G	3.81031e-06	8182	3-hydroxyoctanoate levels || id:ebi-met1400-GCST90199680	0.00244498	21.358
rs28415528	A	G	A	G	2.12024e-13	8182	3-hydroxyoctanoate levels || id:ebi-met1400-GCST90199680	0.00618114	53.8901
rs34097396	A	G	A	G	6.0905e-06	8182	3-hydroxyoctanoate levels || id:ebi-met1400-GCST90199680	0.00236925	20.4595
rs3752651	C	T	C	T	1.68672e-06	8182	3-hydroxyoctanoate levels || id:ebi-met1400-GCST90199680	0.00266493	22.9225
rs380155	T	C	T	C	4.85125e-06	8182	3-hydroxyoctanoate levels || id:ebi-met1400-GCST90199680	0.00251422	20.8953
rs72668359	C	T	C	T	2.71731e-06	8182	3-hydroxyoctanoate levels || id:ebi-met1400-GCST90199680	0.00251159	22.0064
rs7741311	G	T	G	T	5.35886e-06	8182	3-hydroxyoctanoate levels || id:ebi-met1400-GCST90199680	0.00232316	20.7046
rs9314051	A	C	A	C	1.02727e-06	8182	3-hydroxyoctanoate levels || id:ebi-met1400-GCST90199680	0.00273199	23.8763
rs9913532	T	C	T	C	3.8346e-06	8182	3-hydroxyoctanoate levels || id:ebi-met1400-GCST90199680	0.0024675	21.3456
rs112809733	C	T	C	T	2.04159e-06	8224	2-hydroxyoctanoate levels || id:ebi-met1400-GCST90199681	0.00272428	22.5555
rs11574581	G	A	G	A	5.70626e-07	8224	2-hydroxyoctanoate levels || id:ebi-met1400-GCST90199681	0.00301321	25.0092
rs118085936	C	T	C	T	4.72581e-06	8224	2-hydroxyoctanoate levels || id:ebi-met1400-GCST90199681	0.00256289	20.9453
rs12562486	T	G	T	G	3.40587e-06	8224	2-hydroxyoctanoate levels || id:ebi-met1400-GCST90199681	0.00260585	21.5733
rs13384756	T	C	T	C	9.21015e-34	8224	2-hydroxyoctanoate levels || id:ebi-met1400-GCST90199681	0.0172154	146.681
rs143584067	A	G	A	G	7.71895e-06	8224	2-hydroxyoctanoate levels || id:ebi-met1400-GCST90199681	0.0023674	20.0062
rs145729777	A	G	A	G	9.98927e-06	8224	2-hydroxyoctanoate levels || id:ebi-met1400-GCST90199681	0.00236363	19.5136
rs1479581	C	T	C	T	4.01232e-06	8224	2-hydroxyoctanoate levels || id:ebi-met1400-GCST90199681	0.00254865	21.2591
rs17470667	G	A	G	A	3.95805e-06	8224	2-hydroxyoctanoate levels || id:ebi-met1400-GCST90199681	0.0025539	21.285
rs183489175	A	G	A	G	7.16389e-06	8224	2-hydroxyoctanoate levels || id:ebi-met1400-GCST90199681	0.00241354	20.149
rs188077378	A	G	A	G	5.22012e-07	8224	2-hydroxyoctanoate levels || id:ebi-met1400-GCST90199681	0.00305611	25.1806
rs35254234	A	G	A	G	3.62288e-06	8224	2-hydroxyoctanoate levels || id:ebi-met1400-GCST90199681	0.00259805	21.4547
rs35538886	T	C	T	C	8.4008e-06	8224	2-hydroxyoctanoate levels || id:ebi-met1400-GCST90199681	0.00238209	19.8445
rs7029211	T	C	T	C	4.01752e-06	8224	2-hydroxyoctanoate levels || id:ebi-met1400-GCST90199681	0.00259615	21.2565
rs74637339	A	T	A	T	3.31624e-10	8224	2-hydroxyoctanoate levels || id:ebi-met1400-GCST90199681	0.00473324	39.479
rs76619244	C	G	C	G	2.26377e-06	8224	2-hydroxyoctanoate levels || id:ebi-met1400-GCST90199681	0.00273343	22.3571
rs76963882	C	T	C	T	8.91236e-06	8224	2-hydroxyoctanoate levels || id:ebi-met1400-GCST90199681	0.00234781	19.7315
rs77585588	A	G	A	G	4.50745e-07	8224	2-hydroxyoctanoate levels || id:ebi-met1400-GCST90199681	0.00303665	25.4639
rs117283049	G	T	G	T	4.50664e-06	7998	Homocitrulline levels || id:ebi-met1400-GCST90199682	0.00241382	21.0363
rs11741406	A	G	A	G	7.4667e-06	7998	Homocitrulline levels || id:ebi-met1400-GCST90199682	0.0023331	20.0697
rs12490555	T	C	T	C	3.03917e-06	7998	Homocitrulline levels || id:ebi-met1400-GCST90199682	0.00255183	21.7917
rs12726652	A	G	A	G	6.27565e-06	7998	Homocitrulline levels || id:ebi-met1400-GCST90199682	0.00229098	20.4023
rs12989742	C	T	C	T	6.80606e-06	7998	Homocitrulline levels || id:ebi-met1400-GCST90199682	0.0023861	20.2469
rs138767120	G	C	G	C	2.76799e-06	7998	Homocitrulline levels || id:ebi-met1400-GCST90199682	0.00252078	21.971
rs140994086	T	C	T	C	6.48399e-06	7998	Homocitrulline levels || id:ebi-met1400-GCST90199682	0.00227909	20.3397
rs145449041	C	T	C	T	5.91258e-06	7998	Homocitrulline levels || id:ebi-met1400-GCST90199682	0.00238368	20.5163
rs147045808	T	C	T	C	6.80406e-06	7998	Homocitrulline levels || id:ebi-met1400-GCST90199682	0.00227322	20.2475
rs148170430	C	T	C	T	2.98948e-07	7998	Homocitrulline levels || id:ebi-met1400-GCST90199682	0.00306015	26.2565
rs148874160	A	G	A	G	1.67306e-06	7998	Homocitrulline levels || id:ebi-met1400-GCST90199682	0.00264247	22.938
rs149152049	A	C	A	C	4.45782e-06	7998	Homocitrulline levels || id:ebi-met1400-GCST90199682	0.0024443	21.0572
rs149381367	G	C	G	C	9.18008e-06	7998	Homocitrulline levels || id:ebi-met1400-GCST90199682	0.00228242	19.6749
rs17011873	C	T	C	T	3.78013e-06	7998	Homocitrulline levels || id:ebi-met1400-GCST90199682	0.00247404	21.3732
rs17544266	C	T	C	T	8.73215e-06	7998	Homocitrulline levels || id:ebi-met1400-GCST90199682	0.00229851	19.7704
rs200399858	T	C	T	C	1.72668e-15	7998	Homocitrulline levels || id:ebi-met1400-GCST90199682	0.00729618	63.3544
rs2727548	A	G	A	G	4.77032e-06	7998	Homocitrulline levels || id:ebi-met1400-GCST90199682	0.00251119	20.9272
rs3211568	A	G	A	G	3.88059e-06	7998	Homocitrulline levels || id:ebi-met1400-GCST90199682	0.00247803	21.3229
rs6736866	G	C	G	C	3.71801e-06	7998	Homocitrulline levels || id:ebi-met1400-GCST90199682	0.00244886	21.4049
rs74251908	T	C	T	C	2.32261e-06	7998	Homocitrulline levels || id:ebi-met1400-GCST90199682	0.00258437	22.3079
rs75459253	A	G	A	G	9.92442e-07	7998	Homocitrulline levels || id:ebi-met1400-GCST90199682	0.00276175	23.9427
rs78978101	A	C	A	C	7.37996e-06	7998	Homocitrulline levels || id:ebi-met1400-GCST90199682	0.00233504	20.0922
rs8101881	T	C	T	C	5.17004e-62	7998	Homocitrulline levels || id:ebi-met1400-GCST90199682	0.0308338	276.154
rs929300	T	C	T	C	7.58545e-06	7998	Homocitrulline levels || id:ebi-met1400-GCST90199682	0.00233263	20.0397
rs10999904	A	G	A	G	1.69892e-07	8208	Indoleacetate levels || id:ebi-met1400-GCST90199683	0.00320001	27.3484
rs11227288	C	G	C	G	5.17353e-06	8208	Indoleacetate levels || id:ebi-met1400-GCST90199683	0.00239388	20.7719
rs113532410	T	G	T	G	1.9707e-07	8208	Indoleacetate levels || id:ebi-met1400-GCST90199683	0.00332965	27.0617
rs11518601	T	C	T	C	3.29131e-06	8208	Indoleacetate levels || id:ebi-met1400-GCST90199683	0.00261894	21.6388
rs115634566	C	G	C	G	8.88975e-06	8208	Indoleacetate levels || id:ebi-met1400-GCST90199683	0.00223108	19.7363
rs11889711	T	C	T	C	4.56382e-06	8208	Indoleacetate levels || id:ebi-met1400-GCST90199683	0.00244247	21.0122
rs13353672	A	G	A	G	8.90564e-06	8208	Indoleacetate levels || id:ebi-met1400-GCST90199683	0.00235352	19.7328
rs138960177	T	C	T	C	1.51653e-06	8208	Indoleacetate levels || id:ebi-met1400-GCST90199683	0.0028403	23.1268
rs146089696	C	A	C	A	2.47072e-06	8208	Indoleacetate levels || id:ebi-met1400-GCST90199683	0.00261157	22.1892
rs1479	G	T	G	T	2.42479e-06	8208	Indoleacetate levels || id:ebi-met1400-GCST90199683	0.00260187	22.2251
rs181823597	G	C	G	C	7.68805e-07	8208	Indoleacetate levels || id:ebi-met1400-GCST90199683	0.00285221	24.4344
rs184875464	T	C	T	C	2.59993e-07	8208	Indoleacetate levels || id:ebi-met1400-GCST90199683	0.00308154	26.5264
rs1929252	C	A	C	A	6.99663e-06	8208	Indoleacetate levels || id:ebi-met1400-GCST90199683	0.00235186	20.1942
rs2187200	G	T	G	T	9.63256e-06	8208	Indoleacetate levels || id:ebi-met1400-GCST90199683	0.0023405	19.5829
rs2999546	T	G	T	G	5.2164e-06	8208	Indoleacetate levels || id:ebi-met1400-GCST90199683	0.00240897	20.7561
rs35291122	A	G	A	G	1.48155e-06	8208	Indoleacetate levels || id:ebi-met1400-GCST90199683	0.00272419	23.1717
rs41280729	G	A	G	A	4.6066e-06	8208	Indoleacetate levels || id:ebi-met1400-GCST90199683	0.00245236	20.9941
rs5751124	A	G	A	G	6.99601e-06	8208	Indoleacetate levels || id:ebi-met1400-GCST90199683	0.00233302	20.1943
rs72663013	T	G	T	G	2.38756e-07	8208	Indoleacetate levels || id:ebi-met1400-GCST90199683	0.00306454	26.6908
rs73152633	T	C	T	C	2.80725e-06	8208	Indoleacetate levels || id:ebi-met1400-GCST90199683	0.00250536	21.9439
rs76522692	G	A	G	A	3.19771e-06	8208	Indoleacetate levels || id:ebi-met1400-GCST90199683	0.00252074	21.6942
rs77535679	A	G	A	G	2.4488e-07	8208	Indoleacetate levels || id:ebi-met1400-GCST90199683	0.00305272	26.6418
rs78906653	T	C	T	C	6.17592e-07	8208	Indoleacetate levels || id:ebi-met1400-GCST90199683	0.00290606	24.8565
rs79441299	T	C	T	C	4.36696e-06	8208	Indoleacetate levels || id:ebi-met1400-GCST90199683	0.00245203	21.0965
rs8061485	C	T	C	T	5.82136e-07	8208	Indoleacetate levels || id:ebi-met1400-GCST90199683	0.0028793	24.9705
rs9866361	A	G	A	G	3.86264e-06	8208	Indoleacetate levels || id:ebi-met1400-GCST90199683	0.00248644	21.3319
rs10006032	G	A	G	A	5.42817e-06	8212	1-linoleoylglycerol (18:2) levels || id:ebi-met1400-GCST90199684	0.00249534	20.6798
rs10072491	T	C	T	C	4.88843e-06	8212	1-linoleoylglycerol (18:2) levels || id:ebi-met1400-GCST90199684	0.00248814	20.8806
rs10735636	G	C	G	C	9.7007e-06	8212	1-linoleoylglycerol (18:2) levels || id:ebi-met1400-GCST90199684	0.00253905	19.5695
rs11033752	T	C	T	C	9.56226e-06	8212	1-linoleoylglycerol (18:2) levels || id:ebi-met1400-GCST90199684	0.0024089	19.5969
rs11160050	G	A	G	A	7.01221e-06	8212	1-linoleoylglycerol (18:2) levels || id:ebi-met1400-GCST90199684	0.00253511	20.1898
rs114473062	T	C	T	C	4.135e-06	8212	1-linoleoylglycerol (18:2) levels || id:ebi-met1400-GCST90199684	0.00255249	21.2012
rs117168942	C	T	C	T	9.29617e-06	8212	1-linoleoylglycerol (18:2) levels || id:ebi-met1400-GCST90199684	0.00235325	19.651
rs12447287	C	T	C	T	5.91739e-06	8212	1-linoleoylglycerol (18:2) levels || id:ebi-met1400-GCST90199684	0.0024836	20.5148
rs12858688	T	C	T	C	6.65784e-06	8212	1-linoleoylglycerol (18:2) levels || id:ebi-met1400-GCST90199684	0.00238042	20.2892
rs17410962	A	G	A	G	1.30378e-06	8212	1-linoleoylglycerol (18:2) levels || id:ebi-met1400-GCST90199684	0.00275763	23.4175
rs2943179	T	C	T	C	8.98228e-06	8212	1-linoleoylglycerol (18:2) levels || id:ebi-met1400-GCST90199684	0.00233482	19.7164
rs56354314	A	G	A	G	5.82959e-06	8212	1-linoleoylglycerol (18:2) levels || id:ebi-met1400-GCST90199684	0.00242213	20.5434
rs62385039	G	A	G	A	2.98985e-06	8212	1-linoleoylglycerol (18:2) levels || id:ebi-met1400-GCST90199684	0.00262312	21.823
rs75445316	T	C	T	C	1.0862e-06	8212	1-linoleoylglycerol (18:2) levels || id:ebi-met1400-GCST90199684	0.00282228	23.769
rs77982886	G	A	G	A	6.10775e-07	8212	1-linoleoylglycerol (18:2) levels || id:ebi-met1400-GCST90199684	0.00301245	24.8779
rs964184	C	G	C	G	3.6178e-07	8212	1-linoleoylglycerol (18:2) levels || id:ebi-met1400-GCST90199684	0.00309698	25.8883
rs9894638	C	T	C	T	8.2607e-06	8212	1-linoleoylglycerol (18:2) levels || id:ebi-met1400-GCST90199684	0.00245214	19.8766
rs111764634	A	C	A	C	2.96979e-06	6378	2-linoleoylglycerol (18:2) levels || id:ebi-met1400-GCST90199685	0.00338951	21.836
rs113718400	A	C	A	C	9.66753e-06	6378	2-linoleoylglycerol (18:2) levels || id:ebi-met1400-GCST90199685	0.00301525	19.5761
rs11552067	A	G	A	G	3.30593e-06	6378	2-linoleoylglycerol (18:2) levels || id:ebi-met1400-GCST90199685	0.00346868	21.6303
rs117372736	T	G	T	G	5.98694e-06	6378	2-linoleoylglycerol (18:2) levels || id:ebi-met1400-GCST90199685	0.00320973	20.4923
rs11924632	G	A	G	A	9.58506e-06	6378	2-linoleoylglycerol (18:2) levels || id:ebi-met1400-GCST90199685	0.00305011	19.5923
rs12498693	A	C	A	C	4.86572e-06	6378	2-linoleoylglycerol (18:2) levels || id:ebi-met1400-GCST90199685	0.00324731	20.8893
rs141172381	A	G	A	G	9.23638e-06	6378	2-linoleoylglycerol (18:2) levels || id:ebi-met1400-GCST90199685	0.0030566	19.6632
rs17035713	G	A	G	A	6.70697e-06	6378	2-linoleoylglycerol (18:2) levels || id:ebi-met1400-GCST90199685	0.00325826	20.2752
rs189863837	A	G	A	G	8.17175e-07	6378	2-linoleoylglycerol (18:2) levels || id:ebi-met1400-GCST90199685	0.0038087	24.3169
rs190199861	G	A	G	A	4.17461e-06	6378	2-linoleoylglycerol (18:2) levels || id:ebi-met1400-GCST90199685	0.00325792	21.183
rs34291068	A	C	A	C	8.77744e-06	6378	2-linoleoylglycerol (18:2) levels || id:ebi-met1400-GCST90199685	0.00300574	19.7605
rs4946146	T	C	T	C	2.31267e-06	6378	2-linoleoylglycerol (18:2) levels || id:ebi-met1400-GCST90199685	0.00347889	22.316
rs4972489	C	A	C	A	3.86888e-07	6378	2-linoleoylglycerol (18:2) levels || id:ebi-met1400-GCST90199685	0.0041069	25.7587
rs55920120	A	C	A	C	9.05017e-06	6378	2-linoleoylglycerol (18:2) levels || id:ebi-met1400-GCST90199685	0.00305175	19.702
rs56327721	T	C	T	C	3.27423e-06	6378	2-linoleoylglycerol (18:2) levels || id:ebi-met1400-GCST90199685	0.00331538	21.6489
rs59927118	T	C	T	C	4.0802e-06	6378	2-linoleoylglycerol (18:2) levels || id:ebi-met1400-GCST90199685	0.00332804	21.2268
rs6081988	C	T	C	T	8.5098e-06	6378	2-linoleoylglycerol (18:2) levels || id:ebi-met1400-GCST90199685	0.00312327	19.8198
rs72679893	T	C	T	C	8.31717e-06	6378	2-linoleoylglycerol (18:2) levels || id:ebi-met1400-GCST90199685	0.00304566	19.8636
rs73121585	A	C	A	C	9.98952e-06	6378	2-linoleoylglycerol (18:2) levels || id:ebi-met1400-GCST90199685	0.00301839	19.5134
rs7643986	C	T	C	T	2.91221e-06	6378	2-linoleoylglycerol (18:2) levels || id:ebi-met1400-GCST90199685	0.00343599	21.8735
rs78575779	G	A	G	A	8.42088e-06	6378	2-linoleoylglycerol (18:2) levels || id:ebi-met1400-GCST90199685	0.0030496	19.8399
rs952263	T	G	T	G	4.39555e-06	6378	2-linoleoylglycerol (18:2) levels || id:ebi-met1400-GCST90199685	0.00328544	21.0842
rs11681248	T	C	T	C	4.63824e-08	8153	Indolepropionate levels || id:ebi-met1400-GCST90199686	0.00346603	29.8624
rs117276795	A	G	A	G	3.66377e-06	8153	Indolepropionate levels || id:ebi-met1400-GCST90199686	0.00260534	21.4332
rs11822621	T	G	T	G	5.37678e-06	8153	Indolepropionate levels || id:ebi-met1400-GCST90199686	0.00249359	20.698
rs198260	A	G	A	G	2.68214e-06	8153	Indolepropionate levels || id:ebi-met1400-GCST90199686	0.0026652	22.0316
rs4316784	C	T	C	T	9.56335e-06	8153	Indolepropionate levels || id:ebi-met1400-GCST90199686	0.0024251	19.5968
rs61974973	G	A	G	A	7.83162e-06	8153	Indolepropionate levels || id:ebi-met1400-GCST90199686	0.00247622	19.9785
rs6664713	A	C	A	C	8.6224e-06	8153	Indolepropionate levels || id:ebi-met1400-GCST90199686	0.00236464	19.7946
rs76157950	A	G	A	G	5.80995e-06	8153	Indolepropionate levels || id:ebi-met1400-GCST90199686	0.00245348	20.5498
rs76260755	T	C	T	C	9.74343e-06	8153	Indolepropionate levels || id:ebi-met1400-GCST90199686	0.00250206	19.5612
rs80346659	C	G	C	G	5.22784e-06	8153	Indolepropionate levels || id:ebi-met1400-GCST90199686	0.0024631	20.7519
rs8061485	C	T	C	T	1.7712e-24	8153	Indolepropionate levels || id:ebi-met1400-GCST90199686	0.0123733	104.263
rs853154	C	G	C	G	1.59433e-06	8153	Indolepropionate levels || id:ebi-met1400-GCST90199686	0.0027899	23.0309
rs9432398	G	A	G	A	6.61795e-07	8153	Indolepropionate levels || id:ebi-met1400-GCST90199686	0.00301116	24.7233
rs9857968	T	C	T	C	6.76581e-06	8153	Indolepropionate levels || id:ebi-met1400-GCST90199686	0.00242189	20.2583
rs9981680	G	T	G	T	9.70738e-06	8153	Indolepropionate levels || id:ebi-met1400-GCST90199686	0.0023487	19.5682
rs111498995	T	A	T	A	3.07719e-06	8151	Threonate levels || id:ebi-met1400-GCST90199687	0.00252657	21.7678
rs145376871	T	G	T	G	8.6348e-06	8151	Threonate levels || id:ebi-met1400-GCST90199687	0.00228189	19.7919
rs149656965	T	C	T	C	4.17282e-06	8151	Threonate levels || id:ebi-met1400-GCST90199687	0.00244892	21.1838
rs184637108	T	A	T	A	9.35832e-06	8151	Threonate levels || id:ebi-met1400-GCST90199687	0.00227337	19.6381
rs2394872	C	A	C	A	3.71226e-06	8151	Threonate levels || id:ebi-met1400-GCST90199687	0.00246768	21.4082
rs535146	A	T	A	T	2.40582e-06	8151	Threonate levels || id:ebi-met1400-GCST90199687	0.00265143	22.2402
rs567440118	A	G	A	G	2.39029e-06	8151	Threonate levels || id:ebi-met1400-GCST90199687	0.00261215	22.2525
rs61744140	G	T	G	T	3.39546e-07	8151	Threonate levels || id:ebi-met1400-GCST90199687	0.00303028	26.0107
rs62381620	G	T	G	T	2.90219e-11	8151	Threonate levels || id:ebi-met1400-GCST90199687	0.00510157	44.242
rs72774956	A	G	A	G	7.39715e-06	8151	Threonate levels || id:ebi-met1400-GCST90199687	0.00230022	20.0877
rs74850022	T	C	T	C	8.40015e-06	8151	Threonate levels || id:ebi-met1400-GCST90199687	0.00231717	19.8446
rs75194109	C	T	C	T	2.9145e-06	8151	Threonate levels || id:ebi-met1400-GCST90199687	0.00257266	21.872
rs76379749	C	T	C	T	9.45159e-06	8151	Threonate levels || id:ebi-met1400-GCST90199687	0.00224359	19.6192
rs76954195	G	C	G	C	7.41237e-06	8151	Threonate levels || id:ebi-met1400-GCST90199687	0.00232389	20.0838
rs77181656	T	C	T	C	1.85035e-06	8151	Threonate levels || id:ebi-met1400-GCST90199687	0.00268409	22.7445
rs78263978	A	G	A	G	2.35808e-06	8151	Threonate levels || id:ebi-met1400-GCST90199687	0.00263291	22.2786
rs7875568	G	T	G	T	2.94733e-06	8151	Threonate levels || id:ebi-met1400-GCST90199687	0.0025145	21.8506
rs78921993	G	A	G	A	8.88449e-06	8151	Threonate levels || id:ebi-met1400-GCST90199687	0.00227859	19.7376
rs7960425	C	G	C	G	1.01868e-06	8151	Threonate levels || id:ebi-met1400-GCST90199687	0.00276391	23.8926
rs80179348	T	A	T	A	1.82303e-06	8151	Threonate levels || id:ebi-met1400-GCST90199687	0.00268561	22.773
rs1047891	A	C	A	C	1.16081e-129	8250	N-acetylglycine levels || id:ebi-met1400-GCST90199688	0.062021	586.939
rs10757444	A	G	A	G	8.37259e-07	8250	N-acetylglycine levels || id:ebi-met1400-GCST90199688	0.00275346	24.2703
rs11108842	G	T	G	T	3.86845e-06	8250	N-acetylglycine levels || id:ebi-met1400-GCST90199688	0.00235362	21.329
rs11136810	G	C	G	C	2.27522e-06	8250	N-acetylglycine levels || id:ebi-met1400-GCST90199688	0.00249145	22.3474
rs112816924	T	C	T	C	5.8859e-06	8250	N-acetylglycine levels || id:ebi-met1400-GCST90199688	0.00230407	20.5251
rs115090460	T	A	T	A	7.68538e-06	8250	N-acetylglycine levels || id:ebi-met1400-GCST90199688	0.00227399	20.0146
rs117206739	T	C	T	C	6.68267e-06	8250	N-acetylglycine levels || id:ebi-met1400-GCST90199688	0.00227343	20.2819
rs12233751	C	A	C	A	5.96375e-07	8250	N-acetylglycine levels || id:ebi-met1400-GCST90199688	0.00279291	24.9239
rs144831076	C	T	C	T	4.93093e-07	8250	N-acetylglycine levels || id:ebi-met1400-GCST90199688	0.00285279	25.2907
rs151202997	T	G	T	G	5.77718e-06	8250	N-acetylglycine levels || id:ebi-met1400-GCST90199688	0.00229904	20.5606
rs2329096	T	C	T	C	8.05364e-06	8250	N-acetylglycine levels || id:ebi-met1400-GCST90199688	0.00229524	19.925
rs243795	C	T	C	T	1.62837e-06	8250	N-acetylglycine levels || id:ebi-met1400-GCST90199688	0.00257249	22.9902
rs62182612	A	G	A	G	7.62083e-06	8250	N-acetylglycine levels || id:ebi-met1400-GCST90199688	0.00220236	20.0308
rs75446748	C	T	C	T	2.86322e-06	8250	N-acetylglycine levels || id:ebi-met1400-GCST90199688	0.00248723	21.906
rs76513761	C	T	C	T	7.87172e-06	8250	N-acetylglycine levels || id:ebi-met1400-GCST90199688	0.00224982	19.9688
rs77976040	C	A	C	A	8.70314e-06	8250	N-acetylglycine levels || id:ebi-met1400-GCST90199688	0.00223138	19.7767
rs78612075	A	G	A	G	6.99641e-06	8250	N-acetylglycine levels || id:ebi-met1400-GCST90199688	0.00230503	20.1942
rs9614932	T	C	T	C	2.35019e-06	8250	N-acetylglycine levels || id:ebi-met1400-GCST90199688	0.00252795	22.2851
rs9821781	A	G	A	G	6.13598e-08	8250	N-acetylglycine levels || id:ebi-met1400-GCST90199688	0.00336584	29.3201
rs11101389	A	T	A	T	1.43433e-06	7158	Glycolithocholate levels || id:ebi-met1400-GCST90199689	0.00330285	23.234
rs113654354	G	A	G	A	9.39685e-06	7158	Glycolithocholate levels || id:ebi-met1400-GCST90199689	0.00273168	19.6303
rs115887046	C	T	C	T	8.8635e-06	7158	Glycolithocholate levels || id:ebi-met1400-GCST90199689	0.00271198	19.742
rs118171449	T	C	T	C	8.03933e-06	7158	Glycolithocholate levels || id:ebi-met1400-GCST90199689	0.0027766	19.9283
rs11817632	A	G	A	G	7.05527e-06	7158	Glycolithocholate levels || id:ebi-met1400-GCST90199689	0.00280544	20.1782
rs12662646	A	G	A	G	1.86115e-06	7158	Glycolithocholate levels || id:ebi-met1400-GCST90199689	0.00310794	22.7332
rs13405102	G	A	G	A	5.34361e-06	7158	Glycolithocholate levels || id:ebi-met1400-GCST90199689	0.00303358	20.7099
rs138634970	T	C	T	C	6.78501e-06	7158	Glycolithocholate levels || id:ebi-met1400-GCST90199689	0.00275603	20.2529
rs146058026	G	C	G	C	4.46812e-06	7158	Glycolithocholate levels || id:ebi-met1400-GCST90199689	0.00292182	21.0528
rs146355728	T	G	T	G	3.54301e-06	7158	Glycolithocholate levels || id:ebi-met1400-GCST90199689	0.00296285	21.4974
rs16982178	A	G	A	G	2.5924e-06	7158	Glycolithocholate levels || id:ebi-met1400-GCST90199689	0.0030387	22.0969
rs182015775	A	G	A	G	8.3118e-07	7158	Glycolithocholate levels || id:ebi-met1400-GCST90199689	0.00339257	24.2842
rs187970821	G	A	G	A	9.7666e-06	7158	Glycolithocholate levels || id:ebi-met1400-GCST90199689	0.00270572	19.5566
rs60850040	C	T	C	T	3.4508e-06	7158	Glycolithocholate levels || id:ebi-met1400-GCST90199689	0.00292538	21.548
rs62052803	C	T	C	T	9.81782e-06	7158	Glycolithocholate levels || id:ebi-met1400-GCST90199689	0.00271149	19.5467
rs6810998	T	C	T	C	3.31142e-07	7158	Glycolithocholate levels || id:ebi-met1400-GCST90199689	0.00374152	26.059
rs6823721	T	C	T	C	4.18858e-06	7158	Glycolithocholate levels || id:ebi-met1400-GCST90199689	0.0028536	21.1767
rs73918203	A	G	A	G	3.60609e-06	7158	Glycolithocholate levels || id:ebi-met1400-GCST90199689	0.00305413	21.4637
rs7646869	A	C	A	C	7.57115e-06	7158	Glycolithocholate levels || id:ebi-met1400-GCST90199689	0.00274297	20.0431
rs77376288	C	T	C	T	1.05259e-06	7158	Glycolithocholate levels || id:ebi-met1400-GCST90199689	0.00332098	23.8294
rs79407744	A	G	A	G	4.37829e-06	7158	Glycolithocholate levels || id:ebi-met1400-GCST90199689	0.00295487	21.0917
rs10459865	C	T	C	T	7.51556e-06	8239	EDTA levels || id:ebi-met1400-GCST90199690	0.00224293	20.0571
rs10512739	G	A	G	A	9.92862e-06	8239	EDTA levels || id:ebi-met1400-GCST90199690	0.00218773	19.5252
rs116301309	A	C	A	C	2.79271e-06	8239	EDTA levels || id:ebi-met1400-GCST90199690	0.0024562	21.954
rs11688483	G	A	G	A	4.06695e-06	8239	EDTA levels || id:ebi-met1400-GCST90199690	0.00241748	21.233
rs117358502	A	G	A	G	5.13223e-06	8239	EDTA levels || id:ebi-met1400-GCST90199690	0.00232395	20.7873
rs149452470	G	C	G	C	4.19693e-06	8239	EDTA levels || id:ebi-met1400-GCST90199690	0.00235166	21.1727
rs183037566	A	G	A	G	2.65388e-06	8239	EDTA levels || id:ebi-met1400-GCST90199690	0.00245668	22.0518
rs57900160	G	C	G	C	3.23875e-06	8239	EDTA levels || id:ebi-met1400-GCST90199690	0.00247343	21.6698
rs73212280	G	A	G	A	3.10445e-07	8239	EDTA levels || id:ebi-met1400-GCST90199690	0.00295188	26.1836
rs7776366	C	T	C	T	9.68998e-06	8239	EDTA levels || id:ebi-met1400-GCST90199690	0.00232451	19.5715
rs79242179	A	G	A	G	1.75756e-06	8239	EDTA levels || id:ebi-met1400-GCST90199690	0.00258243	22.8434
rs10094039	G	A	G	A	7.22541e-06	8226	1-methylhistidine levels || id:ebi-met1400-GCST90199691	0.00226351	20.1325
rs10886134	C	A	C	A	8.58469e-06	8226	1-methylhistidine levels || id:ebi-met1400-GCST90199691	0.00222888	19.8031
rs11133665	A	G	A	G	2.58604e-21	8226	1-methylhistidine levels || id:ebi-met1400-GCST90199691	0.0100653	89.837
rs111339300	A	G	A	G	5.24806e-07	8226	1-methylhistidine levels || id:ebi-met1400-GCST90199691	0.00286749	25.1706
rs12901652	T	C	T	C	7.93886e-06	8226	1-methylhistidine levels || id:ebi-met1400-GCST90199691	0.00223001	19.9525
rs140416084	A	G	A	G	3.80516e-07	8226	1-methylhistidine levels || id:ebi-met1400-GCST90199691	0.00286972	25.7906
rs148226190	G	T	G	T	2.4404e-06	8226	1-methylhistidine levels || id:ebi-met1400-GCST90199691	0.00252571	22.2129
rs149464341	T	G	T	G	5.46633e-06	8226	1-methylhistidine levels || id:ebi-met1400-GCST90199691	0.00232463	20.6665
rs1535573	G	A	G	A	5.09362e-06	8226	1-methylhistidine levels || id:ebi-met1400-GCST90199691	0.00231434	20.8019
rs1554410	G	T	G	T	6.63026e-06	8226	1-methylhistidine levels || id:ebi-met1400-GCST90199691	0.00228025	20.297
rs1670276	C	T	C	T	1.12929e-06	8226	1-methylhistidine levels || id:ebi-met1400-GCST90199691	0.00269508	23.694
rs1903860	C	T	C	T	8.69979e-06	8226	1-methylhistidine levels || id:ebi-met1400-GCST90199691	0.00221399	19.7777
rs1990897	G	T	G	T	1.01505e-06	8226	1-methylhistidine levels || id:ebi-met1400-GCST90199691	0.00266609	23.8994
rs2218687	A	G	A	G	9.30903e-06	8226	1-methylhistidine levels || id:ebi-met1400-GCST90199691	0.00225553	19.6481
rs35042303	T	C	T	C	1.62586e-08	8226	1-methylhistidine levels || id:ebi-met1400-GCST90199691	0.00358375	31.8968
rs544646419	G	A	G	A	6.67718e-06	8226	1-methylhistidine levels || id:ebi-met1400-GCST90199691	0.0022592	20.2835
rs546649	T	C	T	C	1.39027e-06	8226	1-methylhistidine levels || id:ebi-met1400-GCST90199691	0.00265965	23.2939
rs56407361	T	C	T	C	4.78341e-06	8226	1-methylhistidine levels || id:ebi-met1400-GCST90199691	0.00227265	20.9221
rs6118747	G	A	G	A	5.32895e-07	8226	1-methylhistidine levels || id:ebi-met1400-GCST90199691	0.00279705	25.1409
rs61910449	T	C	T	C	6.21905e-06	8226	1-methylhistidine levels || id:ebi-met1400-GCST90199691	0.00225224	20.4195
rs7145174	A	G	A	G	4.32686e-06	8226	1-methylhistidine levels || id:ebi-met1400-GCST90199691	0.00233172	21.1142
rs73154072	G	A	G	A	4.81645e-06	8226	1-methylhistidine levels || id:ebi-met1400-GCST90199691	0.00234146	20.9089
rs73864608	A	G	A	G	4.38557e-06	8226	1-methylhistidine levels || id:ebi-met1400-GCST90199691	0.00234393	21.0884
rs7746774	G	A	G	A	4.46461e-07	8226	1-methylhistidine levels || id:ebi-met1400-GCST90199691	0.00282153	25.4825
rs78654791	G	C	G	C	7.87603e-06	8226	1-methylhistidine levels || id:ebi-met1400-GCST90199691	0.00227182	19.9678
rs79479138	T	C	T	C	2.6817e-06	8226	1-methylhistidine levels || id:ebi-met1400-GCST90199691	0.00247648	22.0318
rs80220760	G	A	G	A	2.05169e-06	8226	1-methylhistidine levels || id:ebi-met1400-GCST90199691	0.00249826	22.5461
rs9526057	A	G	A	G	1.93248e-06	8226	1-methylhistidine levels || id:ebi-met1400-GCST90199691	0.00261699	22.6609
rs11563055	G	A	G	A	8.57394e-06	7125	Citramalate levels || id:ebi-met1400-GCST90199692	0.00273538	19.8054
rs1157094	A	C	A	C	1.16325e-06	7125	Citramalate levels || id:ebi-met1400-GCST90199692	0.00321539	23.637
rs116991170	T	C	T	C	3.69963e-06	7125	Citramalate levels || id:ebi-met1400-GCST90199692	0.00292388	21.4145
rs117013417	T	C	T	C	8.15089e-06	7125	Citramalate levels || id:ebi-met1400-GCST90199692	0.00274124	19.9021
rs12055187	A	G	A	G	8.94707e-06	7125	Citramalate levels || id:ebi-met1400-GCST90199692	0.00271767	19.724
rs12131960	A	T	A	T	7.58644e-06	7125	Citramalate levels || id:ebi-met1400-GCST90199692	0.00278485	20.0395
rs12211905	G	T	G	T	5.95152e-06	7125	Citramalate levels || id:ebi-met1400-GCST90199692	0.00286778	20.5038
rs12900072	A	G	A	G	3.2256e-06	7125	Citramalate levels || id:ebi-met1400-GCST90199692	0.00298714	21.6776
rs141073864	C	T	C	T	7.06492e-06	7125	Citramalate levels || id:ebi-met1400-GCST90199692	0.00283222	20.1756
rs142847889	G	C	G	C	1.77337e-06	7125	Citramalate levels || id:ebi-met1400-GCST90199692	0.00312211	22.8262
rs17665117	A	T	A	T	9.61721e-06	7125	Citramalate levels || id:ebi-met1400-GCST90199692	0.00281168	19.586
rs188517032	G	A	G	A	8.12072e-06	7125	Citramalate levels || id:ebi-met1400-GCST90199692	0.00274002	19.9092
rs188983534	A	G	A	G	4.14289e-06	7125	Citramalate levels || id:ebi-met1400-GCST90199692	0.00291348	21.1974
rs1889899	G	A	G	A	1.36415e-07	7125	Citramalate levels || id:ebi-met1400-GCST90199692	0.00382591	27.7729
rs221084	T	C	T	C	4.30193e-06	7125	Citramalate levels || id:ebi-met1400-GCST90199692	0.00286901	21.1253
rs2502543	G	A	G	A	7.138e-06	7125	Citramalate levels || id:ebi-met1400-GCST90199692	0.0028321	20.1558
rs41281112	T	C	T	C	7.7369e-07	7125	Citramalate levels || id:ebi-met1400-GCST90199692	0.00332063	24.4223
rs62180249	T	C	T	C	1.13968e-06	7125	Citramalate levels || id:ebi-met1400-GCST90199692	0.0034209	23.6765
rs72713558	G	A	G	A	9.65991e-06	7125	Citramalate levels || id:ebi-met1400-GCST90199692	0.00266282	19.5774
rs76427286	A	G	A	G	6.07207e-06	7125	Citramalate levels || id:ebi-met1400-GCST90199692	0.00278172	20.4654
rs76762532	T	G	T	G	4.07416e-06	7125	Citramalate levels || id:ebi-met1400-GCST90199692	0.00287428	21.2297
rs79981355	C	T	C	T	2.93676e-06	7125	Citramalate levels || id:ebi-met1400-GCST90199692	0.00293367	21.8575
rs10445235	T	C	T	C	4.12281e-06	8239	3-hydroxydecanoate levels || id:ebi-met1400-GCST90199693	0.00246502	21.2068
rs11052064	C	T	C	T	8.62104e-06	8239	3-hydroxydecanoate levels || id:ebi-met1400-GCST90199693	0.00222529	19.795
rs111528473	A	G	A	G	4.99021e-06	8239	3-hydroxydecanoate levels || id:ebi-met1400-GCST90199693	0.00236224	20.8411
rs114537113	T	C	T	C	3.59954e-06	8239	3-hydroxydecanoate levels || id:ebi-met1400-GCST90199693	0.00247322	21.4671
rs144727225	T	C	T	C	4.97295e-06	8239	3-hydroxydecanoate levels || id:ebi-met1400-GCST90199693	0.00234984	20.8477
rs148758368	T	A	T	A	4.62085e-06	8239	3-hydroxydecanoate levels || id:ebi-met1400-GCST90199693	0.00234792	20.9884
rs28415528	A	G	A	G	3.41299e-39	8239	3-hydroxydecanoate levels || id:ebi-met1400-GCST90199693	0.0191017	171.539
rs299647	C	T	C	T	3.52889e-06	8239	3-hydroxydecanoate levels || id:ebi-met1400-GCST90199693	0.00244193	21.505
rs59627096	G	A	G	A	4.71619e-06	8239	3-hydroxydecanoate levels || id:ebi-met1400-GCST90199693	0.00241532	20.9493
rs80144245	C	T	C	T	8.9268e-07	8239	3-hydroxydecanoate levels || id:ebi-met1400-GCST90199693	0.00274206	24.1468
rs9603710	G	T	G	T	9.42146e-06	8239	3-hydroxydecanoate levels || id:ebi-met1400-GCST90199693	0.0021963	19.6253
rs1033930	T	G	T	G	3.21324e-06	7444	1,3-dimethylurate levels || id:ebi-met1400-GCST90199694	0.00295222	21.6848
rs11101870	T	C	T	C	1.4226e-07	7444	1,3-dimethylurate levels || id:ebi-met1400-GCST90199694	0.00372905	27.692
rs11235978	A	G	A	G	5.59713e-06	7444	1,3-dimethylurate levels || id:ebi-met1400-GCST90199694	0.00274018	20.6213
rs11599254	T	C	T	C	8.8256e-06	7444	1,3-dimethylurate levels || id:ebi-met1400-GCST90199694	0.00265149	19.75
rs117238703	G	T	G	T	8.68046e-06	7444	1,3-dimethylurate levels || id:ebi-met1400-GCST90199694	0.00268818	19.7818
rs12855367	G	A	G	A	3.39529e-06	7444	1,3-dimethylurate levels || id:ebi-met1400-GCST90199694	0.00288063	21.5791
rs1388107	T	G	T	G	7.60496e-06	7444	1,3-dimethylurate levels || id:ebi-met1400-GCST90199694	0.00267885	20.0347
rs143167061	T	C	T	C	8.43536e-06	7444	1,3-dimethylurate levels || id:ebi-met1400-GCST90199694	0.00267212	19.8365
rs143552547	A	G	A	G	6.85529e-06	7444	1,3-dimethylurate levels || id:ebi-met1400-GCST90199694	0.00268895	20.2332
rs188985963	T	C	T	C	2.15233e-06	7444	1,3-dimethylurate levels || id:ebi-met1400-GCST90199694	0.00305847	22.4541
rs205788	T	C	T	C	3.8098e-06	7444	1,3-dimethylurate levels || id:ebi-met1400-GCST90199694	0.00310479	21.3582
rs226220	G	A	G	A	5.82303e-07	7444	1,3-dimethylurate levels || id:ebi-met1400-GCST90199694	0.00336521	24.97
rs28452143	G	A	G	A	5.31921e-06	7444	1,3-dimethylurate levels || id:ebi-met1400-GCST90199694	0.00278751	20.7189
rs35094757	G	A	G	A	8.57152e-06	7444	1,3-dimethylurate levels || id:ebi-met1400-GCST90199694	0.00269859	19.8059
rs57238734	C	A	C	A	8.36823e-06	7444	1,3-dimethylurate levels || id:ebi-met1400-GCST90199694	0.00268544	19.8519
rs6859899	G	A	G	A	4.0702e-06	7444	1,3-dimethylurate levels || id:ebi-met1400-GCST90199694	0.00283762	21.2317
rs7038710	G	A	G	A	2.44633e-07	7444	1,3-dimethylurate levels || id:ebi-met1400-GCST90199694	0.00356145	26.6438
rs7091698	A	G	A	G	9.36743e-06	7444	1,3-dimethylurate levels || id:ebi-met1400-GCST90199694	0.00270732	19.6364
rs72712651	C	T	C	T	7.33386e-06	7444	1,3-dimethylurate levels || id:ebi-met1400-GCST90199694	0.00272722	20.1042
rs72818634	A	G	A	G	6.11378e-06	7444	1,3-dimethylurate levels || id:ebi-met1400-GCST90199694	0.00283346	20.4524
rs72868316	A	G	A	G	2.29104e-12	7444	1,3-dimethylurate levels || id:ebi-met1400-GCST90199694	0.00664767	49.2173
rs7699259	A	G	A	G	1.2571e-06	7444	1,3-dimethylurate levels || id:ebi-met1400-GCST90199694	0.00323784	23.4878
rs78018441	A	G	A	G	1.79403e-06	7444	1,3-dimethylurate levels || id:ebi-met1400-GCST90199694	0.00309096	22.8037
rs10965244	T	A	T	A	4.13827e-06	7518	Galactonate levels || id:ebi-met1400-GCST90199695	0.00281317	21.1998
rs114843083	A	C	A	C	3.78756e-06	7518	Galactonate levels || id:ebi-met1400-GCST90199695	0.00275603	21.3694
rs11668541	A	G	A	G	4.3108e-06	7518	Galactonate levels || id:ebi-met1400-GCST90199695	0.00273988	21.1215
rs116885105	A	T	A	T	2.48454e-06	7518	Galactonate levels || id:ebi-met1400-GCST90199695	0.00294377	22.1785
rs118097128	T	A	T	A	2.11518e-06	7518	Galactonate levels || id:ebi-met1400-GCST90199695	0.00292545	22.4875
rs144166724	T	C	T	C	7.60954e-07	7518	Galactonate levels || id:ebi-met1400-GCST90199695	0.00317817	24.4542
rs144275620	T	C	T	C	7.36518e-06	7518	Galactonate levels || id:ebi-met1400-GCST90199695	0.00253376	20.096
rs1446585	G	A	G	A	2.61978e-13	7518	Galactonate levels || id:ebi-met1400-GCST90199695	0.00648487	53.4742
rs16956661	C	G	C	G	1.08296e-07	7518	Galactonate levels || id:ebi-met1400-GCST90199695	0.00359696	28.2198
rs187521737	A	G	A	G	5.59642e-06	7518	Galactonate levels || id:ebi-met1400-GCST90199695	0.0026817	20.6216
rs4668098	G	A	G	A	5.94939e-06	7518	Galactonate levels || id:ebi-met1400-GCST90199695	0.00266281	20.5045
rs55947356	A	G	A	G	1.36676e-06	7518	Galactonate levels || id:ebi-met1400-GCST90199695	0.00300815	23.3268
rs6701658	G	A	G	A	4.24655e-06	7518	Galactonate levels || id:ebi-met1400-GCST90199695	0.00267061	21.1501
rs73136572	C	T	C	T	4.20303e-06	7518	Galactonate levels || id:ebi-met1400-GCST90199695	0.00267715	21.1699
rs75684329	A	T	A	T	6.239e-07	7518	Galactonate levels || id:ebi-met1400-GCST90199695	0.0031993	24.837
rs78414202	A	G	A	G	3.94971e-06	7518	Galactonate levels || id:ebi-met1400-GCST90199695	0.00276037	21.2891
rs10088682	T	C	T	C	7.72241e-06	8272	Trigonelline levels || id:ebi-met1400-GCST90199696	0.00239286	20.0055
rs114830966	A	G	A	G	1.04609e-06	8272	Trigonelline levels || id:ebi-met1400-GCST90199696	0.00288878	23.8414
rs115146351	A	G	A	G	7.1528e-06	8272	Trigonelline levels || id:ebi-met1400-GCST90199696	0.00243727	20.1518
rs115151170	C	T	C	T	2.72995e-06	8272	Trigonelline levels || id:ebi-met1400-GCST90199696	0.00262575	21.9976
rs115520044	A	G	A	G	9.2531e-07	8272	Trigonelline levels || id:ebi-met1400-GCST90199696	0.00287103	24.0775
rs115558877	G	A	G	A	3.03925e-06	8272	Trigonelline levels || id:ebi-met1400-GCST90199696	0.00255487	21.7915
rs116020639	C	T	C	T	7.80092e-06	8272	Trigonelline levels || id:ebi-met1400-GCST90199696	0.00238991	19.9861
rs117728044	G	A	G	A	5.29086e-06	8272	Trigonelline levels || id:ebi-met1400-GCST90199696	0.0024947	20.7289
rs118074685	C	T	C	T	6.83523e-07	8272	Trigonelline levels || id:ebi-met1400-GCST90199696	0.00287146	24.661
rs1594297	A	G	A	G	1.04486e-06	8272	Trigonelline levels || id:ebi-met1400-GCST90199696	0.00298157	23.8436
rs345471	A	G	A	G	6.65398e-06	8272	Trigonelline levels || id:ebi-met1400-GCST90199696	0.00239243	20.2902
rs3849062	G	A	G	A	5.22598e-06	8272	Trigonelline levels || id:ebi-met1400-GCST90199696	0.00249888	20.7527
rs45603636	A	G	A	G	3.38053e-07	8272	Trigonelline levels || id:ebi-met1400-GCST90199696	0.00312859	26.019
rs4856225	T	C	T	C	5.8002e-06	8272	Trigonelline levels || id:ebi-met1400-GCST90199696	0.00245195	20.553
rs61419985	C	T	C	T	8.2628e-06	8272	Trigonelline levels || id:ebi-met1400-GCST90199696	0.00232743	19.8761
rs62246138	A	G	A	G	2.42575e-06	8272	Trigonelline levels || id:ebi-met1400-GCST90199696	0.002712	22.2244
rs75166338	G	A	G	A	5.34651e-06	8272	Trigonelline levels || id:ebi-met1400-GCST90199696	0.00240473	20.709
rs75972606	C	T	C	T	6.9548e-06	8272	Trigonelline levels || id:ebi-met1400-GCST90199696	0.0023979	20.2055
rs77535466	C	A	C	A	2.49049e-06	8272	Trigonelline levels || id:ebi-met1400-GCST90199696	0.00261228	22.1739
rs11070743	T	C	T	C	2.4181e-06	8240	Dodecanedioate levels || id:ebi-met1400-GCST90199697	0.00254058	22.2303
rs1126743	A	G	A	G	1.81245e-13	8240	Dodecanedioate levels || id:ebi-met1400-GCST90199697	0.00612054	54.1988
rs114733295	T	G	T	G	4.07714e-06	8240	Dodecanedioate levels || id:ebi-met1400-GCST90199697	0.00238668	21.2282
rs12662092	A	G	A	G	2.54331e-06	8240	Dodecanedioate levels || id:ebi-met1400-GCST90199697	0.00245311	22.1335
rs13070262	T	C	T	C	7.91858e-06	8240	Dodecanedioate levels || id:ebi-met1400-GCST90199697	0.0023397	19.9574
rs146947505	A	G	A	G	9.5409e-07	8240	Dodecanedioate levels || id:ebi-met1400-GCST90199697	0.00263689	24.0187
rs148536062	C	G	C	G	2.91002e-06	8240	Dodecanedioate levels || id:ebi-met1400-GCST90199697	0.00244444	21.875
rs185720945	C	A	C	A	7.3041e-06	8240	Dodecanedioate levels || id:ebi-met1400-GCST90199697	0.00224176	20.1119
rs192475369	T	A	T	A	2.76128e-06	8240	Dodecanedioate levels || id:ebi-met1400-GCST90199697	0.00240189	21.9756
rs2351032	A	G	A	G	2.3065e-06	8240	Dodecanedioate levels || id:ebi-met1400-GCST90199697	0.00255121	22.3211
rs3123536	T	C	T	C	2.7033e-07	8240	Dodecanedioate levels || id:ebi-met1400-GCST90199697	0.00297028	26.4509
rs35281705	A	G	A	G	9.80114e-06	8240	Dodecanedioate levels || id:ebi-met1400-GCST90199697	0.00224076	19.5498
rs55674412	T	A	T	A	6.08044e-06	8240	Dodecanedioate levels || id:ebi-met1400-GCST90199697	0.00229871	20.4627
rs6024739	C	T	C	T	4.64338e-06	8240	Dodecanedioate levels || id:ebi-met1400-GCST90199697	0.00247988	20.979
rs6719212	A	G	A	G	7.90801e-06	8240	Dodecanedioate levels || id:ebi-met1400-GCST90199697	0.00222521	19.9601
rs6983258	G	T	G	T	5.89203e-06	8240	Dodecanedioate levels || id:ebi-met1400-GCST90199697	0.00227852	20.5228
rs7116407	T	C	T	C	9.60228e-06	8240	Dodecanedioate levels || id:ebi-met1400-GCST90199697	0.00213223	19.589
rs73135319	T	C	T	C	4.10725e-06	8240	Dodecanedioate levels || id:ebi-met1400-GCST90199697	0.00238386	21.2141
rs75648263	A	T	A	T	2.38773e-06	8240	Dodecanedioate levels || id:ebi-met1400-GCST90199697	0.00250949	22.2547
rs79949294	T	G	T	G	8.34987e-07	8240	Dodecanedioate levels || id:ebi-met1400-GCST90199697	0.00268002	24.2754
rs80102840	A	G	A	G	2.69718e-06	8240	Dodecanedioate levels || id:ebi-met1400-GCST90199697	0.00249216	22.0207
rs8054168	A	C	A	C	5.05477e-06	8240	Dodecanedioate levels || id:ebi-met1400-GCST90199697	0.00236957	20.8164
rs10746936	T	C	T	C	9.21239e-06	8243	Isobutyrylcarnitine (c4) levels || id:ebi-met1400-GCST90199698	0.00241415	19.6682
rs10999904	A	G	A	G	4.91885e-06	8243	Isobutyrylcarnitine (c4) levels || id:ebi-met1400-GCST90199698	0.0025017	20.8685
rs1171616	T	G	T	G	1.21539e-14	8243	Isobutyrylcarnitine (c4) levels || id:ebi-met1400-GCST90199698	0.00733348	59.5121
rs117599469	T	C	T	C	6.96425e-06	8243	Isobutyrylcarnitine (c4) levels || id:ebi-met1400-GCST90199698	0.00240477	20.2031
rs1361218	A	G	A	G	9.62371e-06	8243	Isobutyrylcarnitine (c4) levels || id:ebi-met1400-GCST90199698	0.00243271	19.5847
rs138449764	G	T	G	T	3.80354e-06	8243	Isobutyrylcarnitine (c4) levels || id:ebi-met1400-GCST90199698	0.00254949	21.3614
rs17419942	T	C	T	C	2.81177e-06	8243	Isobutyrylcarnitine (c4) levels || id:ebi-met1400-GCST90199698	0.00264002	21.9409
rs191504380	T	C	T	C	5.00986e-06	8243	Isobutyrylcarnitine (c4) levels || id:ebi-met1400-GCST90199698	0.00246629	20.8334
rs191926926	T	C	T	C	2.22293e-06	8243	Isobutyrylcarnitine (c4) levels || id:ebi-met1400-GCST90199698	0.00269049	22.392
rs192049058	A	C	A	C	1.34712e-06	8243	Isobutyrylcarnitine (c4) levels || id:ebi-met1400-GCST90199698	0.0026934	23.3548
rs28504259	G	C	G	C	8.57719e-11	8243	Isobutyrylcarnitine (c4) levels || id:ebi-met1400-GCST90199698	0.00513548	42.1215
rs2938016	A	G	A	G	4.57318e-06	8243	Isobutyrylcarnitine (c4) levels || id:ebi-met1400-GCST90199698	0.00247561	21.008
rs4076181	T	C	T	C	1.88381e-06	8243	Isobutyrylcarnitine (c4) levels || id:ebi-met1400-GCST90199698	0.00280235	22.71
rs4350602	T	C	T	C	4.57168e-09	8243	Isobutyrylcarnitine (c4) levels || id:ebi-met1400-GCST90199698	0.00406272	34.3642
rs58452291	A	G	A	G	2.1561e-06	8243	Isobutyrylcarnitine (c4) levels || id:ebi-met1400-GCST90199698	0.00266581	22.4507
rs594855	G	A	G	A	8.8424e-06	8243	Isobutyrylcarnitine (c4) levels || id:ebi-met1400-GCST90199698	0.00242357	19.7465
rs623898	G	A	G	A	7.17206e-06	8243	Isobutyrylcarnitine (c4) levels || id:ebi-met1400-GCST90199698	0.00240961	20.1467
rs662138	G	C	G	C	4.72082e-103	8243	Isobutyrylcarnitine (c4) levels || id:ebi-met1400-GCST90199698	0.0524557	464.634
rs7111570	T	C	T	C	8.94066e-63	8243	Isobutyrylcarnitine (c4) levels || id:ebi-met1400-GCST90199698	0.0322616	279.653
rs72754719	T	C	T	C	3.11034e-06	8243	Isobutyrylcarnitine (c4) levels || id:ebi-met1400-GCST90199698	0.00256258	21.7473
rs72758669	C	G	C	G	1.37207e-06	8243	Isobutyrylcarnitine (c4) levels || id:ebi-met1400-GCST90199698	0.00276468	23.3194
rs72778532	T	C	T	C	2.31889e-06	8243	Isobutyrylcarnitine (c4) levels || id:ebi-met1400-GCST90199698	0.00257281	22.311
rs73212370	T	G	T	G	3.71425e-06	8243	Isobutyrylcarnitine (c4) levels || id:ebi-met1400-GCST90199698	0.00256111	21.4069
rs74505345	T	C	T	C	8.70369e-06	8243	Isobutyrylcarnitine (c4) levels || id:ebi-met1400-GCST90199698	0.00232078	19.7768
rs75005157	G	A	G	A	2.42821e-06	8243	Isobutyrylcarnitine (c4) levels || id:ebi-met1400-GCST90199698	0.00264324	22.2224
rs76370801	T	A	T	A	2.45692e-06	8243	Isobutyrylcarnitine (c4) levels || id:ebi-met1400-GCST90199698	0.00262681	22.1997
rs7759074	C	A	C	A	7.58954e-07	8243	Isobutyrylcarnitine (c4) levels || id:ebi-met1400-GCST90199698	0.00287925	24.4594
rs79495512	C	T	C	T	2.74045e-07	8243	Isobutyrylcarnitine (c4) levels || id:ebi-met1400-GCST90199698	0.00311282	26.4245
rs80254170	G	A	G	A	9.26033e-44	8243	Isobutyrylcarnitine (c4) levels || id:ebi-met1400-GCST90199698	0.0219342	192.454
rs9600076	C	A	C	A	8.49043e-06	8243	Isobutyrylcarnitine (c4) levels || id:ebi-met1400-GCST90199698	0.00239519	19.8242
rs111796206	T	C	T	C	1.31866e-06	8085	3-methylxanthine levels || id:ebi-met1400-GCST90199699	0.00287659	23.3958
rs112705243	A	G	A	G	1.58577e-06	8085	3-methylxanthine levels || id:ebi-met1400-GCST90199699	0.00275011	23.0411
rs114587740	C	A	C	A	7.14114e-06	8085	3-methylxanthine levels || id:ebi-met1400-GCST90199699	0.0024922	20.1551
rs116892987	A	G	A	G	2.59412e-07	8085	3-methylxanthine levels || id:ebi-met1400-GCST90199699	0.00324614	26.5305
rs12627283	A	G	A	G	1.95645e-06	8085	3-methylxanthine levels || id:ebi-met1400-GCST90199699	0.00279865	22.6374
rs139776	T	C	T	C	2.01912e-06	8085	3-methylxanthine levels || id:ebi-met1400-GCST90199699	0.00288535	22.5767
rs143087551	A	G	A	G	8.13921e-06	8085	3-methylxanthine levels || id:ebi-met1400-GCST90199699	0.00255508	19.9048
rs1527707	A	G	A	G	9.17721e-06	8085	3-methylxanthine levels || id:ebi-met1400-GCST90199699	0.0023473	19.6754
rs180747702	T	C	T	C	2.93244e-06	8085	3-methylxanthine levels || id:ebi-met1400-GCST90199699	0.0026436	21.8602
rs182687982	T	C	T	C	9.26191e-06	8085	3-methylxanthine levels || id:ebi-met1400-GCST90199699	0.00233424	19.6578
rs186066346	A	C	A	C	5.6074e-06	8085	3-methylxanthine levels || id:ebi-met1400-GCST90199699	0.0025176	20.6177
rs34180124	A	T	A	T	2.19435e-06	8085	3-methylxanthine levels || id:ebi-met1400-GCST90199699	0.00266046	22.4168
rs35757962	T	C	T	C	7.45162e-06	8085	3-methylxanthine levels || id:ebi-met1400-GCST90199699	0.00240562	20.0737
rs4510117	G	A	G	A	4.49036e-07	8085	3-methylxanthine levels || id:ebi-met1400-GCST90199699	0.00304907	25.4711
rs56113850	C	T	C	T	3.97426e-11	8085	3-methylxanthine levels || id:ebi-met1400-GCST90199699	0.00517166	43.6269
rs7485338	A	G	A	G	4.21604e-06	8085	3-methylxanthine levels || id:ebi-met1400-GCST90199699	0.00280947	21.164
rs78453216	A	C	A	C	9.02436e-06	8085	3-methylxanthine levels || id:ebi-met1400-GCST90199699	0.00244295	19.7076
rs78785915	G	A	G	A	5.61823e-08	8085	3-methylxanthine levels || id:ebi-met1400-GCST90199699	0.00365558	29.4909
rs78937667	C	T	C	T	2.67058e-07	8085	3-methylxanthine levels || id:ebi-met1400-GCST90199699	0.00320817	26.4744
rs79149266	T	A	T	A	3.10111e-06	8085	3-methylxanthine levels || id:ebi-met1400-GCST90199699	0.00263781	21.753
rs79654336	A	G	A	G	3.03503e-06	8085	3-methylxanthine levels || id:ebi-met1400-GCST90199699	0.00259923	21.7943
rs10134992	G	T	G	T	8.29411e-06	8206	3-hydroxylaurate levels || id:ebi-met1400-GCST90199700	0.00229064	19.8688
rs117212316	C	T	C	T	2.98702e-06	8206	3-hydroxylaurate levels || id:ebi-met1400-GCST90199700	0.00247507	21.8249
rs117822743	T	C	T	C	3.23549e-06	8206	3-hydroxylaurate levels || id:ebi-met1400-GCST90199700	0.00245495	21.6715
rs144872231	T	C	T	C	2.62127e-07	8206	3-hydroxylaurate levels || id:ebi-met1400-GCST90199700	0.00301369	26.5104
rs148758368	T	A	T	A	5.93265e-06	8206	3-hydroxylaurate levels || id:ebi-met1400-GCST90199700	0.00230139	20.5098
rs1500511	T	C	T	C	3.43741e-07	8206	3-hydroxylaurate levels || id:ebi-met1400-GCST90199700	0.00303546	25.9867
rs6795560	T	C	T	C	2.79774e-06	8206	3-hydroxylaurate levels || id:ebi-met1400-GCST90199700	0.00247798	21.9506
rs710362	G	A	G	A	5.58724e-06	8206	3-hydroxylaurate levels || id:ebi-met1400-GCST90199700	0.00229752	20.6247
rs78085499	T	C	T	C	3.09984e-06	8206	3-hydroxylaurate levels || id:ebi-met1400-GCST90199700	0.00240591	21.7538
rs78283788	C	A	C	A	2.36933e-06	8206	3-hydroxylaurate levels || id:ebi-met1400-GCST90199700	0.00253515	22.2695
rs10769857	G	A	G	A	3.64607e-06	8089	Pyridoxate levels || id:ebi-met1400-GCST90199701	0.00251937	21.4424
rs114037693	C	G	C	G	9.87937e-06	8089	Pyridoxate levels || id:ebi-met1400-GCST90199701	0.00226256	19.5346
rs117284243	T	A	T	A	1.39992e-06	8089	Pyridoxate levels || id:ebi-met1400-GCST90199701	0.00273831	23.2808
rs118132523	T	G	T	G	8.42788e-06	8089	Pyridoxate levels || id:ebi-met1400-GCST90199701	0.00233909	19.8383
rs12651574	T	A	T	A	2.10945e-06	8089	Pyridoxate levels || id:ebi-met1400-GCST90199701	0.00270079	22.4926
rs139624237	A	G	A	G	2.92725e-06	8089	Pyridoxate levels || id:ebi-met1400-GCST90199701	0.00253443	21.8636
rs140718044	C	T	C	T	1.41004e-06	8089	Pyridoxate levels || id:ebi-met1400-GCST90199701	0.00256707	23.267
rs147647394	T	C	T	C	7.27912e-06	8089	Pyridoxate levels || id:ebi-met1400-GCST90199701	0.00232666	20.1184
rs147773070	G	A	G	A	1.76622e-06	8089	Pyridoxate levels || id:ebi-met1400-GCST90199701	0.00265103	22.8338
rs148487090	T	C	T	C	7.51213e-06	8089	Pyridoxate levels || id:ebi-met1400-GCST90199701	0.00239283	20.0582
rs149053219	A	G	A	G	1.30424e-06	8089	Pyridoxate levels || id:ebi-met1400-GCST90199701	0.00278523	23.4169
rs17129121	T	C	T	C	5.97983e-06	8089	Pyridoxate levels || id:ebi-met1400-GCST90199701	0.00234753	20.4946
rs181087352	A	T	A	T	3.71262e-06	8089	Pyridoxate levels || id:ebi-met1400-GCST90199701	0.00250195	21.4078
rs186411642	A	C	A	C	1.79751e-06	8089	Pyridoxate levels || id:ebi-met1400-GCST90199701	0.0026752	22.8
rs35737522	C	A	C	A	7.82599e-06	8089	Pyridoxate levels || id:ebi-met1400-GCST90199701	0.00252521	19.98
rs537084084	T	A	T	A	3.4005e-06	8089	Pyridoxate levels || id:ebi-met1400-GCST90199701	0.00251914	21.5762
rs61577547	T	C	T	C	7.48013e-07	8089	Pyridoxate levels || id:ebi-met1400-GCST90199701	0.0028795	24.4873
rs72673300	A	G	A	G	8.42311e-06	8089	Pyridoxate levels || id:ebi-met1400-GCST90199701	0.00236893	19.8394
rs780598	A	G	A	G	2.13418e-06	8089	Pyridoxate levels || id:ebi-met1400-GCST90199701	0.00267874	22.4705
rs79879497	C	T	C	T	5.50831e-07	8089	Pyridoxate levels || id:ebi-met1400-GCST90199701	0.00296484	25.0771
rs80089268	T	C	T	C	6.48004e-06	8089	Pyridoxate levels || id:ebi-met1400-GCST90199701	0.00238107	20.341
rs10896072	G	C	G	C	7.93809e-06	7097	5-hydroxyhexanoate levels || id:ebi-met1400-GCST90199702	0.00273484	19.9526
rs112156059	G	A	G	A	3.75897e-06	7097	5-hydroxyhexanoate levels || id:ebi-met1400-GCST90199702	0.00292235	21.384
rs11219832	T	C	T	C	6.02771e-06	7097	5-hydroxyhexanoate levels || id:ebi-met1400-GCST90199702	0.00281728	20.4792
rs113394196	C	T	C	T	8.30219e-06	7097	5-hydroxyhexanoate levels || id:ebi-met1400-GCST90199702	0.00273911	19.8669
rs11663973	A	G	A	G	5.3522e-06	7097	5-hydroxyhexanoate levels || id:ebi-met1400-GCST90199702	0.00284539	20.7068
rs116845450	T	C	T	C	5.774e-06	7097	5-hydroxyhexanoate levels || id:ebi-met1400-GCST90199702	0.0028122	20.5617
rs118149671	T	G	T	G	9.22702e-06	7097	5-hydroxyhexanoate levels || id:ebi-met1400-GCST90199702	0.00267667	19.6652
rs1234128	G	A	G	A	9.96222e-06	7097	5-hydroxyhexanoate levels || id:ebi-met1400-GCST90199702	0.00269633	19.5187
rs1323009	A	G	A	G	3.04937e-07	7097	5-hydroxyhexanoate levels || id:ebi-met1400-GCST90199702	0.00349434	26.2183
rs148641172	A	G	A	G	4.89502e-06	7097	5-hydroxyhexanoate levels || id:ebi-met1400-GCST90199702	0.0029141	20.878
rs192540541	C	T	C	T	4.54955e-06	7097	5-hydroxyhexanoate levels || id:ebi-met1400-GCST90199702	0.00289415	21.0182
rs2577620	G	A	G	A	8.03955e-06	7097	5-hydroxyhexanoate levels || id:ebi-met1400-GCST90199702	0.00269832	19.9283
rs34321271	T	C	T	C	8.44664e-07	7097	5-hydroxyhexanoate levels || id:ebi-met1400-GCST90199702	0.00335227	24.2532
rs36043527	C	T	C	T	8.62225e-07	7097	5-hydroxyhexanoate levels || id:ebi-met1400-GCST90199702	0.00347366	24.2135
rs566247205	G	A	G	A	9.529e-06	7097	5-hydroxyhexanoate levels || id:ebi-met1400-GCST90199702	0.00270851	19.6036
rs62364248	C	T	C	T	8.75606e-06	7097	5-hydroxyhexanoate levels || id:ebi-met1400-GCST90199702	0.00268006	19.7653
rs67816826	T	C	T	C	1.92303e-06	7097	5-hydroxyhexanoate levels || id:ebi-met1400-GCST90199702	0.00330373	22.6705
rs7136437	A	G	A	G	4.69215e-06	7097	5-hydroxyhexanoate levels || id:ebi-met1400-GCST90199702	0.00303059	20.9591
rs73232175	G	A	G	A	4.78987e-06	7097	5-hydroxyhexanoate levels || id:ebi-met1400-GCST90199702	0.00279931	20.9195
rs74891946	G	C	G	C	2.98107e-06	7097	5-hydroxyhexanoate levels || id:ebi-met1400-GCST90199702	0.00296678	21.8288
rs10982103	G	C	G	C	1.51813e-06	8179	Gamma-glutamylvaline levels || id:ebi-met1400-GCST90199703	0.00264387	23.1248
rs111713085	G	A	G	A	6.5546e-06	8179	Gamma-glutamylvaline levels || id:ebi-met1400-GCST90199703	0.00233405	20.3191
rs11264359	G	A	G	A	8.4563e-06	8179	Gamma-glutamylvaline levels || id:ebi-met1400-GCST90199703	0.00221788	19.8318
rs117014471	G	C	G	C	9.95513e-06	8179	Gamma-glutamylvaline levels || id:ebi-met1400-GCST90199703	0.00218611	19.52
rs117535619	T	C	T	C	7.41827e-06	8179	Gamma-glutamylvaline levels || id:ebi-met1400-GCST90199703	0.00223846	20.0823
rs12326933	T	C	T	C	7.59359e-06	8179	Gamma-glutamylvaline levels || id:ebi-met1400-GCST90199703	0.00229664	20.0375
rs12649558	G	A	G	A	9.9084e-06	8179	Gamma-glutamylvaline levels || id:ebi-met1400-GCST90199703	0.00217469	19.5291
rs139358701	T	C	T	C	4.65691e-06	8179	Gamma-glutamylvaline levels || id:ebi-met1400-GCST90199703	0.00238133	20.9734
rs190099951	G	T	G	T	3.40743e-06	8179	Gamma-glutamylvaline levels || id:ebi-met1400-GCST90199703	0.00242946	21.5723
rs190374566	A	T	A	T	4.36082e-06	8179	Gamma-glutamylvaline levels || id:ebi-met1400-GCST90199703	0.00239681	21.0995
rs200679552	A	T	A	T	4.66716e-08	8179	Gamma-glutamylvaline levels || id:ebi-met1400-GCST90199703	0.00335624	29.8504
rs2169784	G	C	G	C	1.46805e-06	8179	Gamma-glutamylvaline levels || id:ebi-met1400-GCST90199703	0.00261838	23.1894
rs34111586	C	T	C	T	4.96929e-06	8179	Gamma-glutamylvaline levels || id:ebi-met1400-GCST90199703	0.00235806	20.849
rs34345842	T	C	T	C	6.27311e-06	8179	Gamma-glutamylvaline levels || id:ebi-met1400-GCST90199703	0.0022863	20.403
rs3755840	C	T	C	T	1.24223e-06	8179	Gamma-glutamylvaline levels || id:ebi-met1400-GCST90199703	0.00265097	23.5106
rs4471995	T	G	T	G	7.64565e-06	8179	Gamma-glutamylvaline levels || id:ebi-met1400-GCST90199703	0.00232258	20.0244
rs60482625	C	T	C	T	2.55778e-06	8179	Gamma-glutamylvaline levels || id:ebi-met1400-GCST90199703	0.00244882	22.1225
rs62497379	A	G	A	G	1.68042e-06	8179	Gamma-glutamylvaline levels || id:ebi-met1400-GCST90199703	0.00278329	22.9295
rs6930584	A	G	A	G	4.1903e-06	8179	Gamma-glutamylvaline levels || id:ebi-met1400-GCST90199703	0.00242209	21.1759
rs72737428	T	A	T	A	8.32995e-06	8179	Gamma-glutamylvaline levels || id:ebi-met1400-GCST90199703	0.00224706	19.8606
rs76683466	T	C	T	C	9.75159e-06	8179	Gamma-glutamylvaline levels || id:ebi-met1400-GCST90199703	0.00221334	19.5594
rs77864761	T	C	T	C	4.85886e-07	8179	Gamma-glutamylvaline levels || id:ebi-met1400-GCST90199703	0.00285122	25.3191
rs77943558	T	C	T	C	4.52163e-06	8179	Gamma-glutamylvaline levels || id:ebi-met1400-GCST90199703	0.00239795	21.0299
rs78873744	A	G	A	G	3.13409e-06	8179	Gamma-glutamylvaline levels || id:ebi-met1400-GCST90199703	0.0024606	21.7326
rs78981419	G	A	G	A	4.02783e-06	8179	Gamma-glutamylvaline levels || id:ebi-met1400-GCST90199703	0.00239432	21.2516
rs8051286	A	G	A	G	9.337e-07	8179	Gamma-glutamylvaline levels || id:ebi-met1400-GCST90199703	0.00277594	24.0603
rs10028378	G	T	G	T	3.46238e-06	7325	3-hydroxysebacate levels || id:ebi-met1400-GCST90199704	0.00285446	21.5417
rs1126742	G	A	G	A	6.95003e-26	7325	3-hydroxysebacate levels || id:ebi-met1400-GCST90199704	0.0138514	110.681
rs113017771	C	G	C	G	8.78543e-07	7325	3-hydroxysebacate levels || id:ebi-met1400-GCST90199704	0.00305132	24.1775
rs1153602	A	T	A	T	1.18251e-06	7325	3-hydroxysebacate levels || id:ebi-met1400-GCST90199704	0.00294762	23.6056
rs117724688	C	T	C	T	7.31543e-06	7325	3-hydroxysebacate levels || id:ebi-met1400-GCST90199704	0.00251681	20.1089
rs150942244	T	C	T	C	2.57372e-06	7325	3-hydroxysebacate levels || id:ebi-met1400-GCST90199704	0.0027673	22.1107
rs184542354	A	G	A	G	8.76898e-06	7325	3-hydroxysebacate levels || id:ebi-met1400-GCST90199704	0.00250901	19.7625
rs3009980	G	A	G	A	7.09816e-06	7325	3-hydroxysebacate levels || id:ebi-met1400-GCST90199704	0.00256977	20.1666
rs61875118	C	T	C	T	5.12112e-06	7325	3-hydroxysebacate levels || id:ebi-met1400-GCST90199704	0.00269281	20.7915
rs62384970	C	T	C	T	7.82563e-06	7325	3-hydroxysebacate levels || id:ebi-met1400-GCST90199704	0.00250893	19.9801
rs6668000	A	G	A	G	3.29629e-06	7325	3-hydroxysebacate levels || id:ebi-met1400-GCST90199704	0.00284443	21.636
rs72817577	T	C	T	C	7.0599e-07	7325	3-hydroxysebacate levels || id:ebi-met1400-GCST90199704	0.00305128	24.5987
rs73213447	G	A	G	A	5.81689e-06	7325	3-hydroxysebacate levels || id:ebi-met1400-GCST90199704	0.0026053	20.5475
rs7542137	T	C	T	C	1.58688e-10	7325	3-hydroxysebacate levels || id:ebi-met1400-GCST90199704	0.00511366	40.9189
rs75538425	A	G	A	G	6.32457e-06	7325	3-hydroxysebacate levels || id:ebi-met1400-GCST90199704	0.0026058	20.3874
rs77899273	C	T	C	T	5.08999e-06	7325	3-hydroxysebacate levels || id:ebi-met1400-GCST90199704	0.00275974	20.8031
rs78813940	T	C	T	C	7.44202e-06	7325	3-hydroxysebacate levels || id:ebi-met1400-GCST90199704	0.00253349	20.0761
rs10271639	A	G	A	G	9.79057e-06	7311	Propionylglycine levels || id:ebi-met1400-GCST90199705	0.00263624	19.5518
rs1047891	A	C	A	C	9.42979e-96	7311	Propionylglycine levels || id:ebi-met1400-GCST90199705	0.0561362	431.086
rs10502723	C	A	C	A	6.30866e-07	7311	Propionylglycine levels || id:ebi-met1400-GCST90199705	0.00329612	24.8153
rs116354475	A	T	A	T	7.78528e-06	7311	Propionylglycine levels || id:ebi-met1400-GCST90199705	0.00269498	19.9898
rs117262899	C	T	C	T	3.40279e-06	7311	Propionylglycine levels || id:ebi-met1400-GCST90199705	0.00289642	21.5749
rs139058708	A	G	A	G	4.22937e-06	7311	Propionylglycine levels || id:ebi-met1400-GCST90199705	0.00290874	21.1579
rs140429917	C	A	C	A	5.62788e-06	7311	Propionylglycine levels || id:ebi-met1400-GCST90199705	0.00277671	20.6108
rs144151801	C	T	C	T	1.41634e-06	7311	Propionylglycine levels || id:ebi-met1400-GCST90199705	0.0031568	23.2583
rs149451223	A	G	A	G	4.18492e-06	7311	Propionylglycine levels || id:ebi-met1400-GCST90199705	0.00287338	21.1783
rs1761768	A	G	A	G	5.13766e-06	7311	Propionylglycine levels || id:ebi-met1400-GCST90199705	0.00285076	20.7852
rs17738836	A	T	A	T	6.94557e-06	7311	Propionylglycine levels || id:ebi-met1400-GCST90199705	0.00269021	20.2083
rs183900347	G	A	G	A	8.15844e-07	7311	Propionylglycine levels || id:ebi-met1400-GCST90199705	0.00329402	24.32
rs34312136	C	T	C	T	3.14332e-06	7311	Propionylglycine levels || id:ebi-met1400-GCST90199705	0.00292843	21.7269
rs35279025	C	T	C	T	5.06117e-06	7311	Propionylglycine levels || id:ebi-met1400-GCST90199705	0.00280786	20.8141
rs568861	C	T	C	T	4.18904e-06	7311	Propionylglycine levels || id:ebi-met1400-GCST90199705	0.00286889	21.1763
rs71452677	T	C	T	C	9.03203e-06	7311	Propionylglycine levels || id:ebi-met1400-GCST90199705	0.00257706	19.706
rs79939937	C	G	C	G	4.48635e-06	7311	Propionylglycine levels || id:ebi-met1400-GCST90199705	0.00277968	21.045
rs10114702	T	C	T	C	7.73677e-06	6044	Butyrylglycine levels || id:ebi-met1400-GCST90199706	0.00323536	20.002
rs1047891	A	C	A	C	6.89919e-55	6044	Butyrylglycine levels || id:ebi-met1400-GCST90199706	0.0386642	243.467
rs10511029	C	A	C	A	8.24337e-06	6044	Butyrylglycine levels || id:ebi-met1400-GCST90199706	0.00325246	19.8806
rs10774580	G	A	G	A	2.02565e-08	6044	Butyrylglycine levels || id:ebi-met1400-GCST90199706	0.00501663	31.4694
rs113386469	T	C	T	C	6.12635e-06	6044	Butyrylglycine levels || id:ebi-met1400-GCST90199706	0.00333438	20.4483
rs116494196	G	A	G	A	5.73155e-06	6044	Butyrylglycine levels || id:ebi-met1400-GCST90199706	0.00338496	20.5758
rs117379775	T	C	T	C	5.28081e-06	6044	Butyrylglycine levels || id:ebi-met1400-GCST90199706	0.00330501	20.7327
rs117413590	A	G	A	G	4.56015e-07	6044	Butyrylglycine levels || id:ebi-met1400-GCST90199706	0.00415342	25.4416
rs12929740	T	C	T	C	1.2515e-06	6044	Butyrylglycine levels || id:ebi-met1400-GCST90199706	0.00383276	23.4963
rs144453662	A	G	A	G	7.4784e-06	6044	Butyrylglycine levels || id:ebi-met1400-GCST90199706	0.00327337	20.0668
rs147915227	A	G	A	G	1.92469e-06	6044	Butyrylglycine levels || id:ebi-met1400-GCST90199706	0.00361907	22.6688
rs189290350	T	C	T	C	3.13447e-07	6044	Butyrylglycine levels || id:ebi-met1400-GCST90199706	0.00422304	26.165
rs199633495	A	T	A	T	6.74031e-06	6044	Butyrylglycine levels || id:ebi-met1400-GCST90199706	0.00321	20.2656
rs2014355	C	T	C	T	1e-200	6044	Butyrylglycine levels || id:ebi-met1400-GCST90199706	0.129306	922.249
rs275159	C	T	C	T	7.68236e-06	6044	Butyrylglycine levels || id:ebi-met1400-GCST90199706	0.00330434	20.0153
rs35220549	G	A	G	A	2.8845e-06	6044	Butyrylglycine levels || id:ebi-met1400-GCST90199706	0.0035443	21.892
rs563124282	T	A	T	A	9.50001e-06	6044	Butyrylglycine levels || id:ebi-met1400-GCST90199706	0.0031385	19.6094
rs7589705	G	T	G	T	1.86945e-06	6044	Butyrylglycine levels || id:ebi-met1400-GCST90199706	0.00365509	22.7248
rs78912274	G	A	G	A	6.38236e-06	6044	Butyrylglycine levels || id:ebi-met1400-GCST90199706	0.00323329	20.37
rs973080	T	A	T	A	1.08273e-06	6044	Butyrylglycine levels || id:ebi-met1400-GCST90199706	0.00397587	23.775
rs10096113	C	T	C	T	7.42106e-07	8208	Pro-hydroxy-pro levels || id:ebi-met1400-GCST90199707	0.00294843	24.5025
rs10515706	T	C	T	C	8.11592e-06	8208	Pro-hydroxy-pro levels || id:ebi-met1400-GCST90199707	0.00238624	19.9104
rs10852553	A	G	A	G	2.66754e-06	8208	Pro-hydroxy-pro levels || id:ebi-met1400-GCST90199707	0.00258857	22.042
rs111891663	A	G	A	G	4.71015e-06	8208	Pro-hydroxy-pro levels || id:ebi-met1400-GCST90199707	0.00245966	20.9519
rs11205923	T	C	T	C	5.91413e-06	8208	Pro-hydroxy-pro levels || id:ebi-met1400-GCST90199707	0.00242644	20.5158
rs11259907	G	A	G	A	8.15797e-06	8208	Pro-hydroxy-pro levels || id:ebi-met1400-GCST90199707	0.00236686	19.9003
rs116851649	C	T	C	T	2.48503e-07	8208	Pro-hydroxy-pro levels || id:ebi-met1400-GCST90199707	0.00339365	26.6135
rs11912766	A	G	A	G	2.35771e-06	8208	Pro-hydroxy-pro levels || id:ebi-met1400-GCST90199707	0.00261073	22.279
rs12093576	T	C	T	C	2.84928e-06	8208	Pro-hydroxy-pro levels || id:ebi-met1400-GCST90199707	0.00264543	21.9154
rs12553678	T	A	T	A	8.64013e-06	8208	Pro-hydroxy-pro levels || id:ebi-met1400-GCST90199707	0.0023138	19.7907
rs141240026	A	C	A	C	1.23844e-06	8208	Pro-hydroxy-pro levels || id:ebi-met1400-GCST90199707	0.00276683	23.5166
rs143638473	G	A	G	A	2.01145e-06	8208	Pro-hydroxy-pro levels || id:ebi-met1400-GCST90199707	0.00264659	22.5841
rs145052960	T	A	T	A	5.97593e-06	8208	Pro-hydroxy-pro levels || id:ebi-met1400-GCST90199707	0.00238236	20.4959
rs147177631	A	G	A	G	6.00603e-06	8208	Pro-hydroxy-pro levels || id:ebi-met1400-GCST90199707	0.00245711	20.4863
rs16851395	C	T	C	T	2.51129e-06	8208	Pro-hydroxy-pro levels || id:ebi-met1400-GCST90199707	0.00257633	22.1579
rs1833216	C	T	C	T	6.69415e-06	8208	Pro-hydroxy-pro levels || id:ebi-met1400-GCST90199707	0.00243532	20.2787
rs2582975	A	T	A	T	9.80584e-06	8208	Pro-hydroxy-pro levels || id:ebi-met1400-GCST90199707	0.00232721	19.5488
rs2583825	C	T	C	T	5.29506e-06	8208	Pro-hydroxy-pro levels || id:ebi-met1400-GCST90199707	0.00249474	20.7274
rs60037927	A	G	A	G	2.81874e-06	8208	Pro-hydroxy-pro levels || id:ebi-met1400-GCST90199707	0.00272301	21.9362
rs6085145	A	G	A	G	4.6695e-06	8208	Pro-hydroxy-pro levels || id:ebi-met1400-GCST90199707	0.00273977	20.9682
rs62316592	C	A	C	A	4.16783e-08	8208	Pro-hydroxy-pro levels || id:ebi-met1400-GCST90199707	0.00352305	30.0697
rs6887345	G	T	G	T	6.05597e-06	8208	Pro-hydroxy-pro levels || id:ebi-met1400-GCST90199707	0.00243486	20.4705
rs7519829	A	G	A	G	4.33887e-06	8208	Pro-hydroxy-pro levels || id:ebi-met1400-GCST90199707	0.00252245	21.109
rs9531672	T	C	T	C	2.84511e-06	8208	Pro-hydroxy-pro levels || id:ebi-met1400-GCST90199707	0.00260799	21.9183
rs11067600	C	T	C	T	3.64464e-06	8273	Propionylcarnitine (c3) levels || id:ebi-met1400-GCST90199708	0.00238452	21.4432
rs113625841	A	G	A	G	3.90754e-06	8273	Propionylcarnitine (c3) levels || id:ebi-met1400-GCST90199708	0.00233346	21.3098
rs117762677	T	C	T	C	5.6668e-06	8273	Propionylcarnitine (c3) levels || id:ebi-met1400-GCST90199708	0.00231121	20.5975
rs1285961	T	G	T	G	6.55158e-06	8273	Propionylcarnitine (c3) levels || id:ebi-met1400-GCST90199708	0.00223205	20.3199
rs138150612	T	C	T	C	6.56011e-06	8273	Propionylcarnitine (c3) levels || id:ebi-met1400-GCST90199708	0.00225207	20.3174
rs139859957	G	A	G	A	2.91539e-06	8273	Propionylcarnitine (c3) levels || id:ebi-met1400-GCST90199708	0.00235936	21.8714
rs140119231	C	T	C	T	7.66071e-06	8273	Propionylcarnitine (c3) levels || id:ebi-met1400-GCST90199708	0.00222913	20.0207
rs149413352	A	C	A	C	1.74723e-21	8273	Propionylcarnitine (c3) levels || id:ebi-met1400-GCST90199708	0.0100196	90.613
rs34536959	A	G	A	G	9.31732e-06	8273	Propionylcarnitine (c3) levels || id:ebi-met1400-GCST90199708	0.00217895	19.6466
rs41271129	C	A	C	A	6.41804e-06	8273	Propionylcarnitine (c3) levels || id:ebi-met1400-GCST90199708	0.00217066	20.3592
rs4363195	C	T	C	T	1.80104e-06	8273	Propionylcarnitine (c3) levels || id:ebi-met1400-GCST90199708	0.00255593	22.7964
rs4777434	T	G	T	G	9.35686e-06	8273	Propionylcarnitine (c3) levels || id:ebi-met1400-GCST90199708	0.00214375	19.6384
rs59871056	T	G	T	G	4.02879e-06	8273	Propionylcarnitine (c3) levels || id:ebi-met1400-GCST90199708	0.00232841	21.2511
rs61777299	C	A	C	A	6.90688e-06	8273	Propionylcarnitine (c3) levels || id:ebi-met1400-GCST90199708	0.00226037	20.2188
rs662138	G	C	G	C	3.56065e-17	8273	Propionylcarnitine (c3) levels || id:ebi-met1400-GCST90199708	0.00779996	71.006
rs74586727	T	G	T	G	3.68788e-06	8273	Propionylcarnitine (c3) levels || id:ebi-met1400-GCST90199708	0.00233546	21.4206
rs77010315	A	C	A	C	2.31771e-06	8273	Propionylcarnitine (c3) levels || id:ebi-met1400-GCST90199708	0.00245582	22.3118
rs78802404	A	T	A	T	4.98984e-07	8273	Propionylcarnitine (c3) levels || id:ebi-met1400-GCST90199708	0.00276008	25.2678
rs80254170	G	A	G	A	4.85248e-08	8273	Propionylcarnitine (c3) levels || id:ebi-met1400-GCST90199708	0.00321056	29.7748
rs80329585	C	A	C	A	8.43456e-06	8273	Propionylcarnitine (c3) levels || id:ebi-met1400-GCST90199708	0.00218376	19.8368
rs9405575	T	C	T	C	6.74836e-06	8273	Propionylcarnitine (c3) levels || id:ebi-met1400-GCST90199708	0.00221923	20.2633
rs116530753	A	G	A	G	5.64072e-06	8279	Adrenate (22:4n6) levels || id:ebi-met1400-GCST90199709	0.00242243	20.6065
rs11735283	C	T	C	T	7.65084e-06	8279	Adrenate (22:4n6) levels || id:ebi-met1400-GCST90199709	0.00233729	20.0232
rs117647504	G	A	G	A	9.95746e-06	8279	Adrenate (22:4n6) levels || id:ebi-met1400-GCST90199709	0.00226147	19.5194
rs117756469	T	C	T	C	2.37798e-06	8279	Adrenate (22:4n6) levels || id:ebi-met1400-GCST90199709	0.0024911	22.2627
rs118125312	A	G	A	G	1.17548e-06	8279	Adrenate (22:4n6) levels || id:ebi-met1400-GCST90199709	0.00268075	23.617
rs12431272	G	A	G	A	8.2822e-06	8279	Adrenate (22:4n6) levels || id:ebi-met1400-GCST90199709	0.00234914	19.8716
rs12628438	C	G	C	G	8.79356e-06	8279	Adrenate (22:4n6) levels || id:ebi-met1400-GCST90199709	0.00226829	19.757
rs131291	A	G	A	G	7.59266e-06	8279	Adrenate (22:4n6) levels || id:ebi-met1400-GCST90199709	0.00231112	20.0377
rs1418573	G	A	G	A	2.75094e-06	8279	Adrenate (22:4n6) levels || id:ebi-met1400-GCST90199709	0.00263799	21.9828
rs142156573	C	A	C	A	1.28496e-06	8279	Adrenate (22:4n6) levels || id:ebi-met1400-GCST90199709	0.00277065	23.4456
rs147004933	T	G	T	G	4.13061e-06	8279	Adrenate (22:4n6) levels || id:ebi-met1400-GCST90199709	0.00243523	21.2033
rs183113456	T	C	T	C	8.99275e-06	8279	Adrenate (22:4n6) levels || id:ebi-met1400-GCST90199709	0.00231338	19.7143
rs55875221	G	A	G	A	2.40244e-06	8279	Adrenate (22:4n6) levels || id:ebi-met1400-GCST90199709	0.00269004	22.243
rs56214525	C	G	C	G	6.46669e-06	8279	Adrenate (22:4n6) levels || id:ebi-met1400-GCST90199709	0.00246874	20.3448
rs75198642	T	G	T	G	4.63043e-07	8279	Adrenate (22:4n6) levels || id:ebi-met1400-GCST90199709	0.00292446	25.4119
rs7694943	A	T	A	T	8.90267e-06	8279	Adrenate (22:4n6) levels || id:ebi-met1400-GCST90199709	0.00239052	19.7336
rs77207094	C	T	C	T	9.43255e-06	8279	Adrenate (22:4n6) levels || id:ebi-met1400-GCST90199709	0.00230009	19.6231
rs79507970	C	G	C	G	5.68555e-06	8279	Adrenate (22:4n6) levels || id:ebi-met1400-GCST90199709	0.00239313	20.5913
rs9807638	G	A	G	A	2.48318e-06	8279	Adrenate (22:4n6) levels || id:ebi-met1400-GCST90199709	0.002737	22.1795
rs11084170	G	A	G	A	6.8801e-06	6511	Docosatrienoate (22:3n3) levels || id:ebi-met1400-GCST90199710	0.00304463	20.2262
rs115021433	C	A	C	A	6.12391e-06	6511	Docosatrienoate (22:3n3) levels || id:ebi-met1400-GCST90199710	0.00308664	20.4491
rs12191730	A	G	A	G	3.25726e-06	6511	Docosatrienoate (22:3n3) levels || id:ebi-met1400-GCST90199710	0.00322891	21.6587
rs1331432	T	C	T	C	2.8083e-06	6511	Docosatrienoate (22:3n3) levels || id:ebi-met1400-GCST90199710	0.00336076	21.9432
rs149314501	C	T	C	T	1.59123e-06	6511	Docosatrienoate (22:3n3) levels || id:ebi-met1400-GCST90199710	0.0035042	23.0344
rs1674120	T	C	T	C	8.25613e-06	6511	Docosatrienoate (22:3n3) levels || id:ebi-met1400-GCST90199710	0.00324376	19.8777
rs17821152	G	A	G	A	3.01211e-06	6511	Docosatrienoate (22:3n3) levels || id:ebi-met1400-GCST90199710	0.00340868	21.8089
rs182193976	A	G	A	G	8.58958e-06	6511	Docosatrienoate (22:3n3) levels || id:ebi-met1400-GCST90199710	0.00297262	19.802
rs2912547	T	G	T	G	4.97632e-06	6511	Docosatrienoate (22:3n3) levels || id:ebi-met1400-GCST90199710	0.00317348	20.8462
rs34156842	G	T	G	T	5.28913e-06	6511	Docosatrienoate (22:3n3) levels || id:ebi-met1400-GCST90199710	0.00326246	20.7296
rs4790506	G	A	G	A	4.92851e-06	6511	Docosatrienoate (22:3n3) levels || id:ebi-met1400-GCST90199710	0.00318156	20.8648
rs56281468	C	G	C	G	1.31154e-06	6511	Docosatrienoate (22:3n3) levels || id:ebi-met1400-GCST90199710	0.00354828	23.4064
rs73179662	A	G	A	G	4.50841e-06	6511	Docosatrienoate (22:3n3) levels || id:ebi-met1400-GCST90199710	0.00304411	21.0355
rs75530230	T	C	T	C	8.96976e-06	6511	Docosatrienoate (22:3n3) levels || id:ebi-met1400-GCST90199710	0.00296188	19.7191
rs7874009	T	C	T	C	4.78344e-06	6511	Docosatrienoate (22:3n3) levels || id:ebi-met1400-GCST90199710	0.00317916	20.9221
rs79715983	C	T	C	T	5.67848e-06	6511	Docosatrienoate (22:3n3) levels || id:ebi-met1400-GCST90199710	0.00306499	20.5936
rs987672	A	G	A	G	9.76783e-06	6511	Docosatrienoate (22:3n3) levels || id:ebi-met1400-GCST90199710	0.00301932	19.5562
rs11051139	A	G	A	G	2.67064e-06	8264	Docosadienoate (22:2n6) levels || id:ebi-met1400-GCST90199711	0.0026281	22.0398
rs111949383	G	C	G	C	4.54581e-07	8264	Docosadienoate (22:2n6) levels || id:ebi-met1400-GCST90199711	0.00296268	25.4475
rs116530753	A	G	A	G	1.49457e-06	8264	Docosadienoate (22:2n6) levels || id:ebi-met1400-GCST90199711	0.00274472	23.1549
rs118125312	A	G	A	G	3.45112e-06	8264	Docosadienoate (22:2n6) levels || id:ebi-met1400-GCST90199711	0.00246914	21.5478
rs197490	C	T	C	T	6.19491e-06	8264	Docosadienoate (22:2n6) levels || id:ebi-met1400-GCST90199711	0.0023906	20.4271
rs2484589	A	G	A	G	7.61429e-06	8264	Docosadienoate (22:2n6) levels || id:ebi-met1400-GCST90199711	0.00246867	20.0324
rs3731644	C	T	C	T	5.1746e-06	8264	Docosadienoate (22:2n6) levels || id:ebi-met1400-GCST90199711	0.00239979	20.7715
rs57582149	G	T	G	T	8.41101e-06	8264	Docosadienoate (22:2n6) levels || id:ebi-met1400-GCST90199711	0.0024135	19.8421
rs6585751	A	G	A	G	7.29506e-06	8264	Docosadienoate (22:2n6) levels || id:ebi-met1400-GCST90199711	0.00245666	20.1143
rs72609841	T	C	T	C	4.11696e-06	8264	Docosadienoate (22:2n6) levels || id:ebi-met1400-GCST90199711	0.00253275	21.2096
rs73065156	G	A	G	A	8.11272e-06	8264	Docosadienoate (22:2n6) levels || id:ebi-met1400-GCST90199711	0.00231193	19.9112
rs76689759	A	T	A	T	9.51288e-06	8264	Docosadienoate (22:2n6) levels || id:ebi-met1400-GCST90199711	0.0023244	19.6069
rs79373650	G	A	G	A	1.09469e-06	8264	Docosadienoate (22:2n6) levels || id:ebi-met1400-GCST90199711	0.00273857	23.754
rs79534035	C	G	C	G	9.86987e-06	8264	Docosadienoate (22:2n6) levels || id:ebi-met1400-GCST90199711	0.00236097	19.5365
rs79715983	C	T	C	T	7.07435e-06	8264	Docosadienoate (22:2n6) levels || id:ebi-met1400-GCST90199711	0.00234291	20.173
rs9853845	G	A	G	A	3.65862e-06	8264	Docosadienoate (22:2n6) levels || id:ebi-met1400-GCST90199711	0.00251715	21.436
rs1112454	G	A	G	A	8.53686e-06	8270	3-carboxy-4-methyl-5-propyl-2-furanpropanoate (cmpf) levels || id:ebi-met1400-GCST90199712	0.0022657	19.8139
rs117706414	A	G	A	G	9.34417e-07	8270	3-carboxy-4-methyl-5-propyl-2-furanpropanoate (cmpf) levels || id:ebi-met1400-GCST90199712	0.00269894	24.0587
rs12616476	G	A	G	A	1.86901e-06	8270	3-carboxy-4-methyl-5-propyl-2-furanpropanoate (cmpf) levels || id:ebi-met1400-GCST90199712	0.00257682	22.7251
rs140080167	T	G	T	G	1.97026e-06	8270	3-carboxy-4-methyl-5-propyl-2-furanpropanoate (cmpf) levels || id:ebi-met1400-GCST90199712	0.00257513	22.6238
rs145934755	C	A	C	A	7.94014e-06	8270	3-carboxy-4-methyl-5-propyl-2-furanpropanoate (cmpf) levels || id:ebi-met1400-GCST90199712	0.00223067	19.9521
rs17427882	T	G	T	G	4.02886e-06	8270	3-carboxy-4-methyl-5-propyl-2-furanpropanoate (cmpf) levels || id:ebi-met1400-GCST90199712	0.00240192	21.251
rs2328895	T	C	T	C	1.34154e-11	8270	3-carboxy-4-methyl-5-propyl-2-furanpropanoate (cmpf) levels || id:ebi-met1400-GCST90199712	0.0051359	45.7525
rs4273331	C	T	C	T	3.5977e-06	8270	3-carboxy-4-methyl-5-propyl-2-furanpropanoate (cmpf) levels || id:ebi-met1400-GCST90199712	0.00240972	21.468
rs56045372	A	C	A	C	9.58282e-06	8270	3-carboxy-4-methyl-5-propyl-2-furanpropanoate (cmpf) levels || id:ebi-met1400-GCST90199712	0.00218349	19.5928
rs62087948	G	A	G	A	6.22891e-06	8270	3-carboxy-4-methyl-5-propyl-2-furanpropanoate (cmpf) levels || id:ebi-met1400-GCST90199712	0.00231745	20.4166
rs7039675	T	C	T	C	2.4696e-06	8270	3-carboxy-4-methyl-5-propyl-2-furanpropanoate (cmpf) levels || id:ebi-met1400-GCST90199712	0.00263138	22.1899
rs74965424	T	C	T	C	7.79402e-06	8270	3-carboxy-4-methyl-5-propyl-2-furanpropanoate (cmpf) levels || id:ebi-met1400-GCST90199712	0.00220868	19.9877
rs112061817	T	C	T	C	4.46642e-06	8284	Docosapentaenoate n3 DPA; 22:5n3 levels || id:ebi-met1400-GCST90199713	0.00229233	21.0535
rs116530753	A	G	A	G	1.73049e-06	8284	Docosapentaenoate n3 DPA; 22:5n3 levels || id:ebi-met1400-GCST90199713	0.00252505	22.8731
rs11715464	G	A	G	A	5.39841e-06	8284	Docosapentaenoate n3 DPA; 22:5n3 levels || id:ebi-met1400-GCST90199713	0.00230031	20.6906
rs117822743	T	C	T	C	6.88651e-06	8284	Docosapentaenoate n3 DPA; 22:5n3 levels || id:ebi-met1400-GCST90199713	0.00221193	20.2245
rs12151295	A	G	A	G	5.59745e-06	8284	Docosapentaenoate n3 DPA; 22:5n3 levels || id:ebi-met1400-GCST90199713	0.00225463	20.6212
rs12631177	T	A	T	A	8.46943e-06	8284	Docosapentaenoate n3 DPA; 22:5n3 levels || id:ebi-met1400-GCST90199713	0.00218185	19.8288
rs150012979	T	C	T	C	2.53259e-06	8284	Docosapentaenoate n3 DPA; 22:5n3 levels || id:ebi-met1400-GCST90199713	0.00243432	22.1417
rs150941261	C	T	C	T	3.31257e-06	8284	Docosapentaenoate n3 DPA; 22:5n3 levels || id:ebi-met1400-GCST90199713	0.00226964	21.6265
rs2635038	C	T	C	T	4.49515e-06	8284	Docosapentaenoate n3 DPA; 22:5n3 levels || id:ebi-met1400-GCST90199713	0.00242589	21.0412
rs28618184	G	A	G	A	8.91899e-06	8284	Docosapentaenoate n3 DPA; 22:5n3 levels || id:ebi-met1400-GCST90199713	0.00216176	19.7301
rs3731644	C	T	C	T	5.44199e-06	8284	Docosapentaenoate n3 DPA; 22:5n3 levels || id:ebi-met1400-GCST90199713	0.00222525	20.6751
rs55823596	G	A	G	A	2.55997e-06	8284	Docosapentaenoate n3 DPA; 22:5n3 levels || id:ebi-met1400-GCST90199713	0.00245033	22.121
rs61818941	T	C	T	C	9.5297e-06	8284	Docosapentaenoate n3 DPA; 22:5n3 levels || id:ebi-met1400-GCST90199713	0.00208463	19.6035
rs61959375	G	A	G	A	3.79224e-07	8284	Docosapentaenoate n3 DPA; 22:5n3 levels || id:ebi-met1400-GCST90199713	0.00279372	25.7972
rs710362	G	A	G	A	6.20528e-06	8284	Docosapentaenoate n3 DPA; 22:5n3 levels || id:ebi-met1400-GCST90199713	0.00218935	20.4237
rs73045049	A	G	A	G	1.27104e-06	8284	Docosapentaenoate n3 DPA; 22:5n3 levels || id:ebi-met1400-GCST90199713	0.00258195	23.4666
rs77207094	C	T	C	T	2.80888e-06	8284	Docosapentaenoate n3 DPA; 22:5n3 levels || id:ebi-met1400-GCST90199713	0.00241586	21.9429
rs77515565	T	C	T	C	9.15958e-06	8284	Docosapentaenoate n3 DPA; 22:5n3 levels || id:ebi-met1400-GCST90199713	0.00212241	19.6792
rs79715983	C	T	C	T	2.91426e-06	8284	Docosapentaenoate n3 DPA; 22:5n3 levels || id:ebi-met1400-GCST90199713	0.00236445	21.8723
rs9859509	G	T	G	T	8.96791e-06	8284	Docosapentaenoate n3 DPA; 22:5n3 levels || id:ebi-met1400-GCST90199713	0.00214302	19.7196
rs10136501	C	A	C	A	2.22153e-06	8238	3-hydroxy-2-ethylpropionate levels || id:ebi-met1400-GCST90199714	0.0026089	22.3932
rs10786187	G	A	G	A	5.45942e-17	8238	3-hydroxy-2-ethylpropionate levels || id:ebi-met1400-GCST90199714	0.00826825	70.1638
rs10820721	A	G	A	G	1.01094e-10	8238	3-hydroxy-2-ethylpropionate levels || id:ebi-met1400-GCST90199714	0.00478662	41.7999
rs10877079	G	A	G	A	3.07245e-06	8238	3-hydroxy-2-ethylpropionate levels || id:ebi-met1400-GCST90199714	0.00253846	21.7707
rs113119256	C	T	C	T	2.64433e-06	8238	3-hydroxy-2-ethylpropionate levels || id:ebi-met1400-GCST90199714	0.00257688	22.0587
rs116213334	T	C	T	C	3.48669e-06	8238	3-hydroxy-2-ethylpropionate levels || id:ebi-met1400-GCST90199714	0.00242199	21.5281
rs12442883	G	C	G	C	1.59419e-06	8238	3-hydroxy-2-ethylpropionate levels || id:ebi-met1400-GCST90199714	0.00263737	23.0308
rs12911273	T	C	T	C	1.56183e-06	8238	3-hydroxy-2-ethylpropionate levels || id:ebi-met1400-GCST90199714	0.00276612	23.0703
rs13003648	A	G	A	G	1.46283e-07	8238	3-hydroxy-2-ethylpropionate levels || id:ebi-met1400-GCST90199714	0.00329798	27.6378
rs140665602	A	G	A	G	4.22527e-06	8238	3-hydroxy-2-ethylpropionate levels || id:ebi-met1400-GCST90199714	0.00247855	21.1598
rs1414990	T	C	T	C	7.8093e-07	8238	3-hydroxy-2-ethylpropionate levels || id:ebi-met1400-GCST90199714	0.00287416	24.4042
rs145634777	T	C	T	C	6.43058e-06	8238	3-hydroxy-2-ethylpropionate levels || id:ebi-met1400-GCST90199714	0.00228442	20.3556
rs186590722	A	G	A	G	4.29797e-06	8238	3-hydroxy-2-ethylpropionate levels || id:ebi-met1400-GCST90199714	0.00239088	21.1272
rs2272600	T	A	T	A	8.81371e-06	8238	3-hydroxy-2-ethylpropionate levels || id:ebi-met1400-GCST90199714	0.00230383	19.7528
rs2620340	A	G	A	G	1.56199e-06	8238	3-hydroxy-2-ethylpropionate levels || id:ebi-met1400-GCST90199714	0.00262393	23.0703
rs28474977	T	C	T	C	8.83498e-06	8238	3-hydroxy-2-ethylpropionate levels || id:ebi-met1400-GCST90199714	0.00230544	19.7481
rs2873903	G	A	G	A	5.48362e-06	8238	3-hydroxy-2-ethylpropionate levels || id:ebi-met1400-GCST90199714	0.00238424	20.6606
rs6869328	C	A	C	A	2.40285e-06	8238	3-hydroxy-2-ethylpropionate levels || id:ebi-met1400-GCST90199714	0.00256721	22.2425
rs7150815	A	G	A	G	3.22397e-07	8238	3-hydroxy-2-ethylpropionate levels || id:ebi-met1400-GCST90199714	0.00297667	26.1107
rs73232138	T	C	T	C	8.2188e-06	8238	3-hydroxy-2-ethylpropionate levels || id:ebi-met1400-GCST90199714	0.00227952	19.8864
rs8106803	G	A	G	A	2.56049e-06	8238	3-hydroxy-2-ethylpropionate levels || id:ebi-met1400-GCST90199714	0.0029062	22.1205
rs9359594	C	T	C	T	7.04502e-06	8238	3-hydroxy-2-ethylpropionate levels || id:ebi-met1400-GCST90199714	0.00232859	20.1809
rs10008293	A	T	A	T	8.06852e-06	8255	Myristoleate (14:1n5) levels || id:ebi-met1400-GCST90199715	0.00219097	19.9217
rs10164764	A	G	A	G	1.02069e-06	8255	Myristoleate (14:1n5) levels || id:ebi-met1400-GCST90199715	0.00242412	23.8888
rs113020642	C	T	C	T	2.23312e-06	8255	Myristoleate (14:1n5) levels || id:ebi-met1400-GCST90199715	0.00234368	22.3833
rs113915691	A	G	A	G	9.66861e-07	8255	Myristoleate (14:1n5) levels || id:ebi-met1400-GCST90199715	0.00239183	23.9932
rs115386728	A	C	A	C	9.95861e-06	8255	Myristoleate (14:1n5) levels || id:ebi-met1400-GCST90199715	0.00192223	19.5194
rs116885450	T	C	T	C	9.5881e-06	8255	Myristoleate (14:1n5) levels || id:ebi-met1400-GCST90199715	0.00202039	19.5919
rs148890850	T	C	T	C	9.40481e-06	8255	Myristoleate (14:1n5) levels || id:ebi-met1400-GCST90199715	0.00197336	19.6287
rs180670669	A	G	A	G	1.87049e-07	8255	Myristoleate (14:1n5) levels || id:ebi-met1400-GCST90199715	0.00275195	27.1627
rs182193976	A	G	A	G	6.34035e-06	8255	Myristoleate (14:1n5) levels || id:ebi-met1400-GCST90199715	0.00202624	20.3827
rs2371397	A	G	A	G	1.83486e-06	8255	Myristoleate (14:1n5) levels || id:ebi-met1400-GCST90199715	0.00235445	22.7606
rs603424	A	G	A	G	1.7722e-07	8255	Myristoleate (14:1n5) levels || id:ebi-met1400-GCST90199715	0.00272977	27.267
rs621211	C	T	C	T	5.15159e-06	8255	Myristoleate (14:1n5) levels || id:ebi-met1400-GCST90199715	0.00210165	20.7802
rs62316458	A	T	A	T	8.9669e-06	8255	Myristoleate (14:1n5) levels || id:ebi-met1400-GCST90199715	0.00198892	19.7199
rs74359901	T	A	T	A	7.02277e-07	8255	Myristoleate (14:1n5) levels || id:ebi-met1400-GCST90199715	0.00268133	24.6089
rs78325276	C	T	C	T	6.62972e-06	8255	Myristoleate (14:1n5) levels || id:ebi-met1400-GCST90199715	0.00205579	20.2971
rs80053496	A	G	A	G	8.33207e-06	8255	Myristoleate (14:1n5) levels || id:ebi-met1400-GCST90199715	0.00196645	19.8601
rs8024577	T	C	T	C	2.72394e-06	8255	Myristoleate (14:1n5) levels || id:ebi-met1400-GCST90199715	0.00213623	22.0018
rs1057868	T	C	T	C	4.68329e-07	8243	10-undecenoate (11:1n1) levels || id:ebi-met1400-GCST90199716	0.00300829	25.39
rs1126742	G	A	G	A	2.84601e-97	8243	10-undecenoate (11:1n1) levels || id:ebi-met1400-GCST90199716	0.049586	438.071
rs117706134	C	A	C	A	3.94571e-06	8243	10-undecenoate (11:1n1) levels || id:ebi-met1400-GCST90199716	0.00251025	21.291
rs141105076	T	C	T	C	7.5786e-06	8243	10-undecenoate (11:1n1) levels || id:ebi-met1400-GCST90199716	0.00243087	20.0413
rs149673443	T	G	T	G	6.48569e-06	8243	10-undecenoate (11:1n1) levels || id:ebi-met1400-GCST90199716	0.00245083	20.3393
rs17103464	A	G	A	G	7.62691e-08	8243	10-undecenoate (11:1n1) levels || id:ebi-met1400-GCST90199716	0.00334011	28.8985
rs1825063	G	A	G	A	2.29146e-06	8243	10-undecenoate (11:1n1) levels || id:ebi-met1400-GCST90199716	0.002674	22.3338
rs187480892	T	G	T	G	1.05215e-07	8243	10-undecenoate (11:1n1) levels || id:ebi-met1400-GCST90199716	0.0033186	28.2756
rs3765698	C	T	C	T	9.7603e-06	8243	10-undecenoate (11:1n1) levels || id:ebi-met1400-GCST90199716	0.00233828	19.5576
rs4498620	G	T	G	T	8.15971e-06	8243	10-undecenoate (11:1n1) levels || id:ebi-met1400-GCST90199716	0.00234744	19.9
rs61962718	C	G	C	G	6.79804e-06	8243	10-undecenoate (11:1n1) levels || id:ebi-met1400-GCST90199716	0.0024443	20.2492
rs62015210	C	T	C	T	4.70593e-06	8243	10-undecenoate (11:1n1) levels || id:ebi-met1400-GCST90199716	0.00246496	20.9535
rs7032874	A	G	A	G	1.6268e-06	8243	10-undecenoate (11:1n1) levels || id:ebi-met1400-GCST90199716	0.00283401	22.992
rs72694660	T	C	T	C	3.25426e-07	8243	10-undecenoate (11:1n1) levels || id:ebi-met1400-GCST90199716	0.00311364	26.0927
rs79083227	T	G	T	G	3.7211e-07	8243	10-undecenoate (11:1n1) levels || id:ebi-met1400-GCST90199716	0.00312858	25.8339
rs10774021	T	C	T	C	4.82028e-125	8090	1-methyl-4-imidazoleacetate levels || id:ebi-met1400-GCST90199717	0.0586609	565.706
rs112393335	A	C	A	C	2.94797e-06	8090	1-methyl-4-imidazoleacetate levels || id:ebi-met1400-GCST90199717	0.00238687	21.8503
rs115425972	C	T	C	T	4.74913e-06	8090	1-methyl-4-imidazoleacetate levels || id:ebi-met1400-GCST90199717	0.00221198	20.9359
rs117081362	A	G	A	G	2.85755e-06	8090	1-methyl-4-imidazoleacetate levels || id:ebi-met1400-GCST90199717	0.00235848	21.91
rs117236919	T	C	T	C	2.80867e-06	8090	1-methyl-4-imidazoleacetate levels || id:ebi-met1400-GCST90199717	0.00251816	21.943
rs11739255	C	T	C	T	4.63512e-06	8090	1-methyl-4-imidazoleacetate levels || id:ebi-met1400-GCST90199717	0.00227291	20.9825
rs1201332	C	T	C	T	5.70349e-06	8090	1-methyl-4-imidazoleacetate levels || id:ebi-met1400-GCST90199717	0.00225337	20.5852
rs1316571	T	C	T	C	1.50858e-06	8090	1-methyl-4-imidazoleacetate levels || id:ebi-met1400-GCST90199717	0.00252714	23.1368
rs146181806	A	G	A	G	3.84159e-06	8090	1-methyl-4-imidazoleacetate levels || id:ebi-met1400-GCST90199717	0.00229523	21.3424
rs149288214	G	A	G	A	5.65987e-06	8090	1-methyl-4-imidazoleacetate levels || id:ebi-met1400-GCST90199717	0.00227059	20.5999
rs17473790	T	C	T	C	1.71232e-06	8090	1-methyl-4-imidazoleacetate levels || id:ebi-met1400-GCST90199717	0.00251446	22.8934
rs2205260	C	A	C	A	5.57538e-07	8090	1-methyl-4-imidazoleacetate levels || id:ebi-met1400-GCST90199717	0.00270671	25.0537
rs492233	A	C	A	C	7.18625e-07	8090	1-methyl-4-imidazoleacetate levels || id:ebi-met1400-GCST90199717	0.0027014	24.5647
rs56169018	C	T	C	T	4.37315e-06	8090	1-methyl-4-imidazoleacetate levels || id:ebi-met1400-GCST90199717	0.00228096	21.0939
rs58418946	T	G	T	G	9.03184e-06	8090	1-methyl-4-imidazoleacetate levels || id:ebi-met1400-GCST90199717	0.00215274	19.706
rs641783	A	G	A	G	6.95857e-07	8090	1-methyl-4-imidazoleacetate levels || id:ebi-met1400-GCST90199717	0.00265148	24.6265
rs6684689	A	G	A	G	8.98363e-06	8090	1-methyl-4-imidazoleacetate levels || id:ebi-met1400-GCST90199717	0.00215297	19.7162
rs72936464	C	A	C	A	4.22537e-06	8090	1-methyl-4-imidazoleacetate levels || id:ebi-met1400-GCST90199717	0.00238707	21.1598
rs73069516	G	T	G	T	2.09865e-06	8090	1-methyl-4-imidazoleacetate levels || id:ebi-met1400-GCST90199717	0.00240189	22.5026
rs73198075	G	A	G	A	5.76833e-06	8090	1-methyl-4-imidazoleacetate levels || id:ebi-met1400-GCST90199717	0.00228017	20.5637
rs79167181	G	A	G	A	7.98395e-06	8090	1-methyl-4-imidazoleacetate levels || id:ebi-met1400-GCST90199717	0.00214942	19.9418
rs7932134	C	T	C	T	6.09008e-06	8090	1-methyl-4-imidazoleacetate levels || id:ebi-met1400-GCST90199717	0.00222677	20.4596
rs79508881	C	T	C	T	3.73858e-06	8090	1-methyl-4-imidazoleacetate levels || id:ebi-met1400-GCST90199717	0.00232722	21.3945
rs79974985	C	G	C	G	7.36875e-06	8090	1-methyl-4-imidazoleacetate levels || id:ebi-met1400-GCST90199717	0.00219668	20.095
rs1126743	A	G	A	G	7.81372e-16	7926	Sebacate (C10-DC) levels || id:ebi-met1400-GCST90199718	0.00772437	64.9166
rs117989284	C	T	C	T	4.91638e-06	7926	Sebacate (C10-DC) levels || id:ebi-met1400-GCST90199718	0.00243992	20.8696
rs12094842	A	G	A	G	1.17228e-06	7926	Sebacate (C10-DC) levels || id:ebi-met1400-GCST90199718	0.00272071	23.6222
rs1454534	C	A	C	A	1.83004e-06	7926	Sebacate (C10-DC) levels || id:ebi-met1400-GCST90199718	0.00267372	22.7656
rs149350662	G	C	G	C	8.29856e-06	7926	Sebacate (C10-DC) levels || id:ebi-met1400-GCST90199718	0.0023285	19.8679
rs1623017	C	A	C	A	5.19572e-06	7926	Sebacate (C10-DC) levels || id:ebi-met1400-GCST90199718	0.00230187	20.7638
rs16907457	G	A	G	A	6.34599e-06	7926	Sebacate (C10-DC) levels || id:ebi-met1400-GCST90199718	0.00266497	20.381
rs193055818	T	C	T	C	1.33181e-06	7926	Sebacate (C10-DC) levels || id:ebi-met1400-GCST90199718	0.00274695	23.3767
rs3815385	G	T	G	T	7.92496e-06	7926	Sebacate (C10-DC) levels || id:ebi-met1400-GCST90199718	0.00231676	19.9558
rs461427	C	T	C	T	6.83001e-06	7926	Sebacate (C10-DC) levels || id:ebi-met1400-GCST90199718	0.00243411	20.2403
rs56224008	A	G	A	G	9.55032e-06	7926	Sebacate (C10-DC) levels || id:ebi-met1400-GCST90199718	0.00227443	19.5993
rs6563953	G	C	G	C	2.40503e-06	7926	Sebacate (C10-DC) levels || id:ebi-met1400-GCST90199718	0.00264139	22.241
rs67920180	T	G	T	G	1.44996e-07	7926	Sebacate (C10-DC) levels || id:ebi-met1400-GCST90199718	0.00320974	27.6551
rs72716851	C	T	C	T	5.85418e-06	7926	Sebacate (C10-DC) levels || id:ebi-met1400-GCST90199718	0.00241006	20.5354
rs73159211	T	C	T	C	6.41863e-06	7926	Sebacate (C10-DC) levels || id:ebi-met1400-GCST90199718	0.00235645	20.3591
rs76146586	C	T	C	T	3.1776e-06	7926	Sebacate (C10-DC) levels || id:ebi-met1400-GCST90199718	0.00251462	21.7062
rs10230752	C	T	C	T	9.66125e-06	4661	Tauro-beta-muricholate levels || id:ebi-met1400-GCST90199719	0.00420653	19.5773
rs114721503	A	G	A	G	3.27979e-06	4661	Tauro-beta-muricholate levels || id:ebi-met1400-GCST90199719	0.00466152	21.6455
rs114775931	C	T	C	T	2.78792e-07	4661	Tauro-beta-muricholate levels || id:ebi-met1400-GCST90199719	0.0056105	26.3913
rs115218534	C	G	C	G	2.71181e-06	4661	Tauro-beta-muricholate levels || id:ebi-met1400-GCST90199719	0.00472445	22.0105
rs137915919	T	C	T	C	9.98167e-06	4661	Tauro-beta-muricholate levels || id:ebi-met1400-GCST90199719	0.00426212	19.5149
rs142892118	T	C	T	C	4.24309e-06	4661	Tauro-beta-muricholate levels || id:ebi-met1400-GCST90199719	0.00454853	21.1518
rs148982377	C	T	C	T	1.67787e-91	4661	Tauro-beta-muricholate levels || id:ebi-met1400-GCST90199719	0.082193	411.56
rs190941914	T	G	T	G	3.37973e-06	4661	Tauro-beta-muricholate levels || id:ebi-met1400-GCST90199719	0.00464738	21.5878
rs2822807	T	C	T	C	9.68562e-07	4661	Tauro-beta-muricholate levels || id:ebi-met1400-GCST90199719	0.00518268	23.9897
rs28876163	A	C	A	C	2.94943e-06	4661	Tauro-beta-muricholate levels || id:ebi-met1400-GCST90199719	0.00470455	21.8491
rs3769545	G	A	G	A	7.55154e-06	4661	Tauro-beta-muricholate levels || id:ebi-met1400-GCST90199719	0.00419498	20.0481
rs3826503	A	G	A	G	7.9125e-06	4661	Tauro-beta-muricholate levels || id:ebi-met1400-GCST90199719	0.00430403	19.9589
rs4808888	A	G	A	G	4.17973e-06	4661	Tauro-beta-muricholate levels || id:ebi-met1400-GCST90199719	0.0046407	21.1805
rs6074474	G	C	G	C	5.78987e-06	4661	Tauro-beta-muricholate levels || id:ebi-met1400-GCST90199719	0.00446451	20.5565
rs62230211	C	G	C	G	5.00869e-06	4661	Tauro-beta-muricholate levels || id:ebi-met1400-GCST90199719	0.004513	20.8339
rs62471929	G	A	G	A	7.24532e-08	4661	Tauro-beta-muricholate levels || id:ebi-met1400-GCST90199719	0.00629268	28.998
rs6491848	T	C	T	C	1.09602e-06	4661	Tauro-beta-muricholate levels || id:ebi-met1400-GCST90199719	0.00514239	23.7514
rs7122991	T	G	T	G	2.46892e-06	4661	Tauro-beta-muricholate levels || id:ebi-met1400-GCST90199719	0.0049479	22.1903
rs72868921	A	G	A	G	5.76056e-06	4661	Tauro-beta-muricholate levels || id:ebi-met1400-GCST90199719	0.00445422	20.5661
rs76136208	T	C	T	C	7.56602e-06	4661	Tauro-beta-muricholate levels || id:ebi-met1400-GCST90199719	0.00423024	20.0446
rs76800580	T	C	T	C	4.36614e-06	4661	Tauro-beta-muricholate levels || id:ebi-met1400-GCST90199719	0.00441945	21.0969
rs11022982	C	T	C	T	7.84911e-06	8226	Octanoylcarnitine (c8) levels || id:ebi-met1400-GCST90199720	0.00224643	19.9743
rs111262693	T	G	T	G	6.20832e-06	8226	Octanoylcarnitine (c8) levels || id:ebi-met1400-GCST90199720	0.00236139	20.4228
rs11231666	A	G	A	G	9.01044e-06	8226	Octanoylcarnitine (c8) levels || id:ebi-met1400-GCST90199720	0.00225935	19.7106
rs114046167	T	G	T	G	7.5183e-06	8226	Octanoylcarnitine (c8) levels || id:ebi-met1400-GCST90199720	0.00220928	20.0567
rs116076966	C	A	C	A	5.52223e-06	8226	Octanoylcarnitine (c8) levels || id:ebi-met1400-GCST90199720	0.00233564	20.647
rs116949598	A	G	A	G	9.94731e-06	8226	Octanoylcarnitine (c8) levels || id:ebi-met1400-GCST90199720	0.00223512	19.5215
rs141882839	A	G	A	G	4.88389e-07	8226	Octanoylcarnitine (c8) levels || id:ebi-met1400-GCST90199720	0.00288313	25.3093
rs144724596	T	C	T	C	5.95064e-06	8226	Octanoylcarnitine (c8) levels || id:ebi-met1400-GCST90199720	0.00232237	20.504
rs146857047	T	G	T	G	9.85907e-06	8226	Octanoylcarnitine (c8) levels || id:ebi-met1400-GCST90199720	0.00216846	19.5386
rs147000073	G	C	G	C	1.86369e-07	8226	Octanoylcarnitine (c8) levels || id:ebi-met1400-GCST90199720	0.00305476	27.1696
rs149340696	T	C	T	C	1.36716e-06	8226	Octanoylcarnitine (c8) levels || id:ebi-met1400-GCST90199720	0.00264235	23.3263
rs149556176	C	T	C	T	5.08358e-13	8226	Octanoylcarnitine (c8) levels || id:ebi-met1400-GCST90199720	0.00587542	52.1725
rs17843929	T	C	T	C	1.47281e-29	8226	Octanoylcarnitine (c8) levels || id:ebi-met1400-GCST90199720	0.0141491	127.461
rs2062541	A	G	A	G	1.12819e-12	8226	Octanoylcarnitine (c8) levels || id:ebi-met1400-GCST90199720	0.00591878	50.6071
rs2185152	T	C	T	C	1.65119e-139	8226	Octanoylcarnitine (c8) levels || id:ebi-met1400-GCST90199720	0.0651481	632.21
rs36012907	T	C	T	C	4.95645e-06	8226	Octanoylcarnitine (c8) levels || id:ebi-met1400-GCST90199720	0.00243216	20.8541
rs4725442	G	A	G	A	8.93545e-06	8226	Octanoylcarnitine (c8) levels || id:ebi-met1400-GCST90199720	0.00240452	19.7265
rs572618129	A	C	A	C	8.11344e-06	8226	Octanoylcarnitine (c8) levels || id:ebi-met1400-GCST90199720	0.00221034	19.9109
rs59514998	G	A	G	A	6.8212e-06	8226	Octanoylcarnitine (c8) levels || id:ebi-met1400-GCST90199720	0.00237195	20.2428
rs7308192	T	C	T	C	6.84797e-06	8226	Octanoylcarnitine (c8) levels || id:ebi-met1400-GCST90199720	0.0022276	20.2353
rs75371468	A	G	A	G	5.5872e-06	8226	Octanoylcarnitine (c8) levels || id:ebi-met1400-GCST90199720	0.0023249	20.6247
rs116530753	A	G	A	G	2.1753e-07	8240	Stearidonate (18:4n3) levels || id:ebi-met1400-GCST90199721	0.00287564	26.8709
rs11715464	G	A	G	A	1.07895e-06	8240	Stearidonate (18:4n3) levels || id:ebi-met1400-GCST90199721	0.00256114	23.7819
rs117428363	A	G	A	G	7.46127e-06	8240	Stearidonate (18:4n3) levels || id:ebi-met1400-GCST90199721	0.00213147	20.0711
rs118125312	A	G	A	G	5.70594e-06	8240	Stearidonate (18:4n3) levels || id:ebi-met1400-GCST90199721	0.0021307	20.5844
rs139931083	G	A	G	A	7.14801e-07	8240	Stearidonate (18:4n3) levels || id:ebi-met1400-GCST90199721	0.0026264	24.5748
rs149489596	T	C	T	C	2.33233e-06	8240	Stearidonate (18:4n3) levels || id:ebi-met1400-GCST90199721	0.00238591	22.2999
rs196066	A	G	A	G	5.03275e-06	8240	Stearidonate (18:4n3) levels || id:ebi-met1400-GCST90199721	0.00215327	20.8247
rs2207696	G	A	G	A	9.16059e-06	8240	Stearidonate (18:4n3) levels || id:ebi-met1400-GCST90199721	0.00210479	19.679
rs33151	A	G	A	G	8.0929e-06	8240	Stearidonate (18:4n3) levels || id:ebi-met1400-GCST90199721	0.00215442	19.9159
rs61908776	G	A	G	A	3.64554e-07	8240	Stearidonate (18:4n3) levels || id:ebi-met1400-GCST90199721	0.0027252	25.8733
rs6533441	A	C	A	C	3.52806e-06	8240	Stearidonate (18:4n3) levels || id:ebi-met1400-GCST90199721	0.00229894	21.5055
rs7073253	C	T	C	T	2.69103e-06	8240	Stearidonate (18:4n3) levels || id:ebi-met1400-GCST90199721	0.00242041	22.0251
rs73615759	T	C	T	C	1.91942e-06	8240	Stearidonate (18:4n3) levels || id:ebi-met1400-GCST90199721	0.00238258	22.674
rs77207094	C	T	C	T	2.02966e-07	8240	Stearidonate (18:4n3) levels || id:ebi-met1400-GCST90199721	0.00288163	27.0047
rs79239522	G	C	G	C	2.7612e-06	8240	Stearidonate (18:4n3) levels || id:ebi-met1400-GCST90199721	0.00237668	21.9759
rs79373650	G	A	G	A	4.0781e-06	8240	Stearidonate (18:4n3) levels || id:ebi-met1400-GCST90199721	0.00221071	21.2278
rs80044222	A	G	A	G	3.49323e-06	8240	Stearidonate (18:4n3) levels || id:ebi-met1400-GCST90199721	0.00226387	21.5246
rs9315968	C	T	C	T	5.66181e-06	8240	Stearidonate (18:4n3) levels || id:ebi-met1400-GCST90199721	0.00225294	20.5992
rs9555329	T	C	T	C	7.9096e-07	8240	Stearidonate (18:4n3) levels || id:ebi-met1400-GCST90199721	0.00253277	24.3796
rs9853845	G	A	G	A	5.43066e-06	8240	Stearidonate (18:4n3) levels || id:ebi-met1400-GCST90199721	0.00219239	20.6791
rs9956244	A	G	A	G	3.48233e-06	8240	Stearidonate (18:4n3) levels || id:ebi-met1400-GCST90199721	0.00229178	21.5306
rs111262693	T	G	T	G	2.10676e-06	8225	Decanoylcarnitine (C10) levels || id:ebi-met1400-GCST90199722	0.00261856	22.4951
rs11231635	C	G	C	G	7.30714e-06	8225	Decanoylcarnitine (C10) levels || id:ebi-met1400-GCST90199722	0.00233123	20.1111
rs113335533	G	A	G	A	8.83351e-06	8225	Decanoylcarnitine (C10) levels || id:ebi-met1400-GCST90199722	0.00222539	19.7485
rs114563216	A	G	A	G	8.34602e-06	8225	Decanoylcarnitine (C10) levels || id:ebi-met1400-GCST90199722	0.00223901	19.8569
rs12613519	G	A	G	A	5.47456e-06	8225	Decanoylcarnitine (C10) levels || id:ebi-met1400-GCST90199722	0.00236696	20.6635
rs141882839	A	G	A	G	2.82581e-06	8225	Decanoylcarnitine (C10) levels || id:ebi-met1400-GCST90199722	0.00251639	21.9314
rs144724596	T	C	T	C	4.50197e-06	8225	Decanoylcarnitine (C10) levels || id:ebi-met1400-GCST90199722	0.00239858	21.0383
rs146767775	T	G	T	G	7.18557e-06	8225	Decanoylcarnitine (C10) levels || id:ebi-met1400-GCST90199722	0.00228221	20.1432
rs146857047	T	G	T	G	5.05644e-06	8225	Decanoylcarnitine (C10) levels || id:ebi-met1400-GCST90199722	0.00232676	20.8158
rs149287529	G	A	G	A	6.49414e-06	8225	Decanoylcarnitine (C10) levels || id:ebi-met1400-GCST90199722	0.00229605	20.3368
rs149340696	T	C	T	C	7.28918e-06	8225	Decanoylcarnitine (C10) levels || id:ebi-met1400-GCST90199722	0.00229458	20.1159
rs149556176	C	T	C	T	2.18115e-07	8225	Decanoylcarnitine (C10) levels || id:ebi-met1400-GCST90199722	0.00305573	26.8655
rs17843966	C	A	C	A	4.62169e-28	8225	Decanoylcarnitine (C10) levels || id:ebi-met1400-GCST90199722	0.0134826	120.623
rs2062541	A	G	A	G	4.89151e-10	8225	Decanoylcarnitine (C10) levels || id:ebi-met1400-GCST90199722	0.00455836	38.7202
rs2185152	T	C	T	C	3.10461e-80	8225	Decanoylcarnitine (C10) levels || id:ebi-met1400-GCST90199722	0.0384607	359.805
rs2619994	C	T	C	T	9.74043e-06	8225	Decanoylcarnitine (C10) levels || id:ebi-met1400-GCST90199722	0.00224582	19.5617
rs2738576	C	A	C	A	8.2007e-07	8225	Decanoylcarnitine (C10) levels || id:ebi-met1400-GCST90199722	0.0027887	24.3102
rs4865149	C	A	C	A	9.39994e-06	8225	Decanoylcarnitine (C10) levels || id:ebi-met1400-GCST90199722	0.00220917	19.6297
rs572618129	A	C	A	C	3.70228e-06	8225	Decanoylcarnitine (C10) levels || id:ebi-met1400-GCST90199722	0.0023929	21.4131
[truncated: 25,805 more rows]

## Sheet: Sheet1 (2)
Supplementary Table 3: Instrumental Variables for 1400 Blood Metabolites
Outcome: IPF
SNP	effect_allele.exposure	other_allele.exposure	effect_allele.outcome	other_allele.outcome	pval.exposure	samplesize.exposure	exposure	R2	F_pow_beta_se
rs10006723	T	G	T	G	7.40711e-07	8192	Carnitine levels || id:ebi-met1400-GCST90199621	0.00292634	24.506
rs10826332	A	T	A	T	6.9336e-07	8192	Carnitine levels || id:ebi-met1400-GCST90199621	0.00287574	24.6336
rs10900223	C	T	C	T	2.15271e-09	8192	Carnitine levels || id:ebi-met1400-GCST90199621	0.00417109	35.8304
rs112819917	A	G	A	G	2.98241e-07	8192	Carnitine levels || id:ebi-met1400-GCST90199621	0.00311759	26.2611
rs115168226	G	A	G	A	4.18852e-06	8192	Carnitine levels || id:ebi-met1400-GCST90199621	0.00245023	21.1766
rs13026148	A	G	A	G	8.57356e-06	8192	Carnitine levels || id:ebi-met1400-GCST90199621	0.00234474	19.8055
rs13247874	T	C	T	C	1.20324e-07	8192	Carnitine levels || id:ebi-met1400-GCST90199621	0.00331106	28.0158
rs138190991	A	T	A	T	2.26798e-06	8192	Carnitine levels || id:ebi-met1400-GCST90199621	0.00263596	22.3536
rs149235996	G	A	G	A	4.46387e-16	8192	Carnitine levels || id:ebi-met1400-GCST90199621	0.00770297	66.0199
rs1511808	T	C	T	C	9.28299e-06	8192	Carnitine levels || id:ebi-met1400-GCST90199621	0.00230399	19.6535
rs2512510	A	G	A	G	3.03877e-06	8192	Carnitine levels || id:ebi-met1400-GCST90199621	0.00257146	21.792
rs55775057	A	G	A	G	8.38207e-06	8192	Carnitine levels || id:ebi-met1400-GCST90199621	0.00235829	19.8487
rs72836546	T	C	T	C	5.22043e-07	8192	Carnitine levels || id:ebi-met1400-GCST90199621	0.00295493	25.1807
rs73025372	G	A	G	A	5.31831e-06	8192	Carnitine levels || id:ebi-met1400-GCST90199621	0.00242725	20.7191
rs7537155	A	G	A	G	2.81588e-06	8192	Carnitine levels || id:ebi-met1400-GCST90199621	0.00258711	21.9382
rs76187828	G	A	G	A	8.69448e-06	8192	Carnitine levels || id:ebi-met1400-GCST90199621	0.00233516	19.7786
rs76638161	T	C	T	C	9.35172e-06	8192	Carnitine levels || id:ebi-met1400-GCST90199621	0.00229388	19.6394
rs79717472	G	A	G	A	2.32235e-06	8192	Carnitine levels || id:ebi-met1400-GCST90199621	0.00259298	22.3081
rs11166865	A	C	A	C	5.52263e-06	7306	Benzoate levels || id:ebi-met1400-GCST90199622	0.00300843	20.6468
rs113989462	G	C	G	C	5.5997e-06	7306	Benzoate levels || id:ebi-met1400-GCST90199622	0.00279149	20.6203
rs11625375	T	C	T	C	6.30756e-06	7306	Benzoate levels || id:ebi-met1400-GCST90199622	0.00276711	20.3926
rs117191976	T	G	T	G	4.14808e-06	7306	Benzoate levels || id:ebi-met1400-GCST90199622	0.00277509	21.1953
rs11749139	G	T	G	T	7.77842e-06	7306	Benzoate levels || id:ebi-met1400-GCST90199622	0.00269433	19.9915
rs141054369	T	C	T	C	7.47975e-06	7306	Benzoate levels || id:ebi-met1400-GCST90199622	0.00270019	20.0665
rs149023824	G	A	G	A	8.96732e-06	7306	Benzoate levels || id:ebi-met1400-GCST90199622	0.00263471	19.7196
rs149187032	A	G	A	G	7.3576e-06	7306	Benzoate levels || id:ebi-met1400-GCST90199622	0.0026963	20.0979
rs181702052	C	G	C	G	6.455e-07	7306	Benzoate levels || id:ebi-met1400-GCST90199622	0.00332061	24.7712
rs186382517	C	T	C	T	1.01397e-06	7306	Benzoate levels || id:ebi-met1400-GCST90199622	0.00319731	23.9015
rs2749463	C	G	C	G	2.19626e-06	7306	Benzoate levels || id:ebi-met1400-GCST90199622	0.00301583	22.4152
rs533126002	C	T	C	T	5.53254e-06	7306	Benzoate levels || id:ebi-met1400-GCST90199622	0.00276636	20.6434
rs62192967	T	A	T	A	6.7542e-06	7306	Benzoate levels || id:ebi-met1400-GCST90199622	0.00274058	20.2617
rs62209511	T	C	T	C	4.85941e-06	7306	Benzoate levels || id:ebi-met1400-GCST90199622	0.00282086	20.892
rs6468762	A	G	A	G	3.1148e-06	7306	Benzoate levels || id:ebi-met1400-GCST90199622	0.00291462	21.7445
rs72638543	T	C	T	C	4.29519e-06	7306	Benzoate levels || id:ebi-met1400-GCST90199622	0.00276314	21.1284
rs73801273	T	C	T	C	1.98052e-06	7306	Benzoate levels || id:ebi-met1400-GCST90199622	0.00301254	22.6138
rs9943251	A	G	A	G	2.58422e-06	7306	Benzoate levels || id:ebi-met1400-GCST90199622	0.00297405	22.1029
rs112191400	T	C	T	C	8.49127e-06	4641	Maltotriose levels || id:ebi-met1400-GCST90199623	0.00418366	19.8238
rs113410972	A	G	A	G	4.88054e-06	4641	Maltotriose levels || id:ebi-met1400-GCST90199623	0.00467194	20.8836
rs117257402	T	C	T	C	9.77447e-07	4641	Maltotriose levels || id:ebi-met1400-GCST90199623	0.00517459	23.9721
rs1230433	A	G	A	G	1.04432e-06	4641	Maltotriose levels || id:ebi-met1400-GCST90199623	0.00503033	23.8449
rs12340914	G	A	G	A	8.49668e-06	4641	Maltotriose levels || id:ebi-met1400-GCST90199623	0.00430694	19.8228
rs1254839	G	A	G	A	1.39183e-06	4641	Maltotriose levels || id:ebi-met1400-GCST90199623	0.00507017	23.292
rs1360005	C	T	C	T	2.52725e-06	4641	Maltotriose levels || id:ebi-met1400-GCST90199623	0.00474765	22.1456
rs141782806	C	T	C	T	3.91306e-06	4641	Maltotriose levels || id:ebi-met1400-GCST90199623	0.00449893	21.307
rs147666382	A	G	A	G	9.54593e-07	4641	Maltotriose levels || id:ebi-met1400-GCST90199623	0.00509	24.0176
rs150215008	T	C	T	C	5.56468e-06	4641	Maltotriose levels || id:ebi-met1400-GCST90199623	0.00444833	20.6324
rs3741902	C	T	C	T	9.88314e-06	4641	Maltotriose levels || id:ebi-met1400-GCST90199623	0.00416889	19.534
rs3935534	C	G	C	G	2.83227e-06	4641	Maltotriose levels || id:ebi-met1400-GCST90199623	0.00481442	21.9269
rs62317587	C	A	C	A	4.23694e-06	4641	Maltotriose levels || id:ebi-met1400-GCST90199623	0.00456425	21.1547
rs72552153	A	G	A	G	1.27418e-06	4641	Maltotriose levels || id:ebi-met1400-GCST90199623	0.00496279	23.4618
rs72670481	T	C	T	C	1.36972e-08	4641	Maltotriose levels || id:ebi-met1400-GCST90199623	0.00701669	32.2298
rs75049736	G	A	G	A	3.20362e-06	4641	Maltotriose levels || id:ebi-met1400-GCST90199623	0.0048827	21.6907
rs75183407	T	C	T	C	1.56907e-06	4641	Maltotriose levels || id:ebi-met1400-GCST90199623	0.0049255	23.0614
rs7525374	G	A	G	A	7.60482e-06	4641	Maltotriose levels || id:ebi-met1400-GCST90199623	0.00450411	20.0346
rs78910814	C	T	C	T	6.0231e-06	4641	Maltotriose levels || id:ebi-met1400-GCST90199623	0.00444952	20.4809
rs79441497	G	A	G	A	6.76728e-06	4641	Maltotriose levels || id:ebi-met1400-GCST90199623	0.00426881	20.2579
rs9855944	A	G	A	G	4.44236e-06	4641	Maltotriose levels || id:ebi-met1400-GCST90199623	0.00454624	21.0639
rs10106654	C	A	C	A	8.70498e-06	8260	Hippurate levels || id:ebi-met1400-GCST90199624	0.00229333	19.7764
rs10818729	C	T	C	T	6.91823e-06	8260	Hippurate levels || id:ebi-met1400-GCST90199624	0.00241583	20.2156
rs117019913	A	G	A	G	8.71489e-06	8260	Hippurate levels || id:ebi-met1400-GCST90199624	0.00231552	19.7743
rs1271526	T	C	T	C	4.71341e-06	8260	Hippurate levels || id:ebi-met1400-GCST90199624	0.00243199	20.9504
rs12782560	T	C	T	C	5.2242e-06	8260	Hippurate levels || id:ebi-met1400-GCST90199624	0.00243544	20.7533
rs1505993	T	C	T	C	4.42373e-06	8260	Hippurate levels || id:ebi-met1400-GCST90199624	0.00249472	21.0719
rs16909710	T	C	T	C	5.31941e-07	8260	Hippurate levels || id:ebi-met1400-GCST90199624	0.0029789	25.1444
rs2886306	T	C	T	C	9.98048e-06	8260	Hippurate levels || id:ebi-met1400-GCST90199624	0.00234753	19.5151
rs375709482	T	C	T	C	4.27499e-06	8260	Hippurate levels || id:ebi-met1400-GCST90199624	0.0024478	21.1374
rs3779084	G	A	G	A	4.63251e-06	8260	Hippurate levels || id:ebi-met1400-GCST90199624	0.00244088	20.9836
rs56266656	G	A	G	A	8.15059e-06	8260	Hippurate levels || id:ebi-met1400-GCST90199624	0.0023484	19.9022
rs7073480	C	T	C	T	4.62648e-07	8260	Hippurate levels || id:ebi-met1400-GCST90199624	0.00300085	25.4138
rs72782456	G	A	G	A	8.32618e-06	8260	Hippurate levels || id:ebi-met1400-GCST90199624	0.00235663	19.8615
rs76464474	T	G	T	G	9.99571e-07	8260	Hippurate levels || id:ebi-met1400-GCST90199624	0.00284304	23.929
rs1116046	T	A	T	A	5.11035e-06	8243	Methionine sulfoxide levels || id:ebi-met1400-GCST90199625	0.00253364	20.7956
rs112196227	T	A	T	A	6.63451e-06	8243	Methionine sulfoxide levels || id:ebi-met1400-GCST90199625	0.00241579	20.2959
rs112256623	A	G	A	G	7.91375e-06	8243	Methionine sulfoxide levels || id:ebi-met1400-GCST90199625	0.00230246	19.9586
rs113966925	T	C	T	C	8.73154e-06	8243	Methionine sulfoxide levels || id:ebi-met1400-GCST90199625	0.00238384	19.7706
rs114314137	G	A	G	A	9.51482e-06	8243	Methionine sulfoxide levels || id:ebi-met1400-GCST90199625	0.00235751	19.6064
rs114588795	G	C	G	C	8.78741e-06	8243	Methionine sulfoxide levels || id:ebi-met1400-GCST90199625	0.00230331	19.7584
rs12216870	T	C	T	C	3.74623e-06	8243	Methionine sulfoxide levels || id:ebi-met1400-GCST90199625	0.00253671	21.3905
rs142260529	T	C	T	C	6.9889e-06	8243	Methionine sulfoxide levels || id:ebi-met1400-GCST90199625	0.00243501	20.1962
rs146859626	C	T	C	T	6.61053e-06	8243	Methionine sulfoxide levels || id:ebi-met1400-GCST90199625	0.0024271	20.3027
rs146902454	C	T	C	T	1.2809e-07	8243	Methionine sulfoxide levels || id:ebi-met1400-GCST90199625	0.00338322	27.8949
rs162588	A	G	A	G	8.12626e-06	8243	Methionine sulfoxide levels || id:ebi-met1400-GCST90199625	0.00237977	19.908
rs3138108	T	C	T	C	1.75401e-06	8243	Methionine sulfoxide levels || id:ebi-met1400-GCST90199625	0.00268838	22.8472
rs390784	T	G	T	G	8.39336e-07	8243	Methionine sulfoxide levels || id:ebi-met1400-GCST90199625	0.00289082	24.2655
rs4862595	T	C	T	C	7.25667e-06	8243	Methionine sulfoxide levels || id:ebi-met1400-GCST90199625	0.00238872	20.1244
rs57419073	A	G	A	G	5.71868e-06	8243	Methionine sulfoxide levels || id:ebi-met1400-GCST90199625	0.00245225	20.5801
rs66676945	T	C	T	C	6.74151e-07	8243	Methionine sulfoxide levels || id:ebi-met1400-GCST90199625	0.00295999	24.6877
rs6706818	G	A	G	A	6.10924e-06	8243	Methionine sulfoxide levels || id:ebi-met1400-GCST90199625	0.00242759	20.4537
rs72924553	G	A	G	A	5.81041e-06	8243	Methionine sulfoxide levels || id:ebi-met1400-GCST90199625	0.00244943	20.5496
rs76954145	T	C	T	C	4.2103e-07	8243	Methionine sulfoxide levels || id:ebi-met1400-GCST90199625	0.00308389	25.5955
rs7708674	T	C	T	C	4.032e-06	8243	Methionine sulfoxide levels || id:ebi-met1400-GCST90199625	0.00254501	21.2496
rs78631663	C	T	C	T	8.26193e-06	8243	Methionine sulfoxide levels || id:ebi-met1400-GCST90199625	0.0023359	19.8762
rs78762284	A	G	A	G	9.26651e-08	8243	Methionine sulfoxide levels || id:ebi-met1400-GCST90199625	0.00346061	28.5214
rs7990044	G	A	G	A	6.93449e-06	8243	Methionine sulfoxide levels || id:ebi-met1400-GCST90199625	0.00241635	20.2112
rs10518870	G	A	G	A	4.79876e-06	7965	Xanthurenate levels || id:ebi-met1400-GCST90199626	0.00261396	20.9159
rs10901595	T	C	T	C	7.95847e-06	7965	Xanthurenate levels || id:ebi-met1400-GCST90199626	0.00235979	19.9478
rs115107012	A	G	A	G	7.23249e-06	7965	Xanthurenate levels || id:ebi-met1400-GCST90199626	0.00238859	20.1307
rs117776343	C	A	C	A	9.73115e-07	7965	Xanthurenate levels || id:ebi-met1400-GCST90199626	0.00290395	23.9807
rs13038820	A	G	A	G	5.65531e-07	7965	Xanthurenate levels || id:ebi-met1400-GCST90199626	0.00303811	25.0266
rs1339135	G	A	G	A	3.97938e-06	7965	Xanthurenate levels || id:ebi-met1400-GCST90199626	0.00255831	21.2749
rs148768795	A	G	A	G	8.86512e-06	7965	Xanthurenate levels || id:ebi-met1400-GCST90199626	0.00238939	19.7416
rs150456440	A	G	A	G	9.52642e-06	7965	Xanthurenate levels || id:ebi-met1400-GCST90199626	0.00238173	19.6041
rs189750460	C	T	C	T	5.40694e-06	7965	Xanthurenate levels || id:ebi-met1400-GCST90199626	0.00245545	20.6875
rs2762353	G	A	G	A	3.93898e-12	7965	Xanthurenate levels || id:ebi-met1400-GCST90199626	0.00578574	48.1547
rs354710	T	C	T	C	1.27297e-09	7965	Xanthurenate levels || id:ebi-met1400-GCST90199626	0.00459744	36.8542
rs41294573	T	C	T	C	3.45762e-06	7965	Xanthurenate levels || id:ebi-met1400-GCST90199626	0.0025551	21.5441
rs4148325	T	C	T	C	1.81218e-22	7965	Xanthurenate levels || id:ebi-met1400-GCST90199626	0.0113075	95.0972
rs4654393	A	G	A	G	5.8138e-06	7965	Xanthurenate levels || id:ebi-met1400-GCST90199626	0.0025229	20.5486
rs4952404	T	C	T	C	3.1916e-06	7965	Xanthurenate levels || id:ebi-met1400-GCST90199626	0.00268507	21.6979
rs55953511	A	G	A	G	2.65512e-07	7965	Xanthurenate levels || id:ebi-met1400-GCST90199626	0.00333581	26.4855
rs610480	G	A	G	A	4.89465e-06	7965	Xanthurenate levels || id:ebi-met1400-GCST90199626	0.002588	20.878
rs62344716	A	G	A	G	1.33435e-06	7965	Xanthurenate levels || id:ebi-met1400-GCST90199626	0.00278757	23.373
rs74323113	T	G	T	G	3.18436e-06	7965	Xanthurenate levels || id:ebi-met1400-GCST90199626	0.00261081	21.7022
rs75152214	A	G	A	G	9.33471e-06	7965	Xanthurenate levels || id:ebi-met1400-GCST90199626	0.00240269	19.6429
rs76961499	T	C	T	C	4.36543e-06	7965	Xanthurenate levels || id:ebi-met1400-GCST90199626	0.00257969	21.0972
rs80253618	A	G	A	G	3.09841e-09	7965	Xanthurenate levels || id:ebi-met1400-GCST90199626	0.00430842	35.1211
rs8058114	A	G	A	G	2.29605e-06	7965	Xanthurenate levels || id:ebi-met1400-GCST90199626	0.00268403	22.3299
rs10168931	A	G	A	G	1.32992e-21	5606	N-alpha-acetylornithine levels || id:ebi-met1400-GCST90199627	0.0149492	91.1527
rs117299913	C	T	C	T	2.66467e-06	5606	N-alpha-acetylornithine levels || id:ebi-met1400-GCST90199627	0.00386735	22.0441
rs117413891	T	C	T	C	3.92063e-06	5606	N-alpha-acetylornithine levels || id:ebi-met1400-GCST90199627	0.00354848	21.3033
rs117790062	T	C	T	C	9.01451e-06	5606	N-alpha-acetylornithine levels || id:ebi-met1400-GCST90199627	0.00336105	19.7096
rs13184558	C	T	C	T	8.03104e-06	5606	N-alpha-acetylornithine levels || id:ebi-met1400-GCST90199627	0.00338965	19.9304
rs149122905	G	A	G	A	4.62956e-06	5606	N-alpha-acetylornithine levels || id:ebi-met1400-GCST90199627	0.00352822	20.9848
rs17360657	C	T	C	T	2.38105e-06	5606	N-alpha-acetylornithine levels || id:ebi-met1400-GCST90199627	0.00369099	22.26
rs182387902	T	C	T	C	3.42909e-07	5606	N-alpha-acetylornithine levels || id:ebi-met1400-GCST90199627	0.00439118	25.9915
rs4430142	C	G	C	G	6.52549e-06	5606	N-alpha-acetylornithine levels || id:ebi-met1400-GCST90199627	0.00378517	20.3275
rs4960616	C	T	C	T	5.76543e-07	5606	N-alpha-acetylornithine levels || id:ebi-met1400-GCST90199627	0.00412051	24.9891
rs62053878	T	C	T	C	4.63646e-06	5606	N-alpha-acetylornithine levels || id:ebi-met1400-GCST90199627	0.0035538	20.9819
rs6846979	G	A	G	A	6.1633e-06	5606	N-alpha-acetylornithine levels || id:ebi-met1400-GCST90199627	0.00347065	20.4368
rs76075534	T	C	T	C	7.21786e-06	5606	N-alpha-acetylornithine levels || id:ebi-met1400-GCST90199627	0.00342615	20.1345
rs77556524	G	C	G	C	2.54621e-06	5606	N-alpha-acetylornithine levels || id:ebi-met1400-GCST90199627	0.00369012	22.1313
rs80205778	A	G	A	G	7.63638e-07	5606	N-alpha-acetylornithine levels || id:ebi-met1400-GCST90199627	0.00410569	24.4475
rs10014780	G	A	G	A	4.83094e-06	8289	3-methylhistidine levels || id:ebi-met1400-GCST90199628	0.00245442	20.9033
rs10181994	T	A	T	A	1.21096e-06	8289	3-methylhistidine levels || id:ebi-met1400-GCST90199628	0.00288208	23.5597
rs10966648	T	C	T	C	1.51321e-07	8289	3-methylhistidine levels || id:ebi-met1400-GCST90199628	0.00334025	27.5725
rs114734560	T	C	T	C	3.23383e-06	8289	3-methylhistidine levels || id:ebi-met1400-GCST90199628	0.00260027	21.6725
rs117090299	C	T	C	T	6.34695e-06	8289	3-methylhistidine levels || id:ebi-met1400-GCST90199628	0.00236058	20.3806
rs117771460	A	G	A	G	9.47246e-06	8289	3-methylhistidine levels || id:ebi-met1400-GCST90199628	0.0023446	19.615
rs12138831	T	G	T	G	4.4935e-06	8289	3-methylhistidine levels || id:ebi-met1400-GCST90199628	0.00250048	21.0419
rs13234372	A	G	A	G	8.58358e-07	8289	3-methylhistidine levels || id:ebi-met1400-GCST90199628	0.00288718	24.2223
rs138750865	T	C	T	C	2.19298e-06	8289	3-methylhistidine levels || id:ebi-met1400-GCST90199628	0.00265011	22.4182
rs146846950	A	G	A	G	9.35434e-06	8289	3-methylhistidine levels || id:ebi-met1400-GCST90199628	0.00231278	19.6389
rs149807477	T	C	T	C	9.70658e-06	8289	3-methylhistidine levels || id:ebi-met1400-GCST90199628	0.0022964	19.5684
rs17670800	A	G	A	G	3.73616e-06	8289	3-methylhistidine levels || id:ebi-met1400-GCST90199628	0.00253413	21.3957
rs185076690	T	C	T	C	9.53817e-06	8289	3-methylhistidine levels || id:ebi-met1400-GCST90199628	0.00226159	19.6017
rs1857803	C	T	C	T	2.38263e-06	8289	3-methylhistidine levels || id:ebi-met1400-GCST90199628	0.00264078	22.2587
rs2797978	C	T	C	T	5.36565e-06	8289	3-methylhistidine levels || id:ebi-met1400-GCST90199628	0.00242876	20.702
rs4142196	A	C	A	C	8.92094e-06	8289	3-methylhistidine levels || id:ebi-met1400-GCST90199628	0.00230109	19.7296
rs72879030	C	G	C	G	3.77474e-06	8289	3-methylhistidine levels || id:ebi-met1400-GCST90199628	0.00259577	21.3761
rs72997812	A	G	A	G	6.24738e-06	8289	3-methylhistidine levels || id:ebi-met1400-GCST90199628	0.0024062	20.4109
rs73035811	A	G	A	G	6.58475e-06	8289	3-methylhistidine levels || id:ebi-met1400-GCST90199628	0.0024429	20.3103
rs7516441	A	G	A	G	9.63078e-06	8289	3-methylhistidine levels || id:ebi-met1400-GCST90199628	0.00246637	19.5833
rs75256283	A	T	A	T	1.87007e-06	8289	3-methylhistidine levels || id:ebi-met1400-GCST90199628	0.00272699	22.724
rs752834	A	G	A	G	1.95589e-06	8289	3-methylhistidine levels || id:ebi-met1400-GCST90199628	0.00268088	22.6378
rs75782963	A	G	A	G	8.96138e-06	8289	3-methylhistidine levels || id:ebi-met1400-GCST90199628	0.00232482	19.7209
rs7746774	G	A	G	A	1.41037e-06	8289	3-methylhistidine levels || id:ebi-met1400-GCST90199628	0.00270461	23.2665
rs9910668	C	A	C	A	6.01742e-06	8289	3-methylhistidine levels || id:ebi-met1400-GCST90199628	0.00240161	20.4826
rs10816075	T	C	T	C	2.18817e-06	8212	Glycerophosphorylcholine (GPC) levels || id:ebi-met1400-GCST90199629	0.00260962	22.4222
rs112211203	T	G	T	G	5.59308e-06	8212	Glycerophosphorylcholine (GPC) levels || id:ebi-met1400-GCST90199629	0.00237154	20.6227
rs112779076	C	T	C	T	8.88357e-06	8212	Glycerophosphorylcholine (GPC) levels || id:ebi-met1400-GCST90199629	0.00237119	19.7378
rs117605274	G	A	G	A	2.43119e-06	8212	Glycerophosphorylcholine (GPC) levels || id:ebi-met1400-GCST90199629	0.00268232	22.22
rs117793976	C	G	C	G	7.17504e-06	8212	Glycerophosphorylcholine (GPC) levels || id:ebi-met1400-GCST90199629	0.00235445	20.146
rs12800817	A	G	A	G	9.59083e-07	8212	Glycerophosphorylcholine (GPC) levels || id:ebi-met1400-GCST90199629	0.00279898	24.0086
rs141866706	C	T	C	T	2.59877e-06	8212	Glycerophosphorylcholine (GPC) levels || id:ebi-met1400-GCST90199629	0.00260215	22.0921
rs143156137	T	C	T	C	5.05379e-06	8212	Glycerophosphorylcholine (GPC) levels || id:ebi-met1400-GCST90199629	0.00239254	20.8168
rs149395329	C	T	C	T	8.95637e-06	8212	Glycerophosphorylcholine (GPC) levels || id:ebi-met1400-GCST90199629	0.00236389	19.7219
rs16973477	G	A	G	A	8.07672e-06	8212	Glycerophosphorylcholine (GPC) levels || id:ebi-met1400-GCST90199629	0.00232836	19.9197
rs192566258	A	T	A	T	6.85374e-06	8212	Glycerophosphorylcholine (GPC) levels || id:ebi-met1400-GCST90199629	0.00239131	20.2336
rs2015026	C	T	C	T	5.93109e-06	8212	Glycerophosphorylcholine (GPC) levels || id:ebi-met1400-GCST90199629	0.00245883	20.5103
rs28631199	A	G	A	G	7.02641e-06	8212	Glycerophosphorylcholine (GPC) levels || id:ebi-met1400-GCST90199629	0.00240414	20.1861
rs3738976	T	C	T	C	5.35738e-06	8212	Glycerophosphorylcholine (GPC) levels || id:ebi-met1400-GCST90199629	0.00243109	20.7051
rs4715365	T	C	T	C	3.5449e-06	8212	Glycerophosphorylcholine (GPC) levels || id:ebi-met1400-GCST90199629	0.00259131	21.4963
rs4980965	C	T	C	T	7.58431e-06	8212	Glycerophosphorylcholine (GPC) levels || id:ebi-met1400-GCST90199629	0.00248092	20.0398
rs557700	C	T	C	T	6.92818e-06	8212	Glycerophosphorylcholine (GPC) levels || id:ebi-met1400-GCST90199629	0.00238162	20.213
rs665474	T	A	T	A	9.99158e-06	8212	Glycerophosphorylcholine (GPC) levels || id:ebi-met1400-GCST90199629	0.00224331	19.513
rs6981994	C	T	C	T	3.59568e-06	8212	Glycerophosphorylcholine (GPC) levels || id:ebi-met1400-GCST90199629	0.00252615	21.4691
rs72803677	T	G	T	G	3.34525e-06	8212	Glycerophosphorylcholine (GPC) levels || id:ebi-met1400-GCST90199629	0.00255585	21.6076
rs74420163	T	C	T	C	5.8326e-06	8212	Glycerophosphorylcholine (GPC) levels || id:ebi-met1400-GCST90199629	0.00244431	20.5423
rs74814187	T	C	T	C	2.28402e-06	8212	Glycerophosphorylcholine (GPC) levels || id:ebi-met1400-GCST90199629	0.00260855	22.34
rs75158623	A	T	A	T	6.76327e-06	8212	Glycerophosphorylcholine (GPC) levels || id:ebi-met1400-GCST90199629	0.00236756	20.259
rs75275697	A	G	A	G	8.3392e-06	8212	Glycerophosphorylcholine (GPC) levels || id:ebi-met1400-GCST90199629	0.00231511	19.8584
rs77692382	T	C	T	C	2.28252e-12	8212	Glycerophosphorylcholine (GPC) levels || id:ebi-met1400-GCST90199629	0.00578748	49.2252
rs8064391	G	A	G	A	3.303e-06	8212	Glycerophosphorylcholine (GPC) levels || id:ebi-met1400-GCST90199629	0.00262308	21.632
rs9487777	C	G	C	G	1.21261e-06	8212	Glycerophosphorylcholine (GPC) levels || id:ebi-met1400-GCST90199629	0.0027608	23.5571
rs9510701	T	C	T	C	6.84247e-06	8212	Glycerophosphorylcholine (GPC) levels || id:ebi-met1400-GCST90199629	0.00235075	20.2369
rs1057157	C	T	C	T	8.24826e-06	7059	Phenylacetate levels || id:ebi-met1400-GCST90199630	0.00267392	19.8794
rs112192402	A	G	A	G	1.55855e-06	7059	Phenylacetate levels || id:ebi-met1400-GCST90199630	0.0031291	23.0744
rs117291585	T	C	T	C	4.09221e-06	7059	Phenylacetate levels || id:ebi-met1400-GCST90199630	0.00276141	21.2211
rs145721291	T	C	T	C	6.93429e-06	7059	Phenylacetate levels || id:ebi-met1400-GCST90199630	0.00270534	20.2114
rs148515684	A	G	A	G	2.34952e-06	7059	Phenylacetate levels || id:ebi-met1400-GCST90199630	0.00296719	22.2857
rs150248294	A	G	A	G	2.49851e-06	7059	Phenylacetate levels || id:ebi-met1400-GCST90199630	0.00288414	22.1676
rs16943430	A	G	A	G	7.44695e-06	7059	Phenylacetate levels || id:ebi-met1400-GCST90199630	0.00266341	20.0748
rs180982609	C	T	C	T	9.35214e-06	7059	Phenylacetate levels || id:ebi-met1400-GCST90199630	0.00255153	19.6393
rs188124348	C	T	C	T	9.36257e-07	7059	Phenylacetate levels || id:ebi-met1400-GCST90199630	0.0031967	24.0549
rs189587	A	G	A	G	9.50008e-07	7059	Phenylacetate levels || id:ebi-met1400-GCST90199630	0.00318878	24.0268
rs2632709	C	A	C	A	5.17192e-06	7059	Phenylacetate levels || id:ebi-met1400-GCST90199630	0.00273568	20.7727
rs3809205	C	T	C	T	5.13238e-06	7059	Phenylacetate levels || id:ebi-met1400-GCST90199630	0.00275494	20.7873
rs59532339	T	A	T	A	1.2734e-17	7059	Phenylacetate levels || id:ebi-met1400-GCST90199630	0.00978736	73.0355
rs7196912	T	C	T	C	1.04254e-06	7059	Phenylacetate levels || id:ebi-met1400-GCST90199630	0.00311315	23.8481
rs73057725	A	G	A	G	5.92485e-07	7059	Phenylacetate levels || id:ebi-met1400-GCST90199630	0.00333785	24.9365
rs7526830	C	T	C	T	3.22345e-06	7059	Phenylacetate levels || id:ebi-met1400-GCST90199630	0.00287153	21.6787
rs76151544	G	A	G	A	5.88542e-06	7059	Phenylacetate levels || id:ebi-met1400-GCST90199630	0.00275558	20.5251
rs76318294	G	T	G	T	9.95725e-06	7059	Phenylacetate levels || id:ebi-met1400-GCST90199630	0.00267425	19.5196
rs76379382	T	C	T	C	7.99391e-06	7059	Phenylacetate levels || id:ebi-met1400-GCST90199630	0.00266295	19.9392
rs76447789	G	A	G	A	7.93008e-06	7059	Phenylacetate levels || id:ebi-met1400-GCST90199630	0.00266023	19.9546
rs78580580	C	A	C	A	1.59391e-06	7059	Phenylacetate levels || id:ebi-met1400-GCST90199630	0.00302911	23.0312
rs8001043	C	T	C	T	4.57013e-06	7059	Phenylacetate levels || id:ebi-met1400-GCST90199630	0.00280099	21.0096
rs116943713	G	A	G	A	5.18093e-06	8257	3-methyl-2-oxovalerate levels || id:ebi-met1400-GCST90199631	0.00235351	20.7692
rs12716450	T	C	T	C	6.17051e-06	8257	3-methyl-2-oxovalerate levels || id:ebi-met1400-GCST90199631	0.00222341	20.4345
rs142174598	C	G	C	G	6.80344e-06	8257	3-methyl-2-oxovalerate levels || id:ebi-met1400-GCST90199631	0.00226884	20.2477
rs142461926	G	A	G	A	2.67075e-06	8257	3-methyl-2-oxovalerate levels || id:ebi-met1400-GCST90199631	0.00248365	22.0396
rs145992024	T	C	T	C	2.2589e-06	8257	3-methyl-2-oxovalerate levels || id:ebi-met1400-GCST90199631	0.00246129	22.3612
rs183718435	A	C	A	C	7.54471e-06	8257	3-methyl-2-oxovalerate levels || id:ebi-met1400-GCST90199631	0.00226503	20.0499
rs34372879	C	T	C	T	8.96987e-06	8257	3-methyl-2-oxovalerate levels || id:ebi-met1400-GCST90199631	0.00227109	19.7192
rs56107485	C	A	C	A	5.77179e-07	8257	3-methyl-2-oxovalerate levels || id:ebi-met1400-GCST90199631	0.00273468	24.9869
rs58693102	A	G	A	G	5.87507e-06	8257	3-methyl-2-oxovalerate levels || id:ebi-met1400-GCST90199631	0.00225925	20.5285
rs58729469	T	C	T	C	5.35894e-07	8257	3-methyl-2-oxovalerate levels || id:ebi-met1400-GCST90199631	0.00274219	25.13
rs6055350	C	G	C	G	5.50013e-08	8257	3-methyl-2-oxovalerate levels || id:ebi-met1400-GCST90199631	0.00332321	29.5319
rs62524533	A	G	A	G	6.41459e-06	8257	3-methyl-2-oxovalerate levels || id:ebi-met1400-GCST90199631	0.00221697	20.3604
rs6754181	C	T	C	T	8.82143e-06	8257	3-methyl-2-oxovalerate levels || id:ebi-met1400-GCST90199631	0.00222022	19.7511
rs77291466	C	T	C	T	6.74582e-06	8257	3-methyl-2-oxovalerate levels || id:ebi-met1400-GCST90199631	0.00222963	20.264
rs77876488	T	C	T	C	4.43549e-07	8257	3-methyl-2-oxovalerate levels || id:ebi-met1400-GCST90199631	0.00282703	25.495
rs10004542	G	A	G	A	4.09376e-06	7099	Tartarate levels || id:ebi-met1400-GCST90199632	0.00298103	21.2205
rs10247649	G	A	G	A	3.65988e-06	7099	Tartarate levels || id:ebi-met1400-GCST90199632	0.00308479	21.4351
rs10945808	T	C	T	C	4.47212e-06	7099	Tartarate levels || id:ebi-met1400-GCST90199632	0.00302077	21.0511
rs115272033	C	T	C	T	8.13534e-06	7099	Tartarate levels || id:ebi-met1400-GCST90199632	0.0027119	19.9058
rs116626434	A	G	A	G	3.11891e-06	7099	Tartarate levels || id:ebi-met1400-GCST90199632	0.00299358	21.7421
rs117483011	A	G	A	G	8.52127e-06	7099	Tartarate levels || id:ebi-met1400-GCST90199632	0.00278855	19.8171
rs13089230	A	G	A	G	2.65821e-06	7099	Tartarate levels || id:ebi-met1400-GCST90199632	0.00320396	22.0486
rs138430505	C	T	C	T	4.9989e-06	7099	Tartarate levels || id:ebi-met1400-GCST90199632	0.00285238	20.8378
rs141660852	T	C	T	C	3.53868e-06	7099	Tartarate levels || id:ebi-met1400-GCST90199632	0.00296638	21.4997
rs142959592	T	C	T	C	4.89608e-06	7099	Tartarate levels || id:ebi-met1400-GCST90199632	0.00293043	20.8775
rs142997067	G	C	G	C	5.80553e-06	7099	Tartarate levels || id:ebi-met1400-GCST90199632	0.00286301	20.5512
rs146593632	T	C	T	C	5.67156e-06	7099	Tartarate levels || id:ebi-met1400-GCST90199632	0.00289538	20.596
rs17026163	T	C	T	C	1.92634e-06	7099	Tartarate levels || id:ebi-met1400-GCST90199632	0.00317328	22.6672
rs298392	T	C	T	C	2.59941e-06	7099	Tartarate levels || id:ebi-met1400-GCST90199632	0.00316626	22.0917
rs540278823	C	T	C	T	7.99472e-06	7099	Tartarate levels || id:ebi-met1400-GCST90199632	0.00276014	19.9392
rs628038	C	T	C	T	4.2902e-06	7099	Tartarate levels || id:ebi-met1400-GCST90199632	0.00290786	21.1307
rs75583177	G	A	G	A	7.60113e-06	7099	Tartarate levels || id:ebi-met1400-GCST90199632	0.00274871	20.0355
rs76501568	T	C	T	C	5.2548e-06	7099	Tartarate levels || id:ebi-met1400-GCST90199632	0.00289408	20.7421
rs77798428	A	G	A	G	2.10597e-07	7099	Tartarate levels || id:ebi-met1400-GCST90199632	0.0036836	26.9334
rs79983252	A	C	A	C	1.16058e-06	7099	Tartarate levels || id:ebi-met1400-GCST90199632	0.00326421	23.6416
rs9948951	A	G	A	G	5.78302e-06	7099	Tartarate levels || id:ebi-met1400-GCST90199632	0.00284616	20.5587
rs10008401	C	T	C	T	2.68944e-06	6902	Suberate (C8-DC) levels || id:ebi-met1400-GCST90199633	0.00304706	22.0263
rs11158833	G	A	G	A	2.74475e-06	6902	Suberate (C8-DC) levels || id:ebi-met1400-GCST90199633	0.00311174	21.9872
rs11705994	T	C	T	C	9.30183e-06	6902	Suberate (C8-DC) levels || id:ebi-met1400-GCST90199633	0.00275856	19.6496
rs117499033	G	A	G	A	8.87382e-06	6902	Suberate (C8-DC) levels || id:ebi-met1400-GCST90199633	0.00265227	19.7397
rs12555229	G	C	G	C	1.13142e-06	6902	Suberate (C8-DC) levels || id:ebi-met1400-GCST90199633	0.00343168	23.6906
rs140580838	A	G	A	G	9.15411e-06	6902	Suberate (C8-DC) levels || id:ebi-met1400-GCST90199633	0.00273177	19.6803
rs145406199	A	G	A	G	8.64482e-06	6902	Suberate (C8-DC) levels || id:ebi-met1400-GCST90199633	0.0027885	19.7897
rs146529314	G	T	G	T	1.34585e-06	6902	Suberate (C8-DC) levels || id:ebi-met1400-GCST90199633	0.00330278	23.3566
rs148863405	C	G	C	G	7.40014e-06	6902	Suberate (C8-DC) levels || id:ebi-met1400-GCST90199633	0.00277435	20.087
rs1551619	T	C	T	C	1.28083e-06	6902	Suberate (C8-DC) levels || id:ebi-met1400-GCST90199633	0.00325872	23.4518
rs17738405	C	T	C	T	9.60098e-07	6902	Suberate (C8-DC) levels || id:ebi-met1400-GCST90199633	0.00324917	24.0065
rs189725310	T	C	T	C	3.9362e-06	6902	Suberate (C8-DC) levels || id:ebi-met1400-GCST90199633	0.00291812	21.2958
rs191920017	A	G	A	G	5.58496e-06	6902	Suberate (C8-DC) levels || id:ebi-met1400-GCST90199633	0.0029156	20.6254
rs34357043	G	T	G	T	1.31829e-06	6902	Suberate (C8-DC) levels || id:ebi-met1400-GCST90199633	0.00323674	23.3964
rs35904890	T	C	T	C	5.26594e-06	6902	Suberate (C8-DC) levels || id:ebi-met1400-GCST90199633	0.00285447	20.7381
rs4689177	T	C	T	C	4.48615e-06	6902	Suberate (C8-DC) levels || id:ebi-met1400-GCST90199633	0.00293491	21.0451
rs4695288	T	C	T	C	9.85766e-06	6902	Suberate (C8-DC) levels || id:ebi-met1400-GCST90199633	0.00268804	19.5389
rs6914551	C	T	C	T	3.69883e-06	6902	Suberate (C8-DC) levels || id:ebi-met1400-GCST90199633	0.00298912	21.4149
rs6923178	G	C	G	C	2.68478e-06	6902	Suberate (C8-DC) levels || id:ebi-met1400-GCST90199633	0.00312857	22.0296
rs72777931	A	G	A	G	1.12109e-06	6902	Suberate (C8-DC) levels || id:ebi-met1400-GCST90199633	0.00328195	23.7081
rs78440527	G	A	G	A	8.31185e-06	6902	Suberate (C8-DC) levels || id:ebi-met1400-GCST90199633	0.0027498	19.8647
rs848290	T	A	T	A	5.79013e-07	6902	Suberate (C8-DC) levels || id:ebi-met1400-GCST90199633	0.00348034	24.9809
rs9406110	A	G	A	G	8.54658e-06	6902	Suberate (C8-DC) levels || id:ebi-met1400-GCST90199633	0.0028294	19.8115
rs1040519	G	A	G	A	1.13978e-06	8128	5-hydroxylysine levels || id:ebi-met1400-GCST90199634	0.00277129	23.6762
rs10877499	C	T	C	T	5.35153e-06	8128	5-hydroxylysine levels || id:ebi-met1400-GCST90199634	0.00245609	20.7071
rs113983401	C	G	C	G	5.27173e-06	8128	5-hydroxylysine levels || id:ebi-met1400-GCST90199634	0.00246608	20.7359
rs115469488	A	G	A	G	4.13661e-06	8128	5-hydroxylysine levels || id:ebi-met1400-GCST90199634	0.00250052	21.2004
rs117462872	G	A	G	A	9.21479e-06	8128	5-hydroxylysine levels || id:ebi-met1400-GCST90199634	0.00227209	19.6676
rs12499749	A	G	A	G	1.25139e-06	8128	5-hydroxylysine levels || id:ebi-met1400-GCST90199634	0.00271824	23.4964
rs12901358	C	T	C	T	7.67443e-06	8128	5-hydroxylysine levels || id:ebi-met1400-GCST90199634	0.00236276	20.0172
rs1330804	A	G	A	G	7.63159e-06	8128	5-hydroxylysine levels || id:ebi-met1400-GCST90199634	0.00260628	20.0281
rs139663065	T	C	T	C	8.11986e-06	8128	5-hydroxylysine levels || id:ebi-met1400-GCST90199634	0.00233141	19.9094
rs140233308	T	G	T	G	8.05839e-06	8128	5-hydroxylysine levels || id:ebi-met1400-GCST90199634	0.00237067	19.924
rs144429282	T	C	T	C	4.13767e-08	8128	5-hydroxylysine levels || id:ebi-met1400-GCST90199634	0.0035267	30.0838
rs1502069	T	C	T	C	7.38717e-06	8128	5-hydroxylysine levels || id:ebi-met1400-GCST90199634	0.00237577	20.0903
rs3819547	C	G	C	G	4.61627e-06	8128	5-hydroxylysine levels || id:ebi-met1400-GCST90199634	0.00250234	20.9905
rs3885951	G	A	G	A	7.46543e-119	8128	5-hydroxylysine levels || id:ebi-met1400-GCST90199634	0.0597522	537.254
rs41322846	C	G	C	G	9.24784e-06	8128	5-hydroxylysine levels || id:ebi-met1400-GCST90199634	0.00231747	19.6609
rs532070914	C	T	C	T	6.05779e-06	8128	5-hydroxylysine levels || id:ebi-met1400-GCST90199634	0.00241456	20.4697
rs55700529	A	G	A	G	8.05186e-07	8128	5-hydroxylysine levels || id:ebi-met1400-GCST90199634	0.00287363	24.3454
rs58374597	A	T	A	T	1.39229e-23	8128	5-hydroxylysine levels || id:ebi-met1400-GCST90199634	0.0116407	100.179
rs661331	T	A	T	A	8.28197e-06	8128	5-hydroxylysine levels || id:ebi-met1400-GCST90199634	0.0023365	19.8718
rs73248769	C	T	C	T	2.33854e-06	8128	5-hydroxylysine levels || id:ebi-met1400-GCST90199634	0.00262807	22.2947
rs73429419	T	C	T	C	5.03982e-06	8128	5-hydroxylysine levels || id:ebi-met1400-GCST90199634	0.00245396	20.8221
rs75233276	T	C	T	C	8.94701e-06	8128	5-hydroxylysine levels || id:ebi-met1400-GCST90199634	0.00232903	19.724
rs76751577	A	G	A	G	6.333e-06	8128	5-hydroxylysine levels || id:ebi-met1400-GCST90199634	0.00239231	20.3848
rs78818599	G	T	G	T	9.99777e-06	8128	5-hydroxylysine levels || id:ebi-met1400-GCST90199634	0.00226712	19.5119
rs9341222	C	T	C	T	7.55513e-06	8128	5-hydroxylysine levels || id:ebi-met1400-GCST90199634	0.00242217	20.0473
rs9559451	C	T	C	T	5.07846e-06	8128	5-hydroxylysine levels || id:ebi-met1400-GCST90199634	0.00252679	20.8074
rs999856	A	G	A	G	8.93524e-06	8128	5-hydroxylysine levels || id:ebi-met1400-GCST90199634	0.00232778	19.7265
rs112264683	C	T	C	T	7.89377e-06	7925	3-phenylpropionate hydrocinnamate levels || id:ebi-met1400-GCST90199635	0.00246132	19.9634
rs112307471	A	G	A	G	2.40006e-06	7925	3-phenylpropionate hydrocinnamate levels || id:ebi-met1400-GCST90199635	0.00278625	22.2449
rs112423294	A	G	A	G	5.37163e-06	7925	3-phenylpropionate hydrocinnamate levels || id:ebi-met1400-GCST90199635	0.00250989	20.7
rs116511059	T	C	T	C	5.37602e-07	7925	3-phenylpropionate hydrocinnamate levels || id:ebi-met1400-GCST90199635	0.00300217	25.124
rs12929353	A	G	A	G	1.6642e-06	7925	3-phenylpropionate hydrocinnamate levels || id:ebi-met1400-GCST90199635	0.00279786	22.9483
rs13283163	A	G	A	G	9.25742e-07	7925	3-phenylpropionate hydrocinnamate levels || id:ebi-met1400-GCST90199635	0.00289899	24.0768
rs141685561	T	C	T	C	1.56938e-06	7925	3-phenylpropionate hydrocinnamate levels || id:ebi-met1400-GCST90199635	0.00281681	23.0611
rs143985394	G	A	G	A	8.59042e-06	7925	3-phenylpropionate hydrocinnamate levels || id:ebi-met1400-GCST90199635	0.00245565	19.8018
rs145409686	C	T	C	T	4.73054e-06	7925	3-phenylpropionate hydrocinnamate levels || id:ebi-met1400-GCST90199635	0.00248787	20.9435
rs146175767	T	C	T	C	4.38776e-06	7925	3-phenylpropionate hydrocinnamate levels || id:ebi-met1400-GCST90199635	0.00252152	21.0873
rs147941428	G	A	G	A	8.28252e-07	7925	3-phenylpropionate hydrocinnamate levels || id:ebi-met1400-GCST90199635	0.00297163	24.291
rs148153141	G	A	G	A	4.41503e-07	7925	3-phenylpropionate hydrocinnamate levels || id:ebi-met1400-GCST90199635	0.00303254	25.5038
rs17767728	C	T	C	T	3.02745e-06	7925	3-phenylpropionate hydrocinnamate levels || id:ebi-met1400-GCST90199635	0.00259273	21.7991
rs187719086	T	C	T	C	9.47782e-06	7925	3-phenylpropionate hydrocinnamate levels || id:ebi-met1400-GCST90199635	0.00232982	19.6139
rs191187061	T	C	T	C	2.1775e-07	7925	3-phenylpropionate hydrocinnamate levels || id:ebi-met1400-GCST90199635	0.00325091	26.8688
rs2186671	G	A	G	A	2.24527e-06	7925	3-phenylpropionate hydrocinnamate levels || id:ebi-met1400-GCST90199635	0.00285694	22.3728
rs34927101	T	C	T	C	5.06156e-07	7925	3-phenylpropionate hydrocinnamate levels || id:ebi-met1400-GCST90199635	0.00305405	25.2402
rs4812445	G	A	G	A	2.24745e-07	7925	3-phenylpropionate hydrocinnamate levels || id:ebi-met1400-GCST90199635	0.00374868	26.8077
rs62058082	T	C	T	C	1.7969e-06	7925	3-phenylpropionate hydrocinnamate levels || id:ebi-met1400-GCST90199635	0.00309691	22.8007
rs73478203	G	A	G	A	7.71921e-06	7925	3-phenylpropionate hydrocinnamate levels || id:ebi-met1400-GCST90199635	0.00241602	20.0063
rs74432647	T	C	T	C	7.23414e-07	7925	3-phenylpropionate hydrocinnamate levels || id:ebi-met1400-GCST90199635	0.00304996	24.5516
rs75223710	T	C	T	C	8.84241e-06	7925	3-phenylpropionate hydrocinnamate levels || id:ebi-met1400-GCST90199635	0.00242601	19.7465
rs77831208	T	C	T	C	5.62337e-06	7925	3-phenylpropionate hydrocinnamate levels || id:ebi-met1400-GCST90199635	0.00254172	20.6124
rs78674307	G	T	G	T	9.40626e-06	7925	3-phenylpropionate hydrocinnamate levels || id:ebi-met1400-GCST90199635	0.00239314	19.6284
rs79970883	T	C	T	C	5.2225e-07	7925	3-phenylpropionate hydrocinnamate levels || id:ebi-met1400-GCST90199635	0.00313219	25.1798
rs10516101	T	C	T	C	4.53863e-06	8244	Kynurenine levels || id:ebi-met1400-GCST90199636	0.00228041	21.0228
rs10883982	C	A	C	A	6.39098e-06	8244	Kynurenine levels || id:ebi-met1400-GCST90199636	0.00218094	20.3674
rs11055387	C	G	C	G	6.32541e-06	8244	Kynurenine levels || id:ebi-met1400-GCST90199636	0.00225694	20.3872
rs116794445	A	G	A	G	5.44861e-06	8244	Kynurenine levels || id:ebi-met1400-GCST90199636	0.00227474	20.6727
rs17287314	A	T	A	T	6.96562e-06	8244	Kynurenine levels || id:ebi-met1400-GCST90199636	0.00229908	20.2028
rs34519073	A	G	A	G	7.92019e-06	8244	Kynurenine levels || id:ebi-met1400-GCST90199636	0.00221096	19.9571
rs55709807	A	G	A	G	6.07661e-06	8244	Kynurenine levels || id:ebi-met1400-GCST90199636	0.00220243	20.464
rs55879891	A	C	A	C	2.83001e-06	8244	Kynurenine levels || id:ebi-met1400-GCST90199636	0.0024217	21.9286
rs6440053	A	T	A	T	2.26858e-06	8244	Kynurenine levels || id:ebi-met1400-GCST90199636	0.0024729	22.3529
rs6540080	A	G	A	G	5.01151e-11	8244	Kynurenine levels || id:ebi-met1400-GCST90199636	0.00476933	43.1725
rs72789484	A	G	A	G	9.15605e-06	8244	Kynurenine levels || id:ebi-met1400-GCST90199636	0.00216096	19.6798
rs75973738	A	T	A	T	2.13841e-07	8244	Kynurenine levels || id:ebi-met1400-GCST90199636	0.00305518	26.9038
rs79435381	A	G	A	G	6.4752e-06	8244	Kynurenine levels || id:ebi-met1400-GCST90199636	0.00221008	20.3423
rs9821445	C	T	C	T	1.46142e-06	8244	Kynurenine levels || id:ebi-met1400-GCST90199636	0.00249366	23.1981
rs9909552	G	C	G	C	8.43552e-06	8244	Kynurenine levels || id:ebi-met1400-GCST90199636	0.00226026	19.8364
rs9933330	T	C	T	C	8.58377e-08	8244	Kynurenine levels || id:ebi-met1400-GCST90199636	0.00316279	28.6694
rs9988529	C	T	C	T	1.06523e-06	8244	Kynurenine levels || id:ebi-met1400-GCST90199636	0.00262027	23.8063
rs10168931	A	G	A	G	1.83992e-11	7802	N-acetylglutamate levels || id:ebi-met1400-GCST90199637	0.005261	45.1345
rs10762589	T	C	T	C	5.97844e-07	7802	N-acetylglutamate levels || id:ebi-met1400-GCST90199637	0.00290756	24.9191
rs10854172	C	T	C	T	3.44954e-09	7802	N-acetylglutamate levels || id:ebi-met1400-GCST90199637	0.0041285	34.912
rs10872573	C	T	C	T	4.09071e-06	7802	N-acetylglutamate levels || id:ebi-met1400-GCST90199637	0.00259578	21.2217
rs10957056	C	A	C	A	8.41709e-06	7802	N-acetylglutamate levels || id:ebi-met1400-GCST90199637	0.00239365	19.8407
rs116233634	G	A	G	A	5.73854e-06	7802	N-acetylglutamate levels || id:ebi-met1400-GCST90199637	0.00244067	20.5735
rs12070599	A	G	A	G	1.55314e-06	7802	N-acetylglutamate levels || id:ebi-met1400-GCST90199637	0.00297195	23.0811
rs12554315	A	T	A	T	4.84654e-06	7802	N-acetylglutamate levels || id:ebi-met1400-GCST90199637	0.00253533	20.8971
rs148895950	G	T	G	T	8.75659e-06	7802	N-acetylglutamate levels || id:ebi-met1400-GCST90199637	0.00233156	19.7651
rs186654219	A	G	A	G	1.98548e-06	7802	N-acetylglutamate levels || id:ebi-met1400-GCST90199637	0.00272036	22.609
rs187543759	C	T	C	T	7.15653e-06	7802	N-acetylglutamate levels || id:ebi-met1400-GCST90199637	0.00236551	20.151
rs4336667	A	G	A	G	3.67215e-06	7802	N-acetylglutamate levels || id:ebi-met1400-GCST90199637	0.00259306	21.4287
rs60665648	C	T	C	T	2.49863e-06	7802	N-acetylglutamate levels || id:ebi-met1400-GCST90199637	0.0026069	22.1675
rs7154858	C	T	C	T	8.52813e-06	7802	N-acetylglutamate levels || id:ebi-met1400-GCST90199637	0.00234394	19.8157
rs76105072	C	T	C	T	4.81571e-06	7802	N-acetylglutamate levels || id:ebi-met1400-GCST90199637	0.00245754	20.9091
rs79132971	A	C	A	C	7.50724e-06	7802	N-acetylglutamate levels || id:ebi-met1400-GCST90199637	0.00237238	20.0595
rs10521085	T	C	T	C	5.38568e-06	8201	Glycerol 3-phosphate levels || id:ebi-met1400-GCST90199638	0.00248922	20.6951
rs113971921	T	C	T	C	5.5584e-06	8201	Glycerol 3-phosphate levels || id:ebi-met1400-GCST90199638	0.00261478	20.6345
rs117110311	C	G	C	G	4.28443e-06	8201	Glycerol 3-phosphate levels || id:ebi-met1400-GCST90199638	0.00255206	21.1331
rs118152300	T	G	T	G	7.87849e-06	8201	Glycerol 3-phosphate levels || id:ebi-met1400-GCST90199638	0.00241827	19.9671
rs118174096	T	C	T	C	4.6107e-06	8201	Glycerol 3-phosphate levels || id:ebi-met1400-GCST90199638	0.00246743	20.9926
rs12770630	T	C	T	C	9.92606e-07	8201	Glycerol 3-phosphate levels || id:ebi-met1400-GCST90199638	0.00291314	23.9423
rs138201625	C	G	C	G	1.6062e-06	8201	Glycerol 3-phosphate levels || id:ebi-met1400-GCST90199638	0.00277719	23.0165
rs143671553	G	A	G	A	2.27834e-06	8201	Glycerol 3-phosphate levels || id:ebi-met1400-GCST90199638	0.00257377	22.3448
rs149000340	T	C	T	C	1.91329e-06	8201	Glycerol 3-phosphate levels || id:ebi-met1400-GCST90199638	0.00275498	22.6802
rs149344982	A	G	A	G	2.10864e-06	8201	Glycerol 3-phosphate levels || id:ebi-met1400-GCST90199638	0.0027089	22.4935
rs162416	G	T	G	T	9.26914e-06	8201	Glycerol 3-phosphate levels || id:ebi-met1400-GCST90199638	0.00240837	19.6564
rs16840029	A	G	A	G	6.15552e-06	8201	Glycerol 3-phosphate levels || id:ebi-met1400-GCST90199638	0.00247037	20.4391
rs186366783	A	T	A	T	1.76967e-08	8201	Glycerol 3-phosphate levels || id:ebi-met1400-GCST90199638	0.00381167	31.7322
rs337370	T	C	T	C	3.74668e-06	8201	Glycerol 3-phosphate levels || id:ebi-met1400-GCST90199638	0.00266861	21.3903
rs3750309	G	T	G	T	6.85374e-07	8201	Glycerol 3-phosphate levels || id:ebi-met1400-GCST90199638	0.00301706	24.6557
rs4709324	C	T	C	T	4.92582e-06	8201	Glycerol 3-phosphate levels || id:ebi-met1400-GCST90199638	0.00261602	20.8659
rs6695630	G	C	G	C	2.43304e-06	8201	Glycerol 3-phosphate levels || id:ebi-met1400-GCST90199638	0.00271088	22.2187
rs6945869	T	C	T	C	8.07826e-06	8201	Glycerol 3-phosphate levels || id:ebi-met1400-GCST90199638	0.00252077	19.9193
rs72650882	C	T	C	T	1.31888e-06	8201	Glycerol 3-phosphate levels || id:ebi-met1400-GCST90199638	0.00284104	23.3955
rs72852030	T	C	T	C	5.34198e-06	8201	Glycerol 3-phosphate levels || id:ebi-met1400-GCST90199638	0.00240391	20.7105
rs7319463	A	G	A	G	2.94778e-06	8201	Glycerol 3-phosphate levels || id:ebi-met1400-GCST90199638	0.00262719	21.8503
rs73499488	G	C	G	C	1.66738e-06	8201	Glycerol 3-phosphate levels || id:ebi-met1400-GCST90199638	0.00278842	22.9446
rs74622263	G	A	G	A	8.57032e-06	8201	Glycerol 3-phosphate levels || id:ebi-met1400-GCST90199638	0.00237461	19.8063
rs79393239	T	C	T	C	6.03565e-06	8201	Glycerol 3-phosphate levels || id:ebi-met1400-GCST90199638	0.00246446	20.4768
rs10277377	T	C	T	C	5.77319e-06	8256	Imidazole lactate levels || id:ebi-met1400-GCST90199639	0.00233658	20.5621
rs10774021	T	C	T	C	1.37213e-34	8256	Imidazole lactate levels || id:ebi-met1400-GCST90199639	0.0172488	150.465
rs11076256	T	C	T	C	6.11518e-153	8256	Imidazole lactate levels || id:ebi-met1400-GCST90199639	0.0728895	693.972
rs11672362	T	C	T	C	8.89242e-06	8256	Imidazole lactate levels || id:ebi-met1400-GCST90199639	0.00231186	19.7357
rs116793365	G	A	G	A	7.40785e-06	8256	Imidazole lactate levels || id:ebi-met1400-GCST90199639	0.00228253	20.0849
rs12601778	T	C	T	C	2.59273e-12	8256	Imidazole lactate levels || id:ebi-met1400-GCST90199639	0.00564112	48.9746
rs143277630	T	C	T	C	1.57688e-18	8256	Imidazole lactate levels || id:ebi-met1400-GCST90199639	0.00883087	77.1592
rs1441770	A	G	A	G	1.48783e-06	8256	Imidazole lactate levels || id:ebi-met1400-GCST90199639	0.00275561	23.1636
rs145281230	G	A	G	A	2.8318e-09	8256	Imidazole lactate levels || id:ebi-met1400-GCST90199639	0.00402401	35.2962
rs148327605	T	C	T	C	6.74724e-06	8256	Imidazole lactate levels || id:ebi-met1400-GCST90199639	0.00234269	20.2635
rs149262976	C	T	C	T	4.64715e-06	8256	Imidazole lactate levels || id:ebi-met1400-GCST90199639	0.00238106	20.9775
rs183176218	A	T	A	T	8.94059e-06	8256	Imidazole lactate levels || id:ebi-met1400-GCST90199639	0.00226396	19.7253
rs2229742	C	G	C	G	4.52323e-06	8256	Imidazole lactate levels || id:ebi-met1400-GCST90199639	0.00245431	21.0291
rs2315488	A	G	A	G	2.20296e-06	8256	Imidazole lactate levels || id:ebi-met1400-GCST90199639	0.00261374	22.4095
rs3765719	C	T	C	T	6.65872e-06	8256	Imidazole lactate levels || id:ebi-met1400-GCST90199639	0.00253066	20.2889
rs4150575	T	C	T	C	1.04616e-10	8256	Imidazole lactate levels || id:ebi-met1400-GCST90199639	0.00491459	41.7333
rs490379	C	A	C	A	1.28793e-09	8256	Imidazole lactate levels || id:ebi-met1400-GCST90199639	0.00417733	36.8313
rs61798917	A	G	A	G	7.76861e-07	8256	Imidazole lactate levels || id:ebi-met1400-GCST90199639	0.00279333	24.4145
rs72933650	T	C	T	C	9.73273e-06	8256	Imidazole lactate levels || id:ebi-met1400-GCST90199639	0.00236914	19.5633
rs72943057	C	T	C	T	9.08721e-06	8256	Imidazole lactate levels || id:ebi-met1400-GCST90199639	0.00221173	19.6942
rs7530513	A	G	A	G	7.70378e-166	8256	Imidazole lactate levels || id:ebi-met1400-GCST90199639	0.0790498	753.3
rs7563086	T	C	T	C	1.42921e-06	8256	Imidazole lactate levels || id:ebi-met1400-GCST90199639	0.00266782	23.2408
rs9878908	T	C	T	C	4.24526e-06	8256	Imidazole lactate levels || id:ebi-met1400-GCST90199639	0.00242383	21.1508
rs112807038	T	C	T	C	5.04797e-06	8144	4-guanidinobutanoate levels || id:ebi-met1400-GCST90199640	0.00230903	20.8189
rs114708452	T	C	T	C	6.8796e-07	8144	4-guanidinobutanoate levels || id:ebi-met1400-GCST90199640	0.00278454	24.6484
rs11580678	T	G	T	G	3.65841e-06	8144	4-guanidinobutanoate levels || id:ebi-met1400-GCST90199640	0.00247869	21.4361
rs11787780	T	C	T	C	6.69172e-06	8144	4-guanidinobutanoate levels || id:ebi-met1400-GCST90199640	0.00225544	20.2795
rs13163650	G	A	G	A	2.51326e-06	8144	4-guanidinobutanoate levels || id:ebi-met1400-GCST90199640	0.00250579	22.1562
rs140852306	T	C	T	C	4.59712e-06	8144	4-guanidinobutanoate levels || id:ebi-met1400-GCST90199640	0.00234644	20.9983
rs150629268	T	G	T	G	4.30212e-06	8144	4-guanidinobutanoate levels || id:ebi-met1400-GCST90199640	0.00239856	21.1253
rs151040866	A	G	A	G	1.05939e-06	8144	4-guanidinobutanoate levels || id:ebi-met1400-GCST90199640	0.00263227	23.817
rs45622433	A	G	A	G	3.63311e-06	8144	4-guanidinobutanoate levels || id:ebi-met1400-GCST90199640	0.00240008	21.4493
rs57389554	A	G	A	G	6.48089e-06	8144	4-guanidinobutanoate levels || id:ebi-met1400-GCST90199640	0.00222329	20.3407
rs61991622	A	G	A	G	6.30045e-06	8144	4-guanidinobutanoate levels || id:ebi-met1400-GCST90199640	0.0023661	20.3946
rs71631750	C	G	C	G	2.85354e-07	8144	4-guanidinobutanoate levels || id:ebi-met1400-GCST90199640	0.00302267	26.3465
rs72632963	C	T	C	T	8.47468e-06	8144	4-guanidinobutanoate levels || id:ebi-met1400-GCST90199640	0.00218533	19.8277
rs77951681	C	T	C	T	2.76668e-06	8144	4-guanidinobutanoate levels || id:ebi-met1400-GCST90199640	0.00248574	21.9718
rs7969761	T	C	T	C	2.56147e-09	8144	4-guanidinobutanoate levels || id:ebi-met1400-GCST90199640	0.00404761	35.4916
rs10898981	C	A	C	A	2.64893e-06	7988	Glucuronate levels || id:ebi-met1400-GCST90199641	0.00261148	22.0554
rs111273747	G	A	G	A	4.31095e-06	7988	Glucuronate levels || id:ebi-met1400-GCST90199641	0.00246313	21.1214
rs12050756	G	A	G	A	5.07208e-06	7988	Glucuronate levels || id:ebi-met1400-GCST90199641	0.00243177	20.8098
rs12092559	T	G	T	G	5.9031e-06	7988	Glucuronate levels || id:ebi-met1400-GCST90199641	0.00236543	20.5193
rs140946796	G	T	G	T	4.00306e-06	7988	Glucuronate levels || id:ebi-met1400-GCST90199641	0.00248014	21.2634
rs141615044	A	C	A	C	5.92643e-06	7988	Glucuronate levels || id:ebi-met1400-GCST90199641	0.00239333	20.5118
rs1561398	T	C	T	C	3.07873e-06	7988	Glucuronate levels || id:ebi-met1400-GCST90199641	0.00261274	21.7668
rs189957470	T	C	T	C	2.36482e-06	7988	Glucuronate levels || id:ebi-met1400-GCST90199641	0.00263521	22.2733
rs62391856	T	C	T	C	4.47738e-06	7988	Glucuronate levels || id:ebi-met1400-GCST90199641	0.00263074	21.0488
rs6539427	C	T	C	T	4.38124e-06	7988	Glucuronate levels || id:ebi-met1400-GCST90199641	0.00246015	21.0904
rs7510321	C	T	C	T	9.22398e-06	7988	Glucuronate levels || id:ebi-met1400-GCST90199641	0.00231924	19.6658
rs9491556	T	C	T	C	7.44346e-06	7988	Glucuronate levels || id:ebi-met1400-GCST90199641	0.00237147	20.0758
rs111422112	C	T	C	T	5.36802e-06	8128	Ribitol levels || id:ebi-met1400-GCST90199642	0.00251545	20.7013
rs111534509	A	G	A	G	6.67078e-06	8128	Ribitol levels || id:ebi-met1400-GCST90199642	0.00250702	20.2853
rs113682909	C	G	C	G	4.85273e-07	8128	Ribitol levels || id:ebi-met1400-GCST90199642	0.00305453	25.3215
rs115232717	G	A	G	A	2.12436e-07	8128	Ribitol levels || id:ebi-met1400-GCST90199642	0.00313441	26.9165
rs117035597	A	C	A	C	8.41487e-06	8128	Ribitol levels || id:ebi-met1400-GCST90199642	0.00233688	19.8412
rs12144476	C	T	C	T	3.96485e-06	8128	Ribitol levels || id:ebi-met1400-GCST90199642	0.00254815	21.2818
rs12625462	A	G	A	G	6.21488e-06	8128	Ribitol levels || id:ebi-met1400-GCST90199642	0.00245346	20.4208
rs12967772	T	C	T	C	3.08744e-06	8128	Ribitol levels || id:ebi-met1400-GCST90199642	0.00265991	21.7616
rs13046014	C	G	C	G	1.43512e-06	8128	Ribitol levels || id:ebi-met1400-GCST90199642	0.00273478	23.233
rs13100424	G	C	G	C	8.60081e-08	8128	Ribitol levels || id:ebi-met1400-GCST90199642	0.0034179	28.6659
rs1420467	A	G	A	G	1.45859e-06	8128	Ribitol levels || id:ebi-met1400-GCST90199642	0.00278669	23.2019
rs142220999	T	C	T	C	7.20911e-06	8128	Ribitol levels || id:ebi-met1400-GCST90199642	0.00241616	20.1369
rs144424724	T	C	T	C	7.18982e-06	8128	Ribitol levels || id:ebi-met1400-GCST90199642	0.00241302	20.142
rs145095548	C	A	C	A	3.363e-06	8128	Ribitol levels || id:ebi-met1400-GCST90199642	0.00257095	21.5973
rs183901354	T	C	T	C	1.83581e-06	8128	Ribitol levels || id:ebi-met1400-GCST90199642	0.00269999	22.7596
rs186730428	G	A	G	A	5.44296e-06	8128	Ribitol levels || id:ebi-met1400-GCST90199642	0.00244412	20.6746
rs192431765	C	G	C	G	3.44911e-06	8128	Ribitol levels || id:ebi-met1400-GCST90199642	0.0025905	21.549
rs2186050	C	G	C	G	2.41664e-06	8128	Ribitol levels || id:ebi-met1400-GCST90199642	0.00279897	22.2316
rs2744764	T	C	T	C	5.98024e-06	8128	Ribitol levels || id:ebi-met1400-GCST90199642	0.00239179	20.4945
rs3845611	G	T	G	T	3.79543e-06	8128	Ribitol levels || id:ebi-met1400-GCST90199642	0.00255991	21.3654
rs572823378	A	C	A	C	5.54148e-06	8128	Ribitol levels || id:ebi-met1400-GCST90199642	0.00245655	20.6404
rs60688348	C	A	C	A	6.99747e-06	8128	Ribitol levels || id:ebi-met1400-GCST90199642	0.00240974	20.194
rs7252227	T	G	T	G	5.90998e-06	8128	Ribitol levels || id:ebi-met1400-GCST90199642	0.00242	20.517
rs72688441	A	G	A	G	2.04224e-72	8128	Ribitol levels || id:ebi-met1400-GCST90199642	0.0370808	323.906
rs72722075	T	C	T	C	1.98631e-09	8128	Ribitol levels || id:ebi-met1400-GCST90199642	0.00432683	35.9871
rs73248229	G	T	G	T	5.23327e-06	8128	Ribitol levels || id:ebi-met1400-GCST90199642	0.00250153	20.75
rs73317157	A	G	A	G	7.23375e-06	8128	Ribitol levels || id:ebi-met1400-GCST90199642	0.0024039	20.1304
rs77987208	C	T	C	T	2.27943e-07	8128	Ribitol levels || id:ebi-met1400-GCST90199642	0.00319253	26.7802
rs7903429	T	C	T	C	2.268e-06	8128	Ribitol levels || id:ebi-met1400-GCST90199642	0.00266343	22.3536
rs80012250	G	A	G	A	6.19202e-06	8128	Ribitol levels || id:ebi-met1400-GCST90199642	0.00246223	20.428
rs115155467	G	A	G	A	1.0196e-06	6877	Glycodeoxycholate levels || id:ebi-met1400-GCST90199643	0.00342868	23.8908
rs118040844	A	T	A	T	6.39414e-06	6877	Glycodeoxycholate levels || id:ebi-met1400-GCST90199643	0.00295913	20.3665
rs13101279	A	G	A	G	8.44267e-06	6877	Glycodeoxycholate levels || id:ebi-met1400-GCST90199643	0.00282421	19.835
rs146174820	A	G	A	G	2.86509e-06	6877	Glycodeoxycholate levels || id:ebi-met1400-GCST90199643	0.00316643	21.9049
rs2290258	C	A	C	A	5.44905e-06	6877	Glycodeoxycholate levels || id:ebi-met1400-GCST90199643	0.00295548	20.6726
rs2351511	T	C	T	C	8.3451e-06	6877	Glycodeoxycholate levels || id:ebi-met1400-GCST90199643	0.0028935	19.8571
rs3132031	C	G	C	G	8.80501e-06	6877	Glycodeoxycholate levels || id:ebi-met1400-GCST90199643	0.00284667	19.7546
rs55917677	T	C	T	C	5.01701e-06	6877	Glycodeoxycholate levels || id:ebi-met1400-GCST90199643	0.00296838	20.8309
rs60930884	G	T	G	T	8.16974e-06	6877	Glycodeoxycholate levels || id:ebi-met1400-GCST90199643	0.00287735	19.8976
rs73153108	T	C	T	C	7.7958e-06	6877	Glycodeoxycholate levels || id:ebi-met1400-GCST90199643	0.00287284	19.9874
rs74927400	T	C	T	C	1.16438e-06	6877	Glycodeoxycholate levels || id:ebi-met1400-GCST90199643	0.00338688	23.6352
rs75878687	C	G	C	G	8.61017e-06	6877	Glycodeoxycholate levels || id:ebi-met1400-GCST90199643	0.00286733	19.7974
rs7687207	G	A	G	A	5.88215e-06	6877	Glycodeoxycholate levels || id:ebi-met1400-GCST90199643	0.00303732	20.5262
rs76962381	T	C	T	C	1.55001e-07	6877	Glycodeoxycholate levels || id:ebi-met1400-GCST90199643	0.00389828	27.526
rs80078071	A	G	A	G	7.17216e-06	6877	Glycodeoxycholate levels || id:ebi-met1400-GCST90199643	0.00293717	20.1468
rs9514591	C	T	C	T	8.79046e-06	6877	Glycodeoxycholate levels || id:ebi-met1400-GCST90199643	0.00282153	19.7577
rs113666924	A	G	A	G	3.80707e-06	8137	Theobromine levels || id:ebi-met1400-GCST90199644	0.00262902	21.3596
rs115810418	T	A	T	A	2.84155e-06	8137	Theobromine levels || id:ebi-met1400-GCST90199644	0.00263677	21.9207
rs11653172	G	A	G	A	8.6063e-06	8137	Theobromine levels || id:ebi-met1400-GCST90199644	0.00259009	19.7982
rs11657948	A	G	A	G	9.6448e-06	8137	Theobromine levels || id:ebi-met1400-GCST90199644	0.0024456	19.5804
rs116892987	A	G	A	G	3.758e-06	8137	Theobromine levels || id:ebi-met1400-GCST90199644	0.00262056	21.3844
rs117966480	C	A	C	A	8.28759e-07	8137	Theobromine levels || id:ebi-met1400-GCST90199644	0.00298038	24.2898
rs12431055	T	C	T	C	8.17999e-06	8137	Theobromine levels || id:ebi-met1400-GCST90199644	0.00242434	19.8952
rs12549440	T	C	T	C	1.48987e-06	8137	Theobromine levels || id:ebi-met1400-GCST90199644	0.00286156	23.1611
rs13065149	T	G	T	G	1.50311e-06	8137	Theobromine levels || id:ebi-met1400-GCST90199644	0.00291429	23.1441
rs139776	T	C	T	C	8.7129e-07	8137	Theobromine levels || id:ebi-met1400-GCST90199644	0.00309086	24.1933
rs147824813	G	T	G	T	8.9747e-06	8137	Theobromine levels || id:ebi-met1400-GCST90199644	0.00239736	19.7181
rs150576152	G	A	G	A	5.7426e-06	8137	Theobromine levels || id:ebi-met1400-GCST90199644	0.00250758	20.5722
rs2529273	T	C	T	C	1.39856e-08	8137	Theobromine levels || id:ebi-met1400-GCST90199644	0.0040945	32.1897
rs2628473	C	G	C	G	9.20294e-06	8137	Theobromine levels || id:ebi-met1400-GCST90199644	0.00241601	19.6702
rs35155698	C	T	C	T	9.77406e-06	8137	Theobromine levels || id:ebi-met1400-GCST90199644	0.00236972	19.5552
rs56113850	C	T	C	T	1.04562e-11	8137	Theobromine levels || id:ebi-met1400-GCST90199644	0.00547864	46.2411
rs566861268	A	G	A	G	7.3239e-06	8137	Theobromine levels || id:ebi-met1400-GCST90199644	0.00245258	20.1069
rs62205691	A	G	A	G	8.15002e-06	8137	Theobromine levels || id:ebi-met1400-GCST90199644	0.00241428	19.9024
rs6669746	A	G	A	G	5.57445e-06	8137	Theobromine levels || id:ebi-met1400-GCST90199644	0.00245914	20.629
rs72870405	A	T	A	T	2.63736e-06	8137	Theobromine levels || id:ebi-met1400-GCST90199644	0.00270901	22.0638
rs79880362	T	C	T	C	6.33111e-07	8137	Theobromine levels || id:ebi-met1400-GCST90199644	0.00297841	24.8089
rs112388569	T	C	T	C	8.66557e-06	8200	Quinate levels || id:ebi-met1400-GCST90199645	0.00233721	19.7851
rs114371828	T	C	T	C	8.98427e-06	8200	Quinate levels || id:ebi-met1400-GCST90199645	0.00233774	19.7161
rs115520044	A	G	A	G	5.28093e-08	8200	Quinate levels || id:ebi-met1400-GCST90199645	0.00356109	29.6107
rs116020639	C	T	C	T	4.04057e-07	8200	Quinate levels || id:ebi-met1400-GCST90199645	0.0030969	25.6748
rs140759816	A	T	A	T	4.44137e-06	8200	Quinate levels || id:ebi-met1400-GCST90199645	0.00251093	21.0642
rs145444661	T	C	T	C	1.25107e-06	8200	Quinate levels || id:ebi-met1400-GCST90199645	0.00282316	23.497
rs1594297	A	G	A	G	8.50366e-06	8200	Quinate levels || id:ebi-met1400-GCST90199645	0.00251282	19.8212
rs183574340	A	G	A	G	6.48022e-07	8200	Quinate levels || id:ebi-met1400-GCST90199645	0.00291118	24.7638
rs186185553	T	C	T	C	7.08223e-06	8200	Quinate levels || id:ebi-met1400-GCST90199645	0.00243336	20.1709
rs4148714	C	A	C	A	3.35762e-06	8200	Quinate levels || id:ebi-met1400-GCST90199645	0.00262879	21.6004
rs5997787	C	T	C	T	4.04072e-06	8200	Quinate levels || id:ebi-met1400-GCST90199645	0.00267024	21.2455
rs62027288	C	T	C	T	1.15144e-06	8200	Quinate levels || id:ebi-met1400-GCST90199645	0.00286958	23.6566
rs73202647	C	T	C	T	4.68646e-06	8200	Quinate levels || id:ebi-met1400-GCST90199645	0.00253992	20.9615
rs74489311	A	T	A	T	2.74252e-06	8200	Quinate levels || id:ebi-met1400-GCST90199645	0.00263722	21.9887
rs77082173	T	C	T	C	9.23095e-06	8200	Quinate levels || id:ebi-met1400-GCST90199645	0.00238761	19.6643
rs1010664	C	T	C	T	3.64356e-06	8013	Gentisate levels || id:ebi-met1400-GCST90199646	0.00251146	21.4438
rs10153505	G	T	G	T	1.89575e-06	8013	Gentisate levels || id:ebi-met1400-GCST90199646	0.00297435	22.698
rs1041350	C	T	C	T	1.8932e-06	8013	Gentisate levels || id:ebi-met1400-GCST90199646	0.00269234	22.7006
rs12471344	A	G	A	G	1.53017e-06	8013	Gentisate levels || id:ebi-met1400-GCST90199646	0.0028343	23.1096
rs147503040	A	G	A	G	7.53505e-07	8013	Gentisate levels || id:ebi-met1400-GCST90199646	0.00287995	24.4733
rs187258635	T	C	T	C	9.16358e-06	8013	Gentisate levels || id:ebi-met1400-GCST90199646	0.00234929	19.6784
rs2833465	T	C	T	C	1.76156e-06	8013	Gentisate levels || id:ebi-met1400-GCST90199646	0.00267768	22.839
rs375709482	T	C	T	C	9.10581e-07	8013	Gentisate levels || id:ebi-met1400-GCST90199646	0.00281701	24.1085
rs3861695	T	C	T	C	6.92059e-06	8013	Gentisate levels || id:ebi-met1400-GCST90199646	0.00250256	20.215
rs522708	G	A	G	A	1.28672e-06	8013	Gentisate levels || id:ebi-met1400-GCST90199646	0.00274957	23.4431
rs62362979	G	A	G	A	7.66985e-06	8013	Gentisate levels || id:ebi-met1400-GCST90199646	0.00237531	20.0184
rs72645867	A	G	A	G	9.53955e-07	8013	Gentisate levels || id:ebi-met1400-GCST90199646	0.00298994	24.0189
rs72824920	C	T	C	T	2.13916e-07	8013	Gentisate levels || id:ebi-met1400-GCST90199646	0.00315064	26.9031
rs72950259	G	T	G	T	7.80613e-06	8013	Gentisate levels || id:ebi-met1400-GCST90199646	0.00237876	19.9847
rs73217253	A	G	A	G	9.2284e-07	8013	Gentisate levels || id:ebi-met1400-GCST90199646	0.00285047	24.0828
rs75476920	C	T	C	T	8.75949e-06	8013	Gentisate levels || id:ebi-met1400-GCST90199646	0.00234317	19.7644
rs77091748	T	C	T	C	8.86671e-06	8013	Gentisate levels || id:ebi-met1400-GCST90199646	0.00237337	19.7413
rs77380220	A	G	A	G	4.77297e-06	8013	Gentisate levels || id:ebi-met1400-GCST90199646	0.00249386	20.9263
rs79188489	T	G	T	G	4.70886e-06	8013	Gentisate levels || id:ebi-met1400-GCST90199646	0.00249304	20.9522
rs9959080	A	G	A	G	1.86358e-06	8013	Gentisate levels || id:ebi-met1400-GCST90199646	0.00267156	22.7307
rs10902695	T	C	T	C	3.9229e-06	7822	Theophylline levels || id:ebi-met1400-GCST90199647	0.00277294	21.3022
rs115520044	A	G	A	G	1.90536e-07	7822	Theophylline levels || id:ebi-met1400-GCST90199647	0.00346036	27.1268
rs116572946	T	C	T	C	4.694e-06	7822	Theophylline levels || id:ebi-met1400-GCST90199647	0.00269067	20.9583
rs116926604	C	T	C	T	3.03525e-06	7822	Theophylline levels || id:ebi-met1400-GCST90199647	0.00281356	21.7942
rs12259905	T	C	T	C	3.88709e-07	7822	Theophylline levels || id:ebi-met1400-GCST90199647	0.00326644	25.7496
rs1388182	T	C	T	C	8.02918e-06	7822	Theophylline levels || id:ebi-met1400-GCST90199647	0.00257493	19.9309
rs149370966	A	G	A	G	6.72911e-06	7822	Theophylline levels || id:ebi-met1400-GCST90199647	0.00258733	20.2687
rs17428030	G	A	G	A	5.99992e-06	7822	Theophylline levels || id:ebi-met1400-GCST90199647	0.00277317	20.4881
rs180968112	A	G	A	G	9.96551e-06	7822	Theophylline levels || id:ebi-met1400-GCST90199647	0.00257281	19.518
rs2245730	C	A	C	A	1.26685e-06	7822	Theophylline levels || id:ebi-met1400-GCST90199647	0.00304825	23.4728
rs258831	G	C	G	C	8.76968e-06	7822	Theophylline levels || id:ebi-met1400-GCST90199647	0.0027561	19.7623
rs34804482	C	T	C	T	4.35018e-06	7822	Theophylline levels || id:ebi-met1400-GCST90199647	0.00269856	21.1039
rs4615950	T	C	T	C	7.54096e-06	7822	Theophylline levels || id:ebi-met1400-GCST90199647	0.00261571	20.0509
rs643104	C	T	C	T	2.99589e-06	7822	Theophylline levels || id:ebi-met1400-GCST90199647	0.00297073	21.8192
rs67360043	A	T	A	T	6.44475e-06	7822	Theophylline levels || id:ebi-met1400-GCST90199647	0.00261189	20.3514
rs72793907	G	A	G	A	6.02668e-06	7822	Theophylline levels || id:ebi-met1400-GCST90199647	0.00258726	20.4797
rs7323950	G	A	G	A	5.80379e-06	7822	Theophylline levels || id:ebi-met1400-GCST90199647	0.0027819	20.5518
rs74069834	G	A	G	A	9.51795e-06	7822	Theophylline levels || id:ebi-met1400-GCST90199647	0.00249506	19.6058
rs74526939	G	A	G	A	5.85782e-06	7822	Theophylline levels || id:ebi-met1400-GCST90199647	0.00261629	20.5342
rs75095637	C	A	C	A	5.44768e-06	7822	Theophylline levels || id:ebi-met1400-GCST90199647	0.00265597	20.673
rs75723819	A	C	A	C	6.37754e-06	7822	Theophylline levels || id:ebi-met1400-GCST90199647	0.00266988	20.3714
rs79361921	A	G	A	G	7.25218e-07	7822	Theophylline levels || id:ebi-met1400-GCST90199647	0.00310666	24.5469
rs79542551	G	A	G	A	4.48836e-06	7822	Theophylline levels || id:ebi-met1400-GCST90199647	0.00271443	21.044
rs10152997	C	T	C	T	6.15686e-07	8139	1,5-anhydroglucitol (1,5-ag) levels || id:ebi-met1400-GCST90199648	0.00287213	24.8626
rs111517692	A	G	A	G	1.76596e-06	8139	1,5-anhydroglucitol (1,5-ag) levels || id:ebi-met1400-GCST90199648	0.00265758	22.8341
rs11219784	C	T	C	T	3.10664e-06	8139	1,5-anhydroglucitol (1,5-ag) levels || id:ebi-met1400-GCST90199648	0.00251121	21.7494
rs116139938	T	G	T	G	1.82908e-09	8139	1,5-anhydroglucitol (1,5-ag) levels || id:ebi-met1400-GCST90199648	0.00429873	36.1477
rs116855721	A	G	A	G	3.20903e-06	8139	1,5-anhydroglucitol (1,5-ag) levels || id:ebi-met1400-GCST90199648	0.00247271	21.6874
rs117813792	G	A	G	A	5.89455e-07	8139	1,5-anhydroglucitol (1,5-ag) levels || id:ebi-met1400-GCST90199648	0.00295783	24.9465
rs118097969	A	C	A	C	9.63851e-06	8139	1,5-anhydroglucitol (1,5-ag) levels || id:ebi-met1400-GCST90199648	0.00226706	19.5818
rs11912766	A	G	A	G	7.91384e-06	8139	1,5-anhydroglucitol (1,5-ag) levels || id:ebi-met1400-GCST90199648	0.00231061	19.9585
rs11976181	C	T	C	T	2.06534e-10	8139	1,5-anhydroglucitol (1,5-ag) levels || id:ebi-met1400-GCST90199648	0.00522893	40.404
rs138306161	T	C	T	C	8.74061e-06	8139	1,5-anhydroglucitol (1,5-ag) levels || id:ebi-met1400-GCST90199648	0.00229839	19.7687
rs138882034	C	T	C	T	2.27723e-06	8139	1,5-anhydroglucitol (1,5-ag) levels || id:ebi-met1400-GCST90199648	0.00254099	22.3458
rs147071339	G	A	G	A	3.26144e-06	8139	1,5-anhydroglucitol (1,5-ag) levels || id:ebi-met1400-GCST90199648	0.0025133	21.6562
rs16923778	T	C	T	C	3.76743e-07	8139	1,5-anhydroglucitol (1,5-ag) levels || id:ebi-met1400-GCST90199648	0.00301842	25.8099
rs16936434	A	G	A	G	9.50335e-06	8139	1,5-anhydroglucitol (1,5-ag) levels || id:ebi-met1400-GCST90199648	0.00228763	19.6088
rs185053832	A	C	A	C	2.29459e-06	8139	1,5-anhydroglucitol (1,5-ag) levels || id:ebi-met1400-GCST90199648	0.00257125	22.3311
rs190533843	G	A	G	A	1.62846e-06	8139	1,5-anhydroglucitol (1,5-ag) levels || id:ebi-met1400-GCST90199648	0.00266592	22.99
rs2638281	G	A	G	A	6.39246e-07	8139	1,5-anhydroglucitol (1,5-ag) levels || id:ebi-met1400-GCST90199648	0.00278412	24.7901
rs2800798	A	G	A	G	6.02526e-06	8139	1,5-anhydroglucitol (1,5-ag) levels || id:ebi-met1400-GCST90199648	0.00236569	20.4802
rs34278530	C	T	C	T	2.29468e-06	8139	1,5-anhydroglucitol (1,5-ag) levels || id:ebi-met1400-GCST90199648	0.00259821	22.331
rs5026374	A	T	A	T	5.50414e-06	8139	1,5-anhydroglucitol (1,5-ag) levels || id:ebi-met1400-GCST90199648	0.00242276	20.6533
rs6444144	T	C	T	C	1.37932e-06	8139	1,5-anhydroglucitol (1,5-ag) levels || id:ebi-met1400-GCST90199648	0.0026972	23.3094
rs72670617	G	T	G	T	4.38952e-06	8139	1,5-anhydroglucitol (1,5-ag) levels || id:ebi-met1400-GCST90199648	0.00256359	21.0869
rs7536190	A	T	A	T	2.35583e-06	8139	1,5-anhydroglucitol (1,5-ag) levels || id:ebi-met1400-GCST90199648	0.00260361	22.2808
rs78394231	C	T	C	T	6.19749e-06	8139	1,5-anhydroglucitol (1,5-ag) levels || id:ebi-met1400-GCST90199648	0.00238458	20.4262
rs868427	C	T	C	T	5.83995e-06	8139	1,5-anhydroglucitol (1,5-ag) levels || id:ebi-met1400-GCST90199648	0.00245629	20.5398
rs10188669	A	G	A	G	8.93665e-06	8134	1-stearoyl-2-arachidonoyl-GPI (18:0/20:4) levels || id:ebi-met1400-GCST90199649	0.00225444	19.7261
rs11121795	T	C	T	C	6.00641e-06	8134	1-stearoyl-2-arachidonoyl-GPI (18:0/20:4) levels || id:ebi-met1400-GCST90199649	0.00232511	20.4863
rs112843621	G	A	G	A	2.66903e-06	8134	1-stearoyl-2-arachidonoyl-GPI (18:0/20:4) levels || id:ebi-met1400-GCST90199649	0.00254387	22.0409
rs115307528	G	A	G	A	6.77474e-06	8134	1-stearoyl-2-arachidonoyl-GPI (18:0/20:4) levels || id:ebi-met1400-GCST90199649	0.00233467	20.2558
rs141701630	T	C	T	C	5.3575e-06	8134	1-stearoyl-2-arachidonoyl-GPI (18:0/20:4) levels || id:ebi-met1400-GCST90199649	0.00242287	20.705
rs174560	C	T	C	T	3.49778e-59	8134	1-stearoyl-2-arachidonoyl-GPI (18:0/20:4) levels || id:ebi-met1400-GCST90199649	0.0295499	263.169
rs2269938	G	C	G	C	2.86272e-07	8134	1-stearoyl-2-arachidonoyl-GPI (18:0/20:4) levels || id:ebi-met1400-GCST90199649	0.00302458	26.3402
rs2712421	T	G	T	G	4.90664e-06	8134	1-stearoyl-2-arachidonoyl-GPI (18:0/20:4) levels || id:ebi-met1400-GCST90199649	0.00242147	20.8734
rs34542491	T	C	T	C	7.12545e-06	8134	1-stearoyl-2-arachidonoyl-GPI (18:0/20:4) levels || id:ebi-met1400-GCST90199649	0.00232816	20.1593
rs3812316	G	C	G	C	3.05078e-09	8134	1-stearoyl-2-arachidonoyl-GPI (18:0/20:4) levels || id:ebi-met1400-GCST90199649	0.0040134	35.1509
rs400810	G	A	G	A	1.8767e-06	8134	1-stearoyl-2-arachidonoyl-GPI (18:0/20:4) levels || id:ebi-met1400-GCST90199649	0.00261921	22.7172
rs60417901	T	C	T	C	9.21865e-06	8134	1-stearoyl-2-arachidonoyl-GPI (18:0/20:4) levels || id:ebi-met1400-GCST90199649	0.00228161	19.6669
rs66466742	T	C	T	C	7.68393e-07	8134	1-stearoyl-2-arachidonoyl-GPI (18:0/20:4) levels || id:ebi-met1400-GCST90199649	0.00278124	24.4354
rs72697217	C	G	C	G	7.29826e-06	8134	1-stearoyl-2-arachidonoyl-GPI (18:0/20:4) levels || id:ebi-met1400-GCST90199649	0.00259259	20.1134
rs74988287	C	T	C	T	2.00554e-06	8134	1-stearoyl-2-arachidonoyl-GPI (18:0/20:4) levels || id:ebi-met1400-GCST90199649	0.00264267	22.5897
rs79608464	A	G	A	G	4.68177e-06	8134	1-stearoyl-2-arachidonoyl-GPI (18:0/20:4) levels || id:ebi-met1400-GCST90199649	0.00243457	20.9633
rs964184	C	G	C	G	4.70771e-18	8134	1-stearoyl-2-arachidonoyl-GPI (18:0/20:4) levels || id:ebi-met1400-GCST90199649	0.00864409	75
rs113392484	C	T	C	T	3.60129e-06	8233	Indolelactate levels || id:ebi-met1400-GCST90199650	0.00218662	21.4662
rs11598287	A	G	A	G	2.87603e-06	8233	Indolelactate levels || id:ebi-met1400-GCST90199650	0.00237922	21.8976
rs11647808	A	C	A	C	6.33765e-16	8233	Indolelactate levels || id:ebi-met1400-GCST90199650	0.00657024	65.3294
rs11950935	C	T	C	T	8.14575e-06	8233	Indolelactate levels || id:ebi-met1400-GCST90199650	0.00199844	19.9034
rs1255731	C	T	C	T	8.10475e-06	8233	Indolelactate levels || id:ebi-met1400-GCST90199650	0.0020512	19.913
rs1354368	G	A	G	A	1.01477e-06	8233	Indolelactate levels || id:ebi-met1400-GCST90199650	0.00240251	23.8999
rs139117506	C	A	C	A	3.56131e-06	8233	Indolelactate levels || id:ebi-met1400-GCST90199650	0.00220126	21.4874
rs142009207	C	G	C	G	9.57138e-06	8233	Indolelactate levels || id:ebi-met1400-GCST90199650	0.00196979	19.5952
rs142582686	T	G	T	G	3.63318e-06	8233	Indolelactate levels || id:ebi-met1400-GCST90199650	0.00223126	21.4494
rs148403098	T	C	T	C	3.10312e-06	8233	Indolelactate levels || id:ebi-met1400-GCST90199650	0.00221671	21.7518
rs150393758	T	C	T	C	9.39877e-06	8233	Indolelactate levels || id:ebi-met1400-GCST90199650	0.00204835	19.6298
rs185272650	T	C	T	C	9.1782e-06	8233	Indolelactate levels || id:ebi-met1400-GCST90199650	0.00200364	19.6752
rs1867457	C	T	C	T	8.45953e-06	8233	Indolelactate levels || id:ebi-met1400-GCST90199650	0.0020649	19.8311
rs190002061	A	G	A	G	5.9667e-06	8233	Indolelactate levels || id:ebi-met1400-GCST90199650	0.00209064	20.4989
rs19009	C	T	C	T	8.9327e-06	8233	Indolelactate levels || id:ebi-met1400-GCST90199650	0.00198977	19.727
rs2472509	G	T	G	T	4.51219e-06	8233	Indolelactate levels || id:ebi-met1400-GCST90199650	0.00215809	21.0338
rs2794660	T	C	T	C	8.61484e-06	8233	Indolelactate levels || id:ebi-met1400-GCST90199650	0.00216982	19.7963
rs34380016	G	A	G	A	5.21484e-06	8233	Indolelactate levels || id:ebi-met1400-GCST90199650	0.00218594	20.7567
rs35021400	A	C	A	C	2.58998e-06	8233	Indolelactate levels || id:ebi-met1400-GCST90199650	0.0022684	22.0986
rs61674325	T	C	T	C	7.26587e-06	8233	Indolelactate levels || id:ebi-met1400-GCST90199650	0.00203767	20.1218
rs62154332	T	C	T	C	7.98229e-06	8233	Indolelactate levels || id:ebi-met1400-GCST90199650	0.00199185	19.9421
rs73782967	A	G	A	G	1.38514e-06	8233	Indolelactate levels || id:ebi-met1400-GCST90199650	0.00241905	23.3011
rs75333405	C	T	C	T	9.28037e-06	8233	Indolelactate levels || id:ebi-met1400-GCST90199650	0.00199705	19.6541
rs7617388	G	A	G	A	9.69652e-06	8233	Indolelactate levels || id:ebi-met1400-GCST90199650	0.00218376	19.5703
rs1018091	C	T	C	T	4.13525e-06	8279	Docosahexaenoate DHA; 22:6n3 levels || id:ebi-met1400-GCST90199651	0.00226449	21.2012
rs11709701	T	C	T	C	5.06262e-06	8279	Docosahexaenoate DHA; 22:6n3 levels || id:ebi-met1400-GCST90199651	0.00226703	20.8134
rs11715464	G	A	G	A	7.65771e-06	8279	Docosahexaenoate DHA; 22:6n3 levels || id:ebi-met1400-GCST90199651	0.00220719	20.0214
rs117676889	C	T	C	T	6.15001e-06	8279	Docosahexaenoate DHA; 22:6n3 levels || id:ebi-met1400-GCST90199651	0.00222892	20.441
rs11930628	G	A	G	A	2.21625e-06	8279	Docosahexaenoate DHA; 22:6n3 levels || id:ebi-met1400-GCST90199651	0.00245402	22.3979
rs12129379	T	G	T	G	2.32117e-06	8279	Docosahexaenoate DHA; 22:6n3 levels || id:ebi-met1400-GCST90199651	0.00253727	22.3091
rs13268878	G	A	G	A	9.25958e-06	8279	Docosahexaenoate DHA; 22:6n3 levels || id:ebi-met1400-GCST90199651	0.00227184	19.6585
rs143268031	G	A	G	A	4.13762e-06	8279	Docosahexaenoate DHA; 22:6n3 levels || id:ebi-met1400-GCST90199651	0.00232615	21.2
rs144230997	T	A	T	A	3.33553e-06	8279	Docosahexaenoate DHA; 22:6n3 levels || id:ebi-met1400-GCST90199651	0.00238544	21.6133
rs145325641	A	G	A	G	1.12451e-06	8279	Docosahexaenoate DHA; 22:6n3 levels || id:ebi-met1400-GCST90199651	0.00254964	23.7023
rs148894582	G	A	G	A	7.43554e-06	8279	Docosahexaenoate DHA; 22:6n3 levels || id:ebi-met1400-GCST90199651	0.00218099	20.0778
rs187828726	G	T	G	T	5.4067e-06	8279	Docosahexaenoate DHA; 22:6n3 levels || id:ebi-met1400-GCST90199651	0.00225519	20.6874
rs34736275	A	G	A	G	4.46044e-06	8279	Docosahexaenoate DHA; 22:6n3 levels || id:ebi-met1400-GCST90199651	0.00237867	21.0562
rs3731644	C	T	C	T	5.58135e-06	8279	Docosahexaenoate DHA; 22:6n3 levels || id:ebi-met1400-GCST90199651	0.00220191	20.6267
rs73045049	A	G	A	G	5.15535e-06	8279	Docosahexaenoate DHA; 22:6n3 levels || id:ebi-met1400-GCST90199651	0.00226911	20.7787
rs73500833	T	C	T	C	5.66876e-06	8279	Docosahexaenoate DHA; 22:6n3 levels || id:ebi-met1400-GCST90199651	0.00222929	20.5969
rs77207094	C	T	C	T	5.42114e-06	8279	Docosahexaenoate DHA; 22:6n3 levels || id:ebi-met1400-GCST90199651	0.00225965	20.6825
rs117022836	T	C	T	C	5.89112e-07	8055	1-stearoyl-2-oleoyl-GPS (18:0/18:1) levels || id:ebi-met1400-GCST90199652	0.00297843	24.9475
rs118096873	A	G	A	G	8.6072e-06	8055	1-stearoyl-2-oleoyl-GPS (18:0/18:1) levels || id:ebi-met1400-GCST90199652	0.00240104	19.798
rs12652405	A	T	A	T	9.12308e-06	8055	1-stearoyl-2-oleoyl-GPS (18:0/18:1) levels || id:ebi-met1400-GCST90199652	0.00239871	19.6867
rs12965592	C	G	C	G	9.30014e-06	8055	1-stearoyl-2-oleoyl-GPS (18:0/18:1) levels || id:ebi-met1400-GCST90199652	0.00242299	19.6502
rs13234046	A	G	A	G	8.62088e-06	8055	1-stearoyl-2-oleoyl-GPS (18:0/18:1) levels || id:ebi-met1400-GCST90199652	0.00245901	19.795
rs1354034	C	T	C	T	3.68039e-18	8055	1-stearoyl-2-oleoyl-GPS (18:0/18:1) levels || id:ebi-met1400-GCST90199652	0.00916604	75.4855
rs138806707	C	T	C	T	3.25682e-06	8055	1-stearoyl-2-oleoyl-GPS (18:0/18:1) levels || id:ebi-met1400-GCST90199652	0.00262902	21.659
rs154803	A	T	A	T	6.08206e-06	8055	1-stearoyl-2-oleoyl-GPS (18:0/18:1) levels || id:ebi-met1400-GCST90199652	0.00248619	20.4623
rs17831607	G	A	G	A	1.94566e-06	8055	1-stearoyl-2-oleoyl-GPS (18:0/18:1) levels || id:ebi-met1400-GCST90199652	0.00274107	22.6482
rs2055570	G	A	G	A	9.22546e-06	8055	1-stearoyl-2-oleoyl-GPS (18:0/18:1) levels || id:ebi-met1400-GCST90199652	0.0024596	19.6655
rs55731338	A	G	A	G	3.57332e-06	8055	1-stearoyl-2-oleoyl-GPS (18:0/18:1) levels || id:ebi-met1400-GCST90199652	0.00258717	21.4811
rs56058673	T	C	T	C	3.90287e-06	8055	1-stearoyl-2-oleoyl-GPS (18:0/18:1) levels || id:ebi-met1400-GCST90199652	0.00268312	21.3121
rs6871550	C	T	C	T	6.4248e-06	8055	1-stearoyl-2-oleoyl-GPS (18:0/18:1) levels || id:ebi-met1400-GCST90199652	0.00253714	20.3574
rs7161063	G	C	G	C	4.57413e-06	8055	1-stearoyl-2-oleoyl-GPS (18:0/18:1) levels || id:ebi-met1400-GCST90199652	0.00250934	21.0077
rs72761668	G	A	G	A	5.73656e-06	8055	1-stearoyl-2-oleoyl-GPS (18:0/18:1) levels || id:ebi-met1400-GCST90199652	0.0024348	20.5741
rs75129304	G	T	G	T	6.85413e-06	8055	1-stearoyl-2-oleoyl-GPS (18:0/18:1) levels || id:ebi-met1400-GCST90199652	0.00248564	20.2336
rs78453362	A	G	A	G	8.34918e-06	8055	1-stearoyl-2-oleoyl-GPS (18:0/18:1) levels || id:ebi-met1400-GCST90199652	0.00245196	19.8562
rs80312835	G	A	G	A	7.19855e-06	8055	1-stearoyl-2-oleoyl-GPS (18:0/18:1) levels || id:ebi-met1400-GCST90199652	0.00242885	20.1398
rs10868484	C	T	C	T	4.75862e-06	8271	1-myristoyl-2-palmitoyl-gpc (14:0/16:0) levels || id:ebi-met1400-GCST90199653	0.00251818	20.9321
rs114128846	A	G	A	G	2.27645e-06	8271	1-myristoyl-2-palmitoyl-gpc (14:0/16:0) levels || id:ebi-met1400-GCST90199653	0.00262853	22.3464
rs116926922	T	G	T	G	2.3894e-06	8271	1-myristoyl-2-palmitoyl-gpc (14:0/16:0) levels || id:ebi-met1400-GCST90199653	0.00256998	22.2534
rs142273297	A	G	A	G	8.58129e-06	8271	1-myristoyl-2-palmitoyl-gpc (14:0/16:0) levels || id:ebi-met1400-GCST90199653	0.00230864	19.8038
rs147325198	A	G	A	G	1.83812e-06	8271	1-myristoyl-2-palmitoyl-gpc (14:0/16:0) levels || id:ebi-met1400-GCST90199653	0.00270069	22.7572
rs148311684	A	G	A	G	9.24546e-06	8271	1-myristoyl-2-palmitoyl-gpc (14:0/16:0) levels || id:ebi-met1400-GCST90199653	0.00229386	19.6613
rs17583806	A	G	A	G	4.90168e-06	8271	1-myristoyl-2-palmitoyl-gpc (14:0/16:0) levels || id:ebi-met1400-GCST90199653	0.00240813	20.8752
rs28704912	A	C	A	C	1.72261e-06	8271	1-myristoyl-2-palmitoyl-gpc (14:0/16:0) levels || id:ebi-met1400-GCST90199653	0.00271039	22.8821
rs2996477	C	T	C	T	7.62133e-06	8271	1-myristoyl-2-palmitoyl-gpc (14:0/16:0) levels || id:ebi-met1400-GCST90199653	0.0024073	20.0306
rs4485089	G	A	G	A	6.57522e-06	8271	1-myristoyl-2-palmitoyl-gpc (14:0/16:0) levels || id:ebi-met1400-GCST90199653	0.00241834	20.313
rs4698782	C	T	C	T	2.51668e-06	8271	1-myristoyl-2-palmitoyl-gpc (14:0/16:0) levels || id:ebi-met1400-GCST90199653	0.00261731	22.1537
rs4975528	A	G	A	G	6.55743e-06	8271	1-myristoyl-2-palmitoyl-gpc (14:0/16:0) levels || id:ebi-met1400-GCST90199653	0.00243698	20.3182
rs79292294	G	T	G	T	8.50461e-06	8271	1-myristoyl-2-palmitoyl-gpc (14:0/16:0) levels || id:ebi-met1400-GCST90199653	0.00234755	19.821
rs79682447	A	G	A	G	8.59963e-07	8271	1-myristoyl-2-palmitoyl-gpc (14:0/16:0) levels || id:ebi-met1400-GCST90199653	0.00279027	24.2185
rs9349828	C	T	C	T	8.59628e-06	8271	1-myristoyl-2-palmitoyl-gpc (14:0/16:0) levels || id:ebi-met1400-GCST90199653	0.0023077	19.8004
rs10509810	G	A	G	A	2.82009e-06	7840	Paraxanthine levels in elite athletes || id:ebi-met1400-GCST90199654	0.00284454	21.9353
rs11032948	T	C	T	C	5.91196e-07	7840	Paraxanthine levels in elite athletes || id:ebi-met1400-GCST90199654	0.00322734	24.9408
rs114830966	A	G	A	G	7.25809e-06	7840	Paraxanthine levels in elite athletes || id:ebi-met1400-GCST90199654	0.00261259	20.124
rs115087674	T	A	T	A	7.38941e-06	7840	Paraxanthine levels in elite athletes || id:ebi-met1400-GCST90199654	0.00251813	20.0896
rs115520044	A	G	A	G	6.59906e-07	7840	Paraxanthine levels in elite athletes || id:ebi-met1400-GCST90199654	0.00315685	24.7289
rs11599254	T	C	T	C	1.41769e-06	7840	Paraxanthine levels in elite athletes || id:ebi-met1400-GCST90199654	0.00293167	23.2565
rs118105917	T	C	T	C	9.29138e-06	7840	Paraxanthine levels in elite athletes || id:ebi-met1400-GCST90199654	0.00248071	19.6518
rs13243315	C	T	C	T	3.6566e-06	7840	Paraxanthine levels in elite athletes || id:ebi-met1400-GCST90199654	0.00282904	21.4368
rs143167061	T	C	T	C	9.48373e-06	7840	Paraxanthine levels in elite athletes || id:ebi-met1400-GCST90199654	0.00249502	19.6126
rs150047778	C	T	C	T	4.09938e-06	7840	Paraxanthine levels in elite athletes || id:ebi-met1400-GCST90199654	0.0027261	21.2177
rs1503609	A	G	A	G	9.58302e-06	7840	Paraxanthine levels in elite athletes || id:ebi-met1400-GCST90199654	0.00246602	19.5929
rs150604675	T	C	T	C	6.24082e-06	7840	Paraxanthine levels in elite athletes || id:ebi-met1400-GCST90199654	0.00266424	20.4128
rs17653722	T	G	T	G	7.40329e-06	7840	Paraxanthine levels in elite athletes || id:ebi-met1400-GCST90199654	0.00255445	20.086
rs2245730	C	A	C	A	2.22152e-06	7840	Paraxanthine levels in elite athletes || id:ebi-met1400-GCST90199654	0.00291351	22.3933
rs2274148	T	C	T	C	6.46105e-06	7840	Paraxanthine levels in elite athletes || id:ebi-met1400-GCST90199654	0.00255923	20.3465
rs28491088	C	A	C	A	8.46886e-06	7840	Paraxanthine levels in elite athletes || id:ebi-met1400-GCST90199654	0.00258739	19.829
rs34563893	C	T	C	T	1.21566e-06	7840	Paraxanthine levels in elite athletes || id:ebi-met1400-GCST90199654	0.0029842	23.5523
rs56113850	C	T	C	T	3.00367e-12	7840	Paraxanthine levels in elite athletes || id:ebi-met1400-GCST90199654	0.00604716	48.6862
rs643104	C	T	C	T	2.86002e-06	7840	Paraxanthine levels in elite athletes || id:ebi-met1400-GCST90199654	0.00298042	21.9083
rs72799346	T	G	T	G	6.40691e-06	7840	Paraxanthine levels in elite athletes || id:ebi-met1400-GCST90199654	0.00251952	20.3626
rs7326993	G	A	G	A	9.96179e-06	7840	Paraxanthine levels in elite athletes || id:ebi-met1400-GCST90199654	0.00259294	19.5187
rs75467050	T	C	T	C	8.89931e-06	7840	Paraxanthine levels in elite athletes || id:ebi-met1400-GCST90199654	0.00246938	19.7343
rs77866717	C	T	C	T	9.72234e-06	7840	Paraxanthine levels in elite athletes || id:ebi-met1400-GCST90199654	0.00251107	19.5653
rs7787264	A	T	A	T	9.90231e-06	7840	Paraxanthine levels in elite athletes || id:ebi-met1400-GCST90199654	0.00250977	19.5301
rs78574673	G	T	G	T	5.92737e-06	7840	Paraxanthine levels in elite athletes || id:ebi-met1400-GCST90199654	0.00259123	20.5115
rs78607630	G	A	G	A	9.88221e-07	7840	Paraxanthine levels in elite athletes || id:ebi-met1400-GCST90199654	0.00304023	23.9509
rs79361921	A	G	A	G	1.37267e-06	7840	Paraxanthine levels in elite athletes || id:ebi-met1400-GCST90199654	0.00295096	23.3185
rs9370260	C	T	C	T	2.08665e-06	7840	Paraxanthine levels in elite athletes || id:ebi-met1400-GCST90199654	0.00285535	22.5137
rs112482875	C	G	C	G	2.57958e-06	8255	4-methyl-2-oxopentanoate levels || id:ebi-met1400-GCST90199655	0.0024041	22.1065
rs12894999	A	G	A	G	7.99266e-06	8255	4-methyl-2-oxopentanoate levels || id:ebi-met1400-GCST90199655	0.00219282	19.9396
rs2291115	T	C	T	C	5.13532e-06	8255	4-methyl-2-oxopentanoate levels || id:ebi-met1400-GCST90199655	0.00235428	20.7861
rs56107485	C	A	C	A	6.38534e-07	8255	4-methyl-2-oxopentanoate levels || id:ebi-met1400-GCST90199655	0.00266624	24.7922
rs58729469	T	C	T	C	1.07452e-06	8255	4-methyl-2-oxopentanoate levels || id:ebi-met1400-GCST90199655	0.00255249	23.7897
rs6055350	C	G	C	G	2.24051e-06	8255	4-methyl-2-oxopentanoate levels || id:ebi-met1400-GCST90199655	0.0024764	22.3768
rs6754181	C	T	C	T	3.98709e-06	8255	4-methyl-2-oxopentanoate levels || id:ebi-met1400-GCST90199655	0.00234636	21.271
rs7012455	T	C	T	C	3.43625e-06	8255	4-methyl-2-oxopentanoate levels || id:ebi-met1400-GCST90199655	0.00237115	21.556
rs73597221	A	G	A	G	6.17385e-07	8255	4-methyl-2-oxopentanoate levels || id:ebi-met1400-GCST90199655	0.00268853	24.8573
rs75090459	A	G	A	G	2.80646e-06	8255	4-methyl-2-oxopentanoate levels || id:ebi-met1400-GCST90199655	0.00236703	21.9445
rs77753167	T	C	T	C	2.18759e-06	8255	4-methyl-2-oxopentanoate levels || id:ebi-met1400-GCST90199655	0.00246837	22.4229
rs893971	G	A	G	A	8.31252e-10	8255	4-methyl-2-oxopentanoate levels || id:ebi-met1400-GCST90199655	0.00410195	37.6856
rs114842896	A	G	A	G	5.34158e-06	8242	3-indoxyl sulfate levels || id:ebi-met1400-GCST90199656	0.00239354	20.7108
rs139986278	C	T	C	T	7.76506e-06	8242	3-indoxyl sulfate levels || id:ebi-met1400-GCST90199656	0.00229915	19.9949
rs140560919	C	T	C	T	7.90694e-06	8242	3-indoxyl sulfate levels || id:ebi-met1400-GCST90199656	0.00234624	19.9603
rs146369127	A	G	A	G	2.0112e-06	8242	3-indoxyl sulfate levels || id:ebi-met1400-GCST90199656	0.00264664	22.5843
rs191105317	G	C	G	C	2.27061e-07	8242	3-indoxyl sulfate levels || id:ebi-met1400-GCST90199656	0.00304893	26.7878
rs1971157	C	G	C	G	8.94547e-06	8242	3-indoxyl sulfate levels || id:ebi-met1400-GCST90199656	0.00239188	19.7242
rs198542	A	G	A	G	4.70302e-06	8242	3-indoxyl sulfate levels || id:ebi-met1400-GCST90199656	0.00244896	20.9547
rs4649261	G	A	G	A	3.50859e-06	8242	3-indoxyl sulfate levels || id:ebi-met1400-GCST90199656	0.00258243	21.516
rs4692540	T	G	T	G	3.01657e-06	8242	3-indoxyl sulfate levels || id:ebi-met1400-GCST90199656	0.00247795	21.806
rs492467	G	A	G	A	7.05018e-06	8242	3-indoxyl sulfate levels || id:ebi-met1400-GCST90199656	0.00236156	20.1796
rs55839541	A	G	A	G	4.55069e-06	8242	3-indoxyl sulfate levels || id:ebi-met1400-GCST90199656	0.00246219	21.0177
rs56113850	C	T	C	T	5.02725e-07	8242	3-indoxyl sulfate levels || id:ebi-met1400-GCST90199656	0.00287228	25.2533
rs651578	C	T	C	T	7.80184e-06	8242	3-indoxyl sulfate levels || id:ebi-met1400-GCST90199656	0.00233888	19.9857
rs72987107	T	C	T	C	1.55571e-06	8242	3-indoxyl sulfate levels || id:ebi-met1400-GCST90199656	0.00268649	23.0778
rs7651697	C	T	C	T	5.51533e-06	8242	3-indoxyl sulfate levels || id:ebi-met1400-GCST90199656	0.00249657	20.6495
rs9479849	A	G	A	G	6.30262e-06	8242	3-indoxyl sulfate levels || id:ebi-met1400-GCST90199656	0.00238517	20.394
rs1000821	T	C	T	C	3.92298e-10	8246	Sphingosine 1-phosphate levels || id:ebi-met1400-GCST90199657	0.00453602	39.1506
rs10502344	G	A	G	A	4.36607e-06	8246	Sphingosine 1-phosphate levels || id:ebi-met1400-GCST90199657	0.00252726	21.0972
rs10744901	C	T	C	T	7.83555e-06	8246	Sphingosine 1-phosphate levels || id:ebi-met1400-GCST90199657	0.00233255	19.9777
rs10960927	C	T	C	T	8.32674e-06	8246	Sphingosine 1-phosphate levels || id:ebi-met1400-GCST90199657	0.00233073	19.8614
rs115939317	T	C	T	C	7.80146e-06	8246	Sphingosine 1-phosphate levels || id:ebi-met1400-GCST90199657	0.00233177	19.9859
rs11986857	G	C	G	C	4.10483e-06	8246	Sphingosine 1-phosphate levels || id:ebi-met1400-GCST90199657	0.00248729	21.2151
rs138132596	G	A	G	A	2.58227e-06	8246	Sphingosine 1-phosphate levels || id:ebi-met1400-GCST90199657	0.00261258	22.1045
rs141116536	C	T	C	T	2.233e-06	8246	Sphingosine 1-phosphate levels || id:ebi-met1400-GCST90199657	0.00273013	22.3834
rs1456759	T	C	T	C	2.53695e-06	8246	Sphingosine 1-phosphate levels || id:ebi-met1400-GCST90199657	0.00258118	22.1383
rs1488103	A	G	A	G	5.70756e-06	8246	Sphingosine 1-phosphate levels || id:ebi-met1400-GCST90199657	0.00249679	20.5838
rs41397245	A	G	A	G	1.41834e-06	8246	Sphingosine 1-phosphate levels || id:ebi-met1400-GCST90199657	0.00283785	23.2556
rs71588370	G	A	G	A	2.60043e-06	8246	Sphingosine 1-phosphate levels || id:ebi-met1400-GCST90199657	0.00257933	22.0909
rs7200047	A	G	A	G	3.99671e-06	8246	Sphingosine 1-phosphate levels || id:ebi-met1400-GCST90199657	0.00263287	21.2663
rs9360664	A	G	A	G	3.03896e-06	8246	Sphingosine 1-phosphate levels || id:ebi-met1400-GCST90199657	0.00259676	21.7919
rs9461721	G	A	G	A	8.48745e-08	8246	Sphingosine 1-phosphate levels || id:ebi-met1400-GCST90199657	0.00335023	28.6916
rs10414919	A	G	A	G	8.33707e-07	8250	Alpha-hydroxyisocaproate levels || id:ebi-met1400-GCST90199658	0.00256909	24.2782
rs10832920	G	A	G	A	3.79896e-06	8250	Alpha-hydroxyisocaproate levels || id:ebi-met1400-GCST90199658	0.00215874	21.3635
rs113914810	T	C	T	C	6.65286e-06	8250	Alpha-hydroxyisocaproate levels || id:ebi-met1400-GCST90199658	0.00217569	20.2906
rs142728688	A	G	A	G	1.30022e-06	8250	Alpha-hydroxyisocaproate levels || id:ebi-met1400-GCST90199658	0.00244409	23.4229
rs151029917	T	G	T	G	7.36017e-06	8250	Alpha-hydroxyisocaproate levels || id:ebi-met1400-GCST90199658	0.00210603	20.0973
rs1808859	C	T	C	T	7.21386e-07	8250	Alpha-hydroxyisocaproate levels || id:ebi-met1400-GCST90199658	0.00260661	24.5571
rs1955284	T	C	T	C	6.84165e-06	8250	Alpha-hydroxyisocaproate levels || id:ebi-met1400-GCST90199658	0.00214501	20.237
rs1975533	G	A	G	A	1.16365e-07	8250	Alpha-hydroxyisocaproate levels || id:ebi-met1400-GCST90199658	0.00294573	28.0807
rs34973031	C	A	C	A	1.91937e-06	8250	Alpha-hydroxyisocaproate levels || id:ebi-met1400-GCST90199658	0.00238065	22.6741
rs35783478	A	G	A	G	1.23742e-06	8250	Alpha-hydroxyisocaproate levels || id:ebi-met1400-GCST90199658	0.0024499	23.5182
rs4852728	A	C	A	C	4.36647e-06	8250	Alpha-hydroxyisocaproate levels || id:ebi-met1400-GCST90199658	0.00219461	21.0969
rs620617	T	C	T	C	2.0429e-06	8250	Alpha-hydroxyisocaproate levels || id:ebi-met1400-GCST90199658	0.00235915	22.5542
rs62485457	C	T	C	T	3.58845e-06	8250	Alpha-hydroxyisocaproate levels || id:ebi-met1400-GCST90199658	0.0022571	21.4729
rs734860	C	T	C	T	3.27446e-07	8250	Alpha-hydroxyisocaproate levels || id:ebi-met1400-GCST90199658	0.00290654	26.0806
rs76445723	T	G	T	G	6.41715e-06	8250	Alpha-hydroxyisocaproate levels || id:ebi-met1400-GCST90199658	0.00213865	20.3595
rs78820411	G	A	G	A	5.0068e-06	8250	Alpha-hydroxyisocaproate levels || id:ebi-met1400-GCST90199658	0.00215641	20.8346
rs79376596	G	A	G	A	6.26065e-06	8250	Alpha-hydroxyisocaproate levels || id:ebi-met1400-GCST90199658	0.00216688	20.4068
rs113735393	A	G	A	G	4.54134e-07	8260	1-stearoyl-GPI (18:0) levels || id:ebi-met1400-GCST90199659	0.00293242	25.4495
rs117400415	G	C	G	C	5.44662e-06	8260	1-stearoyl-GPI (18:0) levels || id:ebi-met1400-GCST90199659	0.00239444	20.6735
rs13035306	T	C	T	C	1.67535e-06	8260	1-stearoyl-GPI (18:0) levels || id:ebi-met1400-GCST90199659	0.0025824	22.9355
rs13265847	G	A	G	A	3.39176e-06	8260	1-stearoyl-GPI (18:0) levels || id:ebi-met1400-GCST90199659	0.00265234	21.581
rs139782415	T	C	T	C	1.81728e-06	8260	1-stearoyl-GPI (18:0) levels || id:ebi-met1400-GCST90199659	0.00261477	22.7791
rs141437456	T	C	T	C	5.51496e-06	8260	1-stearoyl-GPI (18:0) levels || id:ebi-met1400-GCST90199659	0.00236159	20.6495
rs2435583	G	A	G	A	1.29364e-06	8260	1-stearoyl-GPI (18:0) levels || id:ebi-met1400-GCST90199659	0.00269649	23.4326
rs35311550	C	T	C	T	5.42083e-07	8260	1-stearoyl-GPI (18:0) levels || id:ebi-met1400-GCST90199659	0.00290032	25.108
rs4266604	C	T	C	T	7.30464e-06	8260	1-stearoyl-GPI (18:0) levels || id:ebi-met1400-GCST90199659	0.00230759	20.1118
rs6849130	C	T	C	T	5.21256e-06	8260	1-stearoyl-GPI (18:0) levels || id:ebi-met1400-GCST90199659	0.00244616	20.7575
rs7302336	A	G	A	G	2.38589e-06	8260	1-stearoyl-GPI (18:0) levels || id:ebi-met1400-GCST90199659	0.00256633	22.2561
rs7610125	T	C	T	C	1.02115e-06	8260	1-stearoyl-GPI (18:0) levels || id:ebi-met1400-GCST90199659	0.00283016	23.8878
rs78765237	A	G	A	G	2.74152e-06	8260	1-stearoyl-GPI (18:0) levels || id:ebi-met1400-GCST90199659	0.00250223	21.9894
rs9436300	G	A	G	A	8.95281e-06	8260	1-stearoyl-GPI (18:0) levels || id:ebi-met1400-GCST90199659	0.0024601	19.7228
rs102275	C	T	C	T	1.11176e-43	8264	1,2-dipalmitoyl-gpc (16:0/16:0) levels || id:ebi-met1400-GCST90199660	0.0220117	192.091
rs1061808	G	T	G	T	2.15628e-37	8264	1,2-dipalmitoyl-gpc (16:0/16:0) levels || id:ebi-met1400-GCST90199660	0.01863	163.294
rs10778301	A	G	A	G	6.78686e-06	8264	1,2-dipalmitoyl-gpc (16:0/16:0) levels || id:ebi-met1400-GCST90199660	0.00239348	20.2522
rs117752111	G	A	G	A	8.51368e-06	8264	1,2-dipalmitoyl-gpc (16:0/16:0) levels || id:ebi-met1400-GCST90199660	0.00233415	19.8189
rs12438714	T	G	T	G	6.54901e-06	8264	1,2-dipalmitoyl-gpc (16:0/16:0) levels || id:ebi-met1400-GCST90199660	0.00231506	20.3207
rs12544703	G	A	G	A	1.1023e-07	8264	1,2-dipalmitoyl-gpc (16:0/16:0) levels || id:ebi-met1400-GCST90199660	0.00336545	28.1854
rs141357957	T	C	T	C	7.05785e-06	8264	1,2-dipalmitoyl-gpc (16:0/16:0) levels || id:ebi-met1400-GCST90199660	0.00234378	20.1775
rs145128297	A	G	A	G	2.76062e-06	8264	1,2-dipalmitoyl-gpc (16:0/16:0) levels || id:ebi-met1400-GCST90199660	0.00259007	21.9762
rs1601935	T	G	T	G	4.39154e-06	8264	1,2-dipalmitoyl-gpc (16:0/16:0) levels || id:ebi-met1400-GCST90199660	0.00270949	21.0858
rs17248720	T	C	T	C	2.92288e-07	8264	1,2-dipalmitoyl-gpc (16:0/16:0) levels || id:ebi-met1400-GCST90199660	0.00301424	26.3001
rs183181954	G	A	G	A	1.77117e-06	8264	1,2-dipalmitoyl-gpc (16:0/16:0) levels || id:ebi-met1400-GCST90199660	0.00266779	22.8285
rs185772485	G	A	G	A	1.4955e-06	8264	1,2-dipalmitoyl-gpc (16:0/16:0) levels || id:ebi-met1400-GCST90199660	0.00272845	23.1537
rs2032969	A	G	A	G	8.00062e-06	8264	1,2-dipalmitoyl-gpc (16:0/16:0) levels || id:ebi-met1400-GCST90199660	0.00234105	19.9379
rs2075269	C	T	C	T	6.48731e-06	8264	1,2-dipalmitoyl-gpc (16:0/16:0) levels || id:ebi-met1400-GCST90199660	0.00247898	20.3388
rs3019671	T	C	T	C	2.11027e-06	8264	1,2-dipalmitoyl-gpc (16:0/16:0) levels || id:ebi-met1400-GCST90199660	0.00264415	22.492
rs45617141	G	T	G	T	5.79112e-06	8264	1,2-dipalmitoyl-gpc (16:0/16:0) levels || id:ebi-met1400-GCST90199660	0.00242661	20.5559
rs4920834	A	G	A	G	6.25094e-07	8264	1,2-dipalmitoyl-gpc (16:0/16:0) levels || id:ebi-met1400-GCST90199660	0.00293569	24.8332
rs57942043	C	A	C	A	6.86419e-06	8264	1,2-dipalmitoyl-gpc (16:0/16:0) levels || id:ebi-met1400-GCST90199660	0.00241294	20.2307
rs61979368	T	C	T	C	5.11584e-06	8264	1,2-dipalmitoyl-gpc (16:0/16:0) levels || id:ebi-met1400-GCST90199660	0.0025362	20.7933
rs6753019	A	G	A	G	4.97633e-06	8264	1,2-dipalmitoyl-gpc (16:0/16:0) levels || id:ebi-met1400-GCST90199660	0.00251476	20.8464
rs72728195	C	T	C	T	4.33073e-06	8264	1,2-dipalmitoyl-gpc (16:0/16:0) levels || id:ebi-met1400-GCST90199660	0.00248625	21.1127
rs7320739	G	T	G	T	3.58761e-06	8264	1,2-dipalmitoyl-gpc (16:0/16:0) levels || id:ebi-met1400-GCST90199660	0.00255175	21.4734
rs9374755	C	T	C	T	6.51662e-06	8264	1,2-dipalmitoyl-gpc (16:0/16:0) levels || id:ebi-met1400-GCST90199660	0.00242105	20.33
rs10504250	G	C	G	C	7.30761e-06	8171	Maleate levels || id:ebi-met1400-GCST90199661	0.00241526	20.1109
rs115520044	A	G	A	G	2.25496e-06	8171	Maleate levels || id:ebi-met1400-GCST90199661	0.00267204	22.3646
rs116633901	G	T	G	T	7.54464e-06	8171	Maleate levels || id:ebi-met1400-GCST90199661	0.00240863	20.0499
rs116882896	G	A	G	A	8.37579e-06	8171	Maleate levels || id:ebi-met1400-GCST90199661	0.00246452	19.8501
rs117247923	A	G	A	G	3.20202e-06	8171	Maleate levels || id:ebi-met1400-GCST90199661	0.00258094	21.6915
rs117261516	A	G	A	G	1.04557e-07	8171	Maleate levels || id:ebi-met1400-GCST90199661	0.00340531	28.2877
rs12376985	G	A	G	A	7.58163e-06	8171	Maleate levels || id:ebi-met1400-GCST90199661	0.00243412	20.0407
rs13200335	A	C	A	C	1.26496e-06	8171	Maleate levels || id:ebi-met1400-GCST90199661	0.00279424	23.4759
rs139060216	C	T	C	T	6.28953e-06	8171	Maleate levels || id:ebi-met1400-GCST90199661	0.0024529	20.3981
rs150357582	T	G	T	G	8.04149e-07	8171	Maleate levels || id:ebi-met1400-GCST90199661	0.00292349	24.3479
rs2472297	T	C	T	C	1.18529e-06	8171	Maleate levels || id:ebi-met1400-GCST90199661	0.00277729	23.601
rs3856630	C	T	C	T	9.08718e-06	8171	Maleate levels || id:ebi-met1400-GCST90199661	0.00234233	19.6944
rs62337911	G	A	G	A	1.12e-06	8171	Maleate levels || id:ebi-met1400-GCST90199661	0.00279871	23.71
rs6553200	T	C	T	C	5.55614e-06	8171	Maleate levels || id:ebi-met1400-GCST90199661	0.00240822	20.6353
rs7245628	A	G	A	G	6.90652e-06	8171	Maleate levels || id:ebi-met1400-GCST90199661	0.00254467	20.219
rs72710584	G	A	G	A	3.60232e-06	8171	Maleate levels || id:ebi-met1400-GCST90199661	0.00268827	21.4654
rs73073176	T	C	T	C	1.91233e-07	8171	Maleate levels || id:ebi-met1400-GCST90199661	0.00328018	27.1195
rs74069834	G	A	G	A	2.65226e-06	8171	Maleate levels || id:ebi-met1400-GCST90199661	0.00262765	22.053
rs75102017	C	G	C	G	5.67231e-06	8171	Maleate levels || id:ebi-met1400-GCST90199661	0.00244678	20.5957
rs76680658	C	G	C	G	1.82957e-06	8171	Maleate levels || id:ebi-met1400-GCST90199661	0.00277465	22.7662
rs117350340	C	T	C	T	6.43849e-06	7862	Isovalerate (i5:0) levels || id:ebi-met1400-GCST90199662	0.00251406	20.3532
rs117546625	G	A	G	A	9.10349e-07	7862	Isovalerate (i5:0) levels || id:ebi-met1400-GCST90199662	0.00293186	24.1089
rs117742113	T	C	T	C	3.23437e-06	7862	Isovalerate (i5:0) levels || id:ebi-met1400-GCST90199662	0.00263751	21.6723
rs142706506	G	T	G	T	2.8543e-06	7862	Isovalerate (i5:0) levels || id:ebi-met1400-GCST90199662	0.00266666	21.9121
rs150981358	A	G	A	G	2.36619e-06	7862	Isovalerate (i5:0) levels || id:ebi-met1400-GCST90199662	0.00269592	22.2722
rs188242626	T	C	T	C	1.37102e-06	7862	Isovalerate (i5:0) levels || id:ebi-met1400-GCST90199662	0.0028256	23.321
rs2407999	G	A	G	A	2.58439e-06	7862	Isovalerate (i5:0) levels || id:ebi-met1400-GCST90199662	0.00278877	22.1028
rs35721219	T	C	T	C	6.45813e-06	7862	Isovalerate (i5:0) levels || id:ebi-met1400-GCST90199662	0.00245655	20.3473
rs4815566	T	C	T	C	6.98957e-06	7862	Isovalerate (i5:0) levels || id:ebi-met1400-GCST90199662	0.00247071	20.1961
rs59173308	A	G	A	G	3.11005e-06	7862	Isovalerate (i5:0) levels || id:ebi-met1400-GCST90199662	0.00260548	21.7474
rs8014050	G	A	G	A	8.4206e-06	7862	Isovalerate (i5:0) levels || id:ebi-met1400-GCST90199662	0.00240849	19.84
rs80329585	C	A	C	A	5.15269e-06	7862	Isovalerate (i5:0) levels || id:ebi-met1400-GCST90199662	0.00251792	20.7797
rs887829	T	C	T	C	7.61251e-07	7862	Isovalerate (i5:0) levels || id:ebi-met1400-GCST90199662	0.00294979	24.4535
rs9295793	A	C	A	C	5.24433e-06	7862	Isovalerate (i5:0) levels || id:ebi-met1400-GCST90199662	0.00248809	20.746
rs11040389	T	C	T	C	1.46752e-06	7135	4-acetylphenol sulfate levels || id:ebi-met1400-GCST90199663	0.00311833	23.1902
rs114393741	A	G	A	G	9.78836e-06	7135	4-acetylphenol sulfate levels || id:ebi-met1400-GCST90199663	0.00260836	19.5523
rs116272095	C	G	C	G	1.8128e-06	7135	4-acetylphenol sulfate levels || id:ebi-met1400-GCST90199663	0.0030808	22.7838
rs116938011	T	C	T	C	6.77187e-06	7135	4-acetylphenol sulfate levels || id:ebi-met1400-GCST90199663	0.00280958	20.2566
rs12354542	C	T	C	T	2.43208e-06	7135	4-acetylphenol sulfate levels || id:ebi-met1400-GCST90199663	0.00297752	22.2192
rs12878900	G	A	G	A	4.38603e-07	7135	4-acetylphenol sulfate levels || id:ebi-met1400-GCST90199663	0.00349097	25.5165
rs13102958	G	A	G	A	6.561e-06	7135	4-acetylphenol sulfate levels || id:ebi-met1400-GCST90199663	0.00277904	20.3172
rs1521039	G	A	G	A	4.93156e-07	7135	4-acetylphenol sulfate levels || id:ebi-met1400-GCST90199663	0.0034671	25.2902
rs1969346	T	C	T	C	8.92236e-06	7135	4-acetylphenol sulfate levels || id:ebi-met1400-GCST90199663	0.00269685	19.7293
rs3767942	G	A	G	A	3.632e-06	7135	4-acetylphenol sulfate levels || id:ebi-met1400-GCST90199663	0.00301	21.4499
rs4355631	G	A	G	A	3.16418e-06	7135	4-acetylphenol sulfate levels || id:ebi-met1400-GCST90199663	0.00316712	21.7142
rs6756669	G	A	G	A	9.85196e-06	7135	4-acetylphenol sulfate levels || id:ebi-met1400-GCST90199663	0.00269999	19.5399
rs739244	G	A	G	A	3.66143e-06	7135	4-acetylphenol sulfate levels || id:ebi-met1400-GCST90199663	0.00286134	21.4344
rs76793324	C	T	C	T	6.94898e-06	7135	4-acetylphenol sulfate levels || id:ebi-met1400-GCST90199663	0.00276814	20.2072
rs78621707	A	G	A	G	8.32509e-07	7135	4-acetylphenol sulfate levels || id:ebi-met1400-GCST90199663	0.00328166	24.2811
rs79284264	C	T	C	T	9.64488e-06	7135	4-acetylphenol sulfate levels || id:ebi-met1400-GCST90199663	0.00267606	19.5804
rs10802092	T	A	T	A	2.68229e-06	8235	Phenyllactate (PLA) levels in elite athletes || id:ebi-met1400-GCST90199664	0.00233582	22.0315
rs11076256	T	C	T	C	6.2441e-64	8235	Phenyllactate (PLA) levels in elite athletes || id:ebi-met1400-GCST90199664	0.0287713	284.957
rs116721959	T	C	T	C	4.62048e-06	8235	Phenyllactate (PLA) levels in elite athletes || id:ebi-met1400-GCST90199664	0.00217801	20.9884
rs12529420	A	G	A	G	7.69938e-06	8235	Phenyllactate (PLA) levels in elite athletes || id:ebi-met1400-GCST90199664	0.00214929	20.011
rs13396369	T	C	T	C	1.60652e-06	8235	Phenyllactate (PLA) levels in elite athletes || id:ebi-met1400-GCST90199664	0.0024307	23.0161
rs143277630	T	C	T	C	1.01287e-08	8235	Phenyllactate (PLA) levels in elite athletes || id:ebi-met1400-GCST90199664	0.003457	32.8162
rs143566944	T	C	T	C	7.47717e-06	8235	Phenyllactate (PLA) levels in elite athletes || id:ebi-met1400-GCST90199664	0.00212868	20.067
rs17634070	A	T	A	T	3.77759e-06	8235	Phenyllactate (PLA) levels in elite athletes || id:ebi-met1400-GCST90199664	0.00245164	21.3745
rs2359874	T	C	T	C	1.08636e-06	8235	Phenyllactate (PLA) levels in elite athletes || id:ebi-met1400-GCST90199664	0.00253396	23.7688
rs34064769	A	C	A	C	3.07118e-06	8235	Phenyllactate (PLA) levels in elite athletes || id:ebi-met1400-GCST90199664	0.00229674	21.7717
rs35446494	G	A	G	A	5.09335e-06	8235	Phenyllactate (PLA) levels in elite athletes || id:ebi-met1400-GCST90199664	0.00215535	20.8019
rs4291084	G	A	G	A	7.39797e-07	8235	Phenyllactate (PLA) levels in elite athletes || id:ebi-met1400-GCST90199664	0.00272892	24.5085
rs56381820	C	T	C	T	3.17568e-06	8235	Phenyllactate (PLA) levels in elite athletes || id:ebi-met1400-GCST90199664	0.00230105	21.7073
rs7141384	G	T	G	T	3.61956e-06	8235	Phenyllactate (PLA) levels in elite athletes || id:ebi-met1400-GCST90199664	0.00221681	21.4564
rs73351721	A	G	A	G	2.02424e-06	8235	Phenyllactate (PLA) levels in elite athletes || id:ebi-met1400-GCST90199664	0.00238794	22.5718
rs73396011	G	A	G	A	1.53204e-06	8235	Phenyllactate (PLA) levels in elite athletes || id:ebi-met1400-GCST90199664	0.00249475	23.1074
rs73669981	T	C	T	C	8.06738e-07	8235	Phenyllactate (PLA) levels in elite athletes || id:ebi-met1400-GCST90199664	0.00254385	24.3416
rs74546847	T	C	T	C	6.38388e-07	8235	Phenyllactate (PLA) levels in elite athletes || id:ebi-met1400-GCST90199664	0.0025642	24.7927
rs78199411	C	T	C	T	2.73534e-06	8235	Phenyllactate (PLA) levels in elite athletes || id:ebi-met1400-GCST90199664	0.00232028	21.9936
rs7867041	A	G	A	G	6.29683e-06	8235	Phenyllactate (PLA) levels in elite athletes || id:ebi-met1400-GCST90199664	0.0021526	20.3957
rs79724540	T	C	T	C	4.37544e-07	8235	Phenyllactate (PLA) levels in elite athletes || id:ebi-met1400-GCST90199664	0.00273591	25.5214
rs9470970	A	G	A	G	5.72199e-07	8235	Phenyllactate (PLA) levels in elite athletes || id:ebi-met1400-GCST90199664	0.00261294	25.0036
rs10845794	T	G	T	G	8.1442e-06	8148	N-acetylaspartate (naa) levels || id:ebi-met1400-GCST90199665	0.00247472	19.9038
rs11073480	G	A	G	A	6.1561e-06	8148	N-acetylaspartate (naa) levels || id:ebi-met1400-GCST90199665	0.00244439	20.439
rs113199593	G	A	G	A	8.90352e-06	8148	N-acetylaspartate (naa) levels || id:ebi-met1400-GCST90199665	0.00233529	19.7333
rs117572246	A	G	A	G	1.29385e-06	8148	N-acetylaspartate (naa) levels || id:ebi-met1400-GCST90199665	0.00285416	23.4324
rs12039358	G	T	G	T	8.49033e-07	8148	N-acetylaspartate (naa) levels || id:ebi-met1400-GCST90199665	0.00291166	24.2434
rs139706814	G	A	G	A	6.89914e-06	8148	N-acetylaspartate (naa) levels || id:ebi-met1400-GCST90199665	0.00245432	20.2211
rs150753233	G	A	G	A	1.81348e-06	8148	N-acetylaspartate (naa) levels || id:ebi-met1400-GCST90199665	0.00272125	22.7832
rs150965318	C	T	C	T	7.79847e-06	8148	N-acetylaspartate (naa) levels || id:ebi-met1400-GCST90199665	0.0023595	19.9867
rs2025408	A	C	A	C	8.76491e-06	8148	N-acetylaspartate (naa) levels || id:ebi-met1400-GCST90199665	0.00239721	19.7633
rs2248456	A	G	A	G	1.48899e-06	8148	N-acetylaspartate (naa) levels || id:ebi-met1400-GCST90199665	0.00278108	23.1622
rs35308250	C	A	C	A	6.12521e-06	8148	N-acetylaspartate (naa) levels || id:ebi-met1400-GCST90199665	0.00241992	20.4487
rs35911794	C	T	C	T	7.13446e-06	8148	N-acetylaspartate (naa) levels || id:ebi-met1400-GCST90199665	0.00243376	20.1569
rs409751	T	C	T	C	4.26133e-06	8148	N-acetylaspartate (naa) levels || id:ebi-met1400-GCST90199665	0.00272451	21.1436
rs544693361	T	C	T	C	4.217e-06	8148	N-acetylaspartate (naa) levels || id:ebi-met1400-GCST90199665	0.00250309	21.1636
rs62127223	A	G	A	G	1.62445e-06	8148	N-acetylaspartate (naa) levels || id:ebi-met1400-GCST90199665	0.00279468	22.9948
rs74509445	T	C	T	C	8.4528e-06	8148	N-acetylaspartate (naa) levels || id:ebi-met1400-GCST90199665	0.00242337	19.8327
rs74895134	A	G	A	G	8.89292e-06	8148	N-acetylaspartate (naa) levels || id:ebi-met1400-GCST90199665	0.00232478	19.7356
rs79315153	G	A	G	A	7.25895e-06	8148	N-acetylaspartate (naa) levels || id:ebi-met1400-GCST90199665	0.00233182	20.1239
rs111269071	C	T	C	T	4.07088e-06	8256	Palmitoylcarnitine levels (Metabolon platform) || id:ebi-met1400-GCST90199666	0.00246333	21.2313
rs113511960	T	C	T	C	4.48072e-06	8256	Palmitoylcarnitine levels (Metabolon platform) || id:ebi-met1400-GCST90199666	0.00248419	21.0474
rs114684303	A	C	A	C	1.96945e-06	8256	Palmitoylcarnitine levels (Metabolon platform) || id:ebi-met1400-GCST90199666	0.00258187	22.6246
rs12205483	T	C	T	C	7.49341e-06	8256	Palmitoylcarnitine levels (Metabolon platform) || id:ebi-met1400-GCST90199666	0.0023637	20.063
rs12210538	G	A	G	A	8.51296e-22	8256	Palmitoylcarnitine levels (Metabolon platform) || id:ebi-met1400-GCST90199666	0.0104034	92.0355
rs12907371	C	G	C	G	6.60189e-06	8256	Palmitoylcarnitine levels (Metabolon platform) || id:ebi-met1400-GCST90199666	0.00242	20.3054
rs13386197	G	C	G	C	9.55699e-06	8256	Palmitoylcarnitine levels (Metabolon platform) || id:ebi-met1400-GCST90199666	0.00222895	19.5981
rs138066517	T	C	T	C	7.38534e-06	8256	Palmitoylcarnitine levels (Metabolon platform) || id:ebi-met1400-GCST90199666	0.00238156	20.0907
rs143370068	T	C	T	C	6.52081e-06	8256	Palmitoylcarnitine levels (Metabolon platform) || id:ebi-met1400-GCST90199666	0.00235637	20.3289
rs174544	A	C	A	C	1.6841e-07	8256	Palmitoylcarnitine levels (Metabolon platform) || id:ebi-met1400-GCST90199666	0.00315222	27.3657
rs17569868	C	A	C	A	6.56434e-06	8256	Palmitoylcarnitine levels (Metabolon platform) || id:ebi-met1400-GCST90199666	0.00234567	20.3161
rs1799822	G	A	G	A	3.43522e-06	8256	Palmitoylcarnitine levels (Metabolon platform) || id:ebi-met1400-GCST90199666	0.00250393	21.5567
rs2167534	A	G	A	G	6.9379e-06	8256	Palmitoylcarnitine levels (Metabolon platform) || id:ebi-met1400-GCST90199666	0.0025695	20.2103
rs6029454	G	C	G	C	8.44814e-06	8256	Palmitoylcarnitine levels (Metabolon platform) || id:ebi-met1400-GCST90199666	0.00224543	19.8337
rs62264777	C	G	C	G	1.29823e-06	8256	Palmitoylcarnitine levels (Metabolon platform) || id:ebi-met1400-GCST90199666	0.0026955	23.426
rs7069718	T	A	T	A	8.53953e-06	8256	Palmitoylcarnitine levels (Metabolon platform) || id:ebi-met1400-GCST90199666	0.0022656	19.8132
rs7143692	G	A	G	A	4.07316e-06	8256	Palmitoylcarnitine levels (Metabolon platform) || id:ebi-met1400-GCST90199666	0.00246449	21.2301
rs72696241	A	G	A	G	3.83246e-06	8256	Palmitoylcarnitine levels (Metabolon platform) || id:ebi-met1400-GCST90199666	0.00248739	21.3467
rs72777087	G	A	G	A	4.43193e-06	8256	Palmitoylcarnitine levels (Metabolon platform) || id:ebi-met1400-GCST90199666	0.00244271	21.0684
rs72906893	T	C	T	C	5.98074e-06	8256	Palmitoylcarnitine levels (Metabolon platform) || id:ebi-met1400-GCST90199666	0.0025037	20.4943
rs74714644	A	G	A	G	4.7787e-06	8256	Palmitoylcarnitine levels (Metabolon platform) || id:ebi-met1400-GCST90199666	0.00240337	20.9241
rs75555206	A	G	A	G	7.35818e-06	8256	Palmitoylcarnitine levels (Metabolon platform) || id:ebi-met1400-GCST90199666	0.00232983	20.0978
rs78422675	T	C	T	C	5.90816e-07	8256	Palmitoylcarnitine levels (Metabolon platform) || id:ebi-met1400-GCST90199666	0.00288827	24.9419
rs79450911	T	C	T	C	3.32062e-06	8256	Palmitoylcarnitine levels (Metabolon platform) || id:ebi-met1400-GCST90199666	0.00250917	21.6218
rs111274172	T	A	T	A	4.94236e-07	8167	Erythritol levels in elite athletes || id:ebi-met1400-GCST90199667	0.002658	25.2861
rs116078994	A	C	A	C	2.52558e-06	8167	Erythritol levels in elite athletes || id:ebi-met1400-GCST90199667	0.00230064	22.147
rs117113173	G	C	G	C	3.15665e-07	8167	Erythritol levels in elite athletes || id:ebi-met1400-GCST90199667	0.00272948	26.1514
rs12893100	T	C	T	C	7.30705e-06	8167	Erythritol levels in elite athletes || id:ebi-met1400-GCST90199667	0.0021495	20.1111
rs142601344	T	C	T	C	6.42442e-07	8167	Erythritol levels in elite athletes || id:ebi-met1400-GCST90199667	0.0026127	24.7806
rs144368133	G	A	G	A	1.97275e-06	8167	Erythritol levels in elite athletes || id:ebi-met1400-GCST90199667	0.00239161	22.6214
rs148188291	G	A	G	A	4.87511e-06	8167	Erythritol levels in elite athletes || id:ebi-met1400-GCST90199667	0.00215335	20.8858
rs150074699	A	G	A	G	6.63157e-06	8167	Erythritol levels in elite athletes || id:ebi-met1400-GCST90199667	0.00211445	20.2967
rs150921780	T	C	T	C	6.53989e-06	8167	Erythritol levels in elite athletes || id:ebi-met1400-GCST90199667	0.00210824	20.3233
rs1865475	A	G	A	G	2.44721e-06	8167	Erythritol levels in elite athletes || id:ebi-met1400-GCST90199667	0.00230828	22.2074
rs27598	A	G	A	G	5.86762e-06	8167	Erythritol levels in elite athletes || id:ebi-met1400-GCST90199667	0.00215693	20.5309
rs35208507	G	A	G	A	7.03917e-07	8167	Erythritol levels in elite athletes || id:ebi-met1400-GCST90199667	0.00262022	24.6044
rs376874259	G	T	G	T	7.26855e-07	8167	Erythritol levels in elite athletes || id:ebi-met1400-GCST90199667	0.0025673	24.5425
rs4426692	G	A	G	A	7.30789e-06	8167	Erythritol levels in elite athletes || id:ebi-met1400-GCST90199667	0.00207246	20.111
rs71480323	A	G	A	G	3.33285e-06	8167	Erythritol levels in elite athletes || id:ebi-met1400-GCST90199667	0.00221788	21.6147
rs72692616	A	G	A	G	1.55926e-25	8167	Erythritol levels in elite athletes || id:ebi-met1400-GCST90199667	0.0112778	109.08
rs79695006	G	A	G	A	2.75113e-06	8167	Erythritol levels in elite athletes || id:ebi-met1400-GCST90199667	0.00231824	21.9828
rs9813594	C	T	C	T	2.253e-06	8167	Erythritol levels in elite athletes || id:ebi-met1400-GCST90199667	0.00239296	22.3664
rs9858049	T	C	T	C	6.76417e-10	8167	Erythritol levels in elite athletes || id:ebi-met1400-GCST90199667	0.0039645	38.0873
rs111262693	T	G	T	G	5.38593e-06	8242	Hexanoylcarnitine levels (Biocrates platform) || id:ebi-met1400-GCST90199668	0.00237415	20.6949
rs113915691	A	G	A	G	6.72984e-06	8242	Hexanoylcarnitine levels (Biocrates platform) || id:ebi-met1400-GCST90199668	0.00225673	20.2687
rs117138561	T	C	T	C	8.06713e-06	8242	Hexanoylcarnitine levels (Biocrates platform) || id:ebi-met1400-GCST90199668	0.00219718	19.9219
rs117548628	A	G	A	G	4.55821e-06	8242	Hexanoylcarnitine levels (Biocrates platform) || id:ebi-met1400-GCST90199668	0.00234151	21.0145
rs117907282	A	G	A	G	5.04116e-06	8242	Hexanoylcarnitine levels (Biocrates platform) || id:ebi-met1400-GCST90199668	0.00234113	20.8216
rs1391967	G	A	G	A	8.44367e-06	8242	Hexanoylcarnitine levels (Biocrates platform) || id:ebi-met1400-GCST90199668	0.00223705	19.8346
rs141882839	A	G	A	G	2.24314e-07	8242	Hexanoylcarnitine levels (Biocrates platform) || id:ebi-met1400-GCST90199668	0.00302813	26.8114
rs144724596	T	C	T	C	1.60694e-06	8242	Hexanoylcarnitine levels (Biocrates platform) || id:ebi-met1400-GCST90199668	0.00258398	23.0156
rs149556176	C	T	C	T	9.90147e-15	8242	Hexanoylcarnitine levels (Biocrates platform) || id:ebi-met1400-GCST90199668	0.00668087	59.9156
rs16865990	G	A	G	A	2.09342e-06	8242	Hexanoylcarnitine levels (Biocrates platform) || id:ebi-met1400-GCST90199668	0.00251744	22.5074
rs2185152	T	C	T	C	3.83431e-174	8242	Hexanoylcarnitine levels (Biocrates platform) || id:ebi-met1400-GCST90199668	0.0794582	791.488
rs28540007	C	T	C	T	5.23824e-06	8242	Hexanoylcarnitine levels (Biocrates platform) || id:ebi-met1400-GCST90199668	0.00230274	20.7482
rs36012907	T	C	T	C	1.1217e-06	8242	Hexanoylcarnitine levels (Biocrates platform) || id:ebi-met1400-GCST90199668	0.00274652	23.7072
rs62290256	G	A	G	A	3.22408e-07	8242	Hexanoylcarnitine levels (Biocrates platform) || id:ebi-met1400-GCST90199668	0.00288056	26.1106
rs662138	G	C	G	C	9.4375e-12	8242	Hexanoylcarnitine levels (Biocrates platform) || id:ebi-met1400-GCST90199668	0.00518629	46.4417
rs73001574	T	G	T	G	2.66386e-06	8242	Hexanoylcarnitine levels (Biocrates platform) || id:ebi-met1400-GCST90199668	0.00246607	22.0447
rs75690409	G	A	G	A	5.76827e-06	8242	Hexanoylcarnitine levels (Biocrates platform) || id:ebi-met1400-GCST90199668	0.00230782	20.5636
rs77010315	A	C	A	C	3.41446e-11	8242	Hexanoylcarnitine levels (Biocrates platform) || id:ebi-met1400-GCST90199668	0.00488568	43.9236
rs80254170	G	A	G	A	9.93375e-06	8242	Hexanoylcarnitine levels (Biocrates platform) || id:ebi-met1400-GCST90199668	0.00213767	19.5241
rs10984356	G	A	G	A	9.37703e-06	8262	Acetylcarnitine levels (Biocrates platform) || id:ebi-met1400-GCST90199669	0.00222532	19.6342
rs112845131	T	A	T	A	1.18128e-06	8262	Acetylcarnitine levels (Biocrates platform) || id:ebi-met1400-GCST90199669	0.00264991	23.6075
rs114798927	C	T	C	T	2.77555e-06	8262	Acetylcarnitine levels (Biocrates platform) || id:ebi-met1400-GCST90199669	0.00249353	21.9658
rs115362213	C	G	C	G	2.75273e-06	8262	Acetylcarnitine levels (Biocrates platform) || id:ebi-met1400-GCST90199669	0.00242548	21.9816
rs117508585	A	G	A	G	7.46889e-06	8262	Acetylcarnitine levels (Biocrates platform) || id:ebi-met1400-GCST90199669	0.00226495	20.0692
rs138268157	G	A	G	A	1.91198e-06	8262	Acetylcarnitine levels (Biocrates platform) || id:ebi-met1400-GCST90199669	0.00252631	22.6817
rs146712130	A	T	A	T	9.74293e-06	8262	Acetylcarnitine levels (Biocrates platform) || id:ebi-met1400-GCST90199669	0.00217507	19.5612
rs147882444	A	G	A	G	7.05834e-06	8262	Acetylcarnitine levels (Biocrates platform) || id:ebi-met1400-GCST90199669	0.00228745	20.1773
rs16865990	G	A	G	A	6.83895e-07	8262	Acetylcarnitine levels (Biocrates platform) || id:ebi-met1400-GCST90199669	0.00276431	24.66
rs1839212	A	G	A	G	2.97752e-06	8262	Acetylcarnitine levels (Biocrates platform) || id:ebi-met1400-GCST90199669	0.00246449	21.8311
rs55640226	C	T	C	T	9.8956e-06	8262	Acetylcarnitine levels (Biocrates platform) || id:ebi-met1400-GCST90199669	0.00216446	19.5314
rs55796423	A	G	A	G	4.39083e-06	8262	Acetylcarnitine levels (Biocrates platform) || id:ebi-met1400-GCST90199669	0.00244789	21.0862
rs662138	G	C	G	C	9.83515e-06	8262	Acetylcarnitine levels (Biocrates platform) || id:ebi-met1400-GCST90199669	0.00219812	19.5432
rs71454277	A	C	A	C	8.44882e-06	8262	Acetylcarnitine levels (Biocrates platform) || id:ebi-met1400-GCST90199669	0.0022648	19.8336
rs79958740	T	A	T	A	1.2908e-06	8262	Acetylcarnitine levels (Biocrates platform) || id:ebi-met1400-GCST90199669	0.00265813	23.4369
rs1080669	T	C	T	C	3.43172e-06	8213	Iminodiacetate (IDA) levels || id:ebi-met1400-GCST90199670	0.00266316	21.5588
rs113401873	A	G	A	G	7.73518e-06	8213	Iminodiacetate (IDA) levels || id:ebi-met1400-GCST90199670	0.00232277	20.0023
rs114863573	C	G	C	G	4.96626e-06	8213	Iminodiacetate (IDA) levels || id:ebi-met1400-GCST90199670	0.00252226	20.8503
rs11617909	T	G	T	G	3.04888e-06	8213	Iminodiacetate (IDA) levels || id:ebi-met1400-GCST90199670	0.00260514	21.7856
rs117448509	T	G	T	G	8.98944e-06	8213	Iminodiacetate (IDA) levels || id:ebi-met1400-GCST90199670	0.00236623	19.7149
rs1297208	C	T	C	T	7.39509e-06	8213	Iminodiacetate (IDA) levels || id:ebi-met1400-GCST90199670	0.00254594	20.0882
rs183008696	T	C	T	C	3.62269e-06	8213	Iminodiacetate (IDA) levels || id:ebi-met1400-GCST90199670	0.00257735	21.4549
rs185717944	C	T	C	T	9.73254e-06	8213	Iminodiacetate (IDA) levels || id:ebi-met1400-GCST90199670	0.00226791	19.5633
rs6506794	G	A	G	A	8.46853e-06	8213	Iminodiacetate (IDA) levels || id:ebi-met1400-GCST90199670	0.00242725	19.829
rs72704298	G	A	G	A	2.93147e-06	8213	Iminodiacetate (IDA) levels || id:ebi-met1400-GCST90199670	0.00256658	21.8611
rs7626271	G	T	G	T	1.83911e-06	8213	Iminodiacetate (IDA) levels || id:ebi-met1400-GCST90199670	0.00271452	22.7563
rs79787801	A	G	A	G	4.97162e-06	8213	Iminodiacetate (IDA) levels || id:ebi-met1400-GCST90199670	0.00249446	20.8482
rs11244781	T	C	T	C	1.08402e-06	8229	Cysteine s-sulfate levels || id:ebi-met1400-GCST90199671	0.00270144	23.7728
rs11641923	A	G	A	G	4.2008e-06	8229	Cysteine s-sulfate levels || id:ebi-met1400-GCST90199671	0.00246558	21.171
rs117088632	A	G	A	G	2.2851e-06	8229	Cysteine s-sulfate levels || id:ebi-met1400-GCST90199671	0.00259339	22.339
rs117215329	T	C	T	C	2.47623e-06	8229	Cysteine s-sulfate levels || id:ebi-met1400-GCST90199671	0.00250978	22.1848
rs118066821	T	C	T	C	7.96642e-06	8229	Cysteine s-sulfate levels || id:ebi-met1400-GCST90199671	0.00229664	19.946
rs140798906	C	T	C	T	4.55625e-06	8229	Cysteine s-sulfate levels || id:ebi-met1400-GCST90199671	0.00239053	21.0153
rs141988268	T	C	T	C	3.21176e-06	8229	Cysteine s-sulfate levels || id:ebi-met1400-GCST90199671	0.00253144	21.6857
rs17028699	T	C	T	C	3.74526e-07	8229	Cysteine s-sulfate levels || id:ebi-met1400-GCST90199671	0.00304199	25.8216
rs17417592	G	C	G	C	5.62253e-06	8229	Cysteine s-sulfate levels || id:ebi-met1400-GCST90199671	0.00238703	20.6125
rs62047236	T	A	T	A	9.40171e-06	8229	Cysteine s-sulfate levels || id:ebi-met1400-GCST90199671	0.00225188	19.6292
rs67512771	T	C	T	C	1.91153e-06	8229	Cysteine s-sulfate levels || id:ebi-met1400-GCST90199671	0.00251695	22.682
rs73391840	G	A	G	A	9.89213e-06	8229	Cysteine s-sulfate levels || id:ebi-met1400-GCST90199671	0.00222495	19.5323
rs76358805	C	A	C	A	3.85587e-06	8229	Cysteine s-sulfate levels || id:ebi-met1400-GCST90199671	0.00244765	21.3352
rs8024193	C	T	C	T	6.71831e-06	8229	Cysteine s-sulfate levels || id:ebi-met1400-GCST90199671	0.00234481	20.2719
rs9349017	A	G	A	G	8.68962e-06	8229	Cysteine s-sulfate levels || id:ebi-met1400-GCST90199671	0.00231311	19.7799
rs949204	A	C	A	C	4.90051e-07	8229	Cysteine s-sulfate levels || id:ebi-met1400-GCST90199671	0.00298636	25.3026
rs112268836	C	T	C	T	2.45505e-06	8181	Oxalate (ethanedioate) levels || id:ebi-met1400-GCST90199672	0.00254256	22.2013
rs113601767	G	A	G	A	5.94281e-06	8181	Oxalate (ethanedioate) levels || id:ebi-met1400-GCST90199672	0.00232032	20.5065
rs117338371	A	G	A	G	9.68362e-06	8181	Oxalate (ethanedioate) levels || id:ebi-met1400-GCST90199672	0.0022541	19.5729
rs117461873	A	G	A	G	2.58663e-06	8181	Oxalate (ethanedioate) levels || id:ebi-met1400-GCST90199672	0.00253408	22.1012
rs11766962	C	T	C	T	6.3762e-06	8181	Oxalate (ethanedioate) levels || id:ebi-met1400-GCST90199672	0.0024008	20.3719
rs1428090	C	A	C	A	2.01246e-06	8181	Oxalate (ethanedioate) levels || id:ebi-met1400-GCST90199672	0.00252996	22.5831
rs1449141	C	A	C	A	1.33222e-06	8181	Oxalate (ethanedioate) levels || id:ebi-met1400-GCST90199672	0.00268798	23.376
rs145121944	G	A	G	A	1.92708e-06	8181	Oxalate (ethanedioate) levels || id:ebi-met1400-GCST90199672	0.00262592	22.6663
rs145856286	A	G	A	G	4.76737e-06	8181	Oxalate (ethanedioate) levels || id:ebi-met1400-GCST90199672	0.00243318	20.9286
rs149160598	A	G	A	G	4.0311e-07	8181	Oxalate (ethanedioate) levels || id:ebi-met1400-GCST90199672	0.00299508	25.6793
rs373578	G	A	G	A	5.85235e-06	8181	Oxalate (ethanedioate) levels || id:ebi-met1400-GCST90199672	0.00252299	20.5359
rs4953634	C	T	C	T	6.70402e-06	8181	Oxalate (ethanedioate) levels || id:ebi-met1400-GCST90199672	0.00230818	20.2759
rs62381198	T	C	T	C	1.87386e-11	8181	Oxalate (ethanedioate) levels || id:ebi-met1400-GCST90199672	0.00509466	45.0983
rs7147156	G	T	G	T	8.26213e-06	8181	Oxalate (ethanedioate) levels || id:ebi-met1400-GCST90199672	0.00229192	19.8762
rs71537594	A	T	A	T	3.64911e-06	8181	Oxalate (ethanedioate) levels || id:ebi-met1400-GCST90199672	0.0024885	21.4409
rs72680272	A	G	A	G	6.79963e-06	8181	Oxalate (ethanedioate) levels || id:ebi-met1400-GCST90199672	0.0023231	20.2488
rs756874	G	A	G	A	1.17904e-06	8181	Oxalate (ethanedioate) levels || id:ebi-met1400-GCST90199672	0.00272056	23.611
rs77555311	G	A	G	A	2.90649e-06	8181	Oxalate (ethanedioate) levels || id:ebi-met1400-GCST90199672	0.00252027	21.8774
rs10228292	T	C	T	C	7.29186e-06	8228	DHEAS levels || id:ebi-met1400-GCST90199673	0.00182614	20.1152
rs10494157	A	G	A	G	3.6767e-06	8228	DHEAS levels || id:ebi-met1400-GCST90199673	0.00195928	21.4265
rs10806995	G	A	G	A	7.79437e-06	8228	DHEAS levels || id:ebi-met1400-GCST90199673	0.00182557	19.9876
rs1111474	T	C	T	C	9.08649e-06	8228	DHEAS levels || id:ebi-met1400-GCST90199673	0.00177964	19.6946
rs115255559	G	A	G	A	3.52033e-06	8228	DHEAS levels || id:ebi-met1400-GCST90199673	0.00196549	21.5098
rs117833456	C	T	C	T	8.46599e-06	8228	DHEAS levels || id:ebi-met1400-GCST90199673	0.00183907	19.8297
rs12049195	A	G	A	G	4.79693e-07	8228	DHEAS levels || id:ebi-met1400-GCST90199673	0.00227663	25.3438
rs141370991	T	C	T	C	5.67554e-07	8228	DHEAS levels || id:ebi-met1400-GCST90199673	0.00227411	25.0194
rs144814135	A	G	A	G	4.85472e-06	8228	DHEAS levels || id:ebi-met1400-GCST90199673	0.00193035	20.8938
rs148769396	A	G	A	G	9.76712e-06	8228	DHEAS levels || id:ebi-met1400-GCST90199673	0.00177248	19.5564
rs148982377	C	T	C	T	7.69047e-31	8228	DHEAS levels || id:ebi-met1400-GCST90199673	0.011814	133.321
rs149982314	T	C	T	C	2.20999e-07	8228	DHEAS levels || id:ebi-met1400-GCST90199673	0.0024525	26.8402
rs150328525	G	T	G	T	5.51403e-06	8228	DHEAS levels || id:ebi-met1400-GCST90199673	0.00188238	20.6499
rs150374297	C	T	C	T	4.27386e-06	8228	DHEAS levels || id:ebi-met1400-GCST90199673	0.00193135	21.138
rs1807334	A	G	A	G	4.99998e-06	8228	DHEAS levels || id:ebi-met1400-GCST90199673	0.00188326	20.8372
rs184445849	T	C	T	C	4.11386e-06	8228	DHEAS levels || id:ebi-met1400-GCST90199673	0.00194777	21.2111
rs191866531	A	G	A	G	7.58235e-06	8228	DHEAS levels || id:ebi-met1400-GCST90199673	0.00180087	20.0403
rs2055157	A	C	A	C	4.39749e-06	8228	DHEAS levels || id:ebi-met1400-GCST90199673	0.00190828	21.0833
rs212100	C	T	C	T	3.33596e-06	8228	DHEAS levels || id:ebi-met1400-GCST90199673	0.00197306	21.6129
rs28552668	T	C	T	C	4.92176e-06	8228	DHEAS levels || id:ebi-met1400-GCST90199673	0.00188098	20.8674
rs529543	G	T	G	T	2.84683e-06	8228	DHEAS levels || id:ebi-met1400-GCST90199673	0.00200908	21.9173
rs534538291	T	A	T	A	9.45105e-06	8228	DHEAS levels || id:ebi-met1400-GCST90199673	0.00171808	19.6193
rs6428823	T	C	T	C	3.54539e-06	8228	DHEAS levels || id:ebi-met1400-GCST90199673	0.00197783	21.4962
rs6879686	T	G	T	G	6.21329e-06	8228	DHEAS levels || id:ebi-met1400-GCST90199673	0.00182979	20.4215
rs706795	C	T	C	T	7.82999e-06	8228	DHEAS levels || id:ebi-met1400-GCST90199673	0.00183095	19.9788
rs73172224	A	G	A	G	3.07145e-06	8228	DHEAS levels || id:ebi-met1400-GCST90199673	0.00199507	21.7714
rs75280042	T	A	T	A	7.78068e-06	8228	DHEAS levels || id:ebi-met1400-GCST90199673	0.001778	19.991
rs75561083	T	C	T	C	8.37117e-06	8228	DHEAS levels || id:ebi-met1400-GCST90199673	0.00179253	19.8511
rs76294479	T	C	T	C	2.21235e-09	8228	DHEAS levels || id:ebi-met1400-GCST90199673	0.00321154	35.7772
rs76768009	A	G	A	G	9.54667e-06	8228	DHEAS levels || id:ebi-met1400-GCST90199673	0.00175985	19.6
rs7687817	T	C	T	C	3.26475e-06	8228	DHEAS levels || id:ebi-met1400-GCST90199673	0.00192455	21.6544
rs76895520	A	G	A	G	7.38458e-06	8228	DHEAS levels || id:ebi-met1400-GCST90199673	0.00182339	20.091
rs784420	G	A	G	A	1.4283e-08	8228	DHEAS levels || id:ebi-met1400-GCST90199673	0.0029228	32.1484
rs7855576	A	C	A	C	3.21491e-06	8228	DHEAS levels || id:ebi-met1400-GCST90199673	0.00203783	21.6838
rs79317397	A	C	A	C	2.83319e-06	8228	DHEAS levels || id:ebi-met1400-GCST90199673	0.00198269	21.9262
rs9420589	T	G	T	G	1.83585e-06	8228	DHEAS levels || id:ebi-met1400-GCST90199673	0.00206572	22.7597
rs955783	T	A	T	A	4.9235e-10	8228	DHEAS levels || id:ebi-met1400-GCST90199673	0.00362687	38.7073
rs9594288	T	C	T	C	6.94836e-06	8228	DHEAS levels || id:ebi-met1400-GCST90199673	0.00176626	20.2074
rs116213385	T	A	T	A	1.41226e-06	8235	3-hydroxymyristate levels || id:ebi-met1400-GCST90199674	0.00260794	23.2639
rs117536244	C	G	C	G	7.68215e-06	8235	3-hydroxymyristate levels || id:ebi-met1400-GCST90199674	0.00228612	20.0155
rs1349890	C	T	C	T	4.17938e-06	8235	3-hydroxymyristate levels || id:ebi-met1400-GCST90199674	0.00238589	21.1807
rs139938935	G	A	G	A	1.10077e-06	8235	3-hydroxymyristate levels || id:ebi-met1400-GCST90199674	0.00267908	23.7433
rs141436484	G	A	G	A	6.13085e-06	8235	3-hydroxymyristate levels || id:ebi-met1400-GCST90199674	0.00229589	20.4469
rs146643611	T	C	T	C	6.203e-06	8235	3-hydroxymyristate levels || id:ebi-met1400-GCST90199674	0.00240468	20.4245
rs1532133	T	C	T	C	1.13986e-06	8235	3-hydroxymyristate levels || id:ebi-met1400-GCST90199674	0.00278626	23.6761
rs2026430	C	T	C	T	7.63079e-06	8235	3-hydroxymyristate levels || id:ebi-met1400-GCST90199674	0.00225336	20.0282
rs62294541	G	A	G	A	5.96007e-06	8235	3-hydroxymyristate levels || id:ebi-met1400-GCST90199674	0.00235967	20.5011
rs710362	G	A	G	A	8.17257e-06	8235	3-hydroxymyristate levels || id:ebi-met1400-GCST90199674	0.00219942	19.8971
rs73240592	A	G	A	G	5.10829e-06	8235	3-hydroxymyristate levels || id:ebi-met1400-GCST90199674	0.00233836	20.7963
rs760201	G	C	G	C	7.14789e-06	8235	3-hydroxymyristate levels || id:ebi-met1400-GCST90199674	0.00233225	20.1533
rs78085499	T	C	T	C	4.21265e-06	8235	3-hydroxymyristate levels || id:ebi-met1400-GCST90199674	0.00232906	21.1656
rs7897119	C	G	C	G	9.82546e-06	8235	3-hydroxymyristate levels || id:ebi-met1400-GCST90199674	0.0022427	19.5451
rs79142871	A	G	A	G	2.17794e-06	8235	3-hydroxymyristate levels || id:ebi-met1400-GCST90199674	0.00250941	22.4312
rs79589895	G	A	G	A	6.55911e-06	8235	3-hydroxymyristate levels || id:ebi-met1400-GCST90199674	0.00231145	20.3177
rs989915	T	C	T	C	4.90291e-06	8235	3-hydroxymyristate levels || id:ebi-met1400-GCST90199674	0.00241572	20.8747
rs1047891	A	C	A	C	1.78869e-67	8265	Homoarginine levels || id:ebi-met1400-GCST90199675	0.0304652	301.216
rs116979298	T	C	T	C	4.43094e-06	8265	Homoarginine levels || id:ebi-met1400-GCST90199675	0.00218587	21.0687
rs12306007	T	C	T	C	4.50717e-07	8265	Homoarginine levels || id:ebi-met1400-GCST90199675	0.00258164	25.464
rs13135092	G	A	G	A	7.85199e-09	8265	Homoarginine levels || id:ebi-met1400-GCST90199675	0.0035268	33.3113
rs144260607	T	C	T	C	2.95348e-06	8265	Homoarginine levels || id:ebi-met1400-GCST90199675	0.00228724	21.8466
rs145421014	A	C	A	C	6.59824e-07	8265	Homoarginine levels || id:ebi-met1400-GCST90199675	0.00258874	24.729
rs1805120	A	G	A	G	7.9486e-06	8265	Homoarginine levels || id:ebi-met1400-GCST90199675	0.00211509	19.9501
rs182871603	A	T	A	T	1.79152e-06	8265	Homoarginine levels || id:ebi-met1400-GCST90199675	0.00233697	22.8065
rs2282841	T	C	T	C	6.7991e-06	8265	Homoarginine levels || id:ebi-met1400-GCST90199675	0.00206381	20.2489
rs2781666	T	G	T	G	6.18211e-07	8265	Homoarginine levels || id:ebi-met1400-GCST90199675	0.00259122	24.8545
rs3095953	C	G	C	G	4.37914e-06	8265	Homoarginine levels || id:ebi-met1400-GCST90199675	0.00216818	21.0912
rs34544263	G	A	G	A	1.44274e-06	8265	Homoarginine levels || id:ebi-met1400-GCST90199675	0.0023732	23.2228
rs4978869	T	G	T	G	9.81663e-06	8265	Homoarginine levels || id:ebi-met1400-GCST90199675	0.00216893	19.5467
rs56162443	T	C	T	C	7.41753e-06	8265	Homoarginine levels || id:ebi-met1400-GCST90199675	0.00205117	20.0824
rs62356073	A	G	A	G	9.03957e-06	8265	Homoarginine levels || id:ebi-met1400-GCST90199675	0.00200591	19.7043
rs6465696	T	A	T	A	5.29458e-06	8265	Homoarginine levels || id:ebi-met1400-GCST90199675	0.00214418	20.7275
rs6473159	G	A	G	A	9.98805e-06	8265	Homoarginine levels || id:ebi-met1400-GCST90199675	0.00211984	19.5137
rs72623915	T	C	T	C	9.06726e-110	8265	Homoarginine levels || id:ebi-met1400-GCST90199675	0.0482579	495.499
rs72629024	G	C	G	C	1.30499e-08	8265	Homoarginine levels || id:ebi-met1400-GCST90199675	0.00340131	32.3241
rs72682642	A	G	A	G	8.67438e-06	8265	Homoarginine levels || id:ebi-met1400-GCST90199675	0.00204277	19.7832
rs75686987	A	G	A	G	2.87192e-06	8265	Homoarginine levels || id:ebi-met1400-GCST90199675	0.00224766	21.9003
rs76205147	A	G	A	G	3.4115e-06	8265	Homoarginine levels || id:ebi-met1400-GCST90199675	0.00223557	21.57
rs77433867	A	G	A	G	8.0266e-06	8265	Homoarginine levels || id:ebi-met1400-GCST90199675	0.00207976	19.9316
rs7818335	T	C	T	C	3.34365e-06	8265	Homoarginine levels || id:ebi-met1400-GCST90199675	0.00234932	21.6085
rs1002762	G	A	G	A	9.75154e-07	8225	1-oleoylglycerol (18:1) levels || id:ebi-met1400-GCST90199676	0.00293234	23.9765
rs10484587	T	A	T	A	2.13594e-06	8225	1-oleoylglycerol (18:1) levels || id:ebi-met1400-GCST90199676	0.00269867	22.4686
rs111879519	T	C	T	C	5.48463e-06	8225	1-oleoylglycerol (18:1) levels || id:ebi-met1400-GCST90199676	0.0025517	20.6602
rs114951684	G	A	G	A	6.19855e-06	8225	1-oleoylglycerol (18:1) levels || id:ebi-met1400-GCST90199676	0.00244058	20.4259
rs117245363	A	G	A	G	4.86807e-06	8225	1-oleoylglycerol (18:1) levels || id:ebi-met1400-GCST90199676	0.00254749	20.8885
rs11754776	T	C	T	C	2.04541e-06	8225	1-oleoylglycerol (18:1) levels || id:ebi-met1400-GCST90199676	0.0026807	22.5519
rs13238458	A	G	A	G	9.76565e-06	8225	1-oleoylglycerol (18:1) levels || id:ebi-met1400-GCST90199676	0.00228514	19.5567
rs139236053	A	G	A	G	8.06581e-06	8225	1-oleoylglycerol (18:1) levels || id:ebi-met1400-GCST90199676	0.00242481	19.9222
rs145557517	A	G	A	G	2.76271e-06	8225	1-oleoylglycerol (18:1) levels || id:ebi-met1400-GCST90199676	0.00261257	21.9747
rs146172549	C	T	C	T	4.15278e-06	8225	1-oleoylglycerol (18:1) levels || id:ebi-met1400-GCST90199676	0.00252085	21.193
rs148125219	A	G	A	G	3.50346e-06	8225	1-oleoylglycerol (18:1) levels || id:ebi-met1400-GCST90199676	0.00255408	21.519
rs17268364	A	G	A	G	2.82508e-06	8225	1-oleoylglycerol (18:1) levels || id:ebi-met1400-GCST90199676	0.00261931	21.9318
rs191591925	T	C	T	C	4.82431e-06	8225	1-oleoylglycerol (18:1) levels || id:ebi-met1400-GCST90199676	0.00252439	20.9058
rs4962425	C	T	C	T	6.71679e-06	8225	1-oleoylglycerol (18:1) levels || id:ebi-met1400-GCST90199676	0.00258672	20.2722
rs57601959	A	G	A	G	9.30054e-06	8225	1-oleoylglycerol (18:1) levels || id:ebi-met1400-GCST90199676	0.00234022	19.65
rs57994859	T	C	T	C	9.36269e-06	8225	1-oleoylglycerol (18:1) levels || id:ebi-met1400-GCST90199676	0.0023274	19.6372
rs6936055	T	C	T	C	5.49579e-07	8225	1-oleoylglycerol (18:1) levels || id:ebi-met1400-GCST90199676	0.00310026	25.0816
rs72676439	T	C	T	C	9.9444e-06	8225	1-oleoylglycerol (18:1) levels || id:ebi-met1400-GCST90199676	0.00236399	19.5221
rs72691394	A	G	A	G	1.91162e-06	8225	1-oleoylglycerol (18:1) levels || id:ebi-met1400-GCST90199676	0.00268265	22.6819
rs72785421	C	T	C	T	3.88734e-08	8225	1-oleoylglycerol (18:1) levels || id:ebi-met1400-GCST90199676	0.00366382	30.205
rs73808455	T	C	T	C	5.54179e-06	8225	1-oleoylglycerol (18:1) levels || id:ebi-met1400-GCST90199676	0.00247522	20.6402
rs964184	C	G	C	G	8.72352e-15	8225	1-oleoylglycerol (18:1) levels || id:ebi-met1400-GCST90199676	0.00718965	60.1643
rs111838413	C	A	C	A	7.20534e-06	8254	3-methyl-2-oxobutyrate levels || id:ebi-met1400-GCST90199677	0.00240086	20.138
rs1129043	C	T	C	T	1.0096e-16	8254	3-methyl-2-oxobutyrate levels || id:ebi-met1400-GCST90199677	0.00839375	68.9507
rs117675121	C	A	C	A	3.5002e-06	8254	3-methyl-2-oxobutyrate levels || id:ebi-met1400-GCST90199677	0.00254716	21.5208
rs12894999	A	G	A	G	6.50281e-07	8254	3-methyl-2-oxobutyrate levels || id:ebi-met1400-GCST90199677	0.00292989	24.7571
rs13270448	G	A	G	A	7.82209e-07	8254	3-methyl-2-oxobutyrate levels || id:ebi-met1400-GCST90199677	0.00288937	24.401
rs138447973	C	T	C	T	5.83912e-06	8254	3-methyl-2-oxobutyrate levels || id:ebi-met1400-GCST90199677	0.00248521	20.5402
rs139282082	G	T	G	T	8.57655e-06	8254	3-methyl-2-oxobutyrate levels || id:ebi-met1400-GCST90199677	0.0023341	19.8047
rs141436484	G	A	G	A	3.8016e-07	8254	3-methyl-2-oxobutyrate levels || id:ebi-met1400-GCST90199677	0.00303185	25.7927
rs143866653	C	A	C	A	3.45833e-06	8254	3-methyl-2-oxobutyrate levels || id:ebi-met1400-GCST90199677	0.00252008	21.5437
rs146964322	G	C	G	C	1.7131e-06	8254	3-methyl-2-oxobutyrate levels || id:ebi-met1400-GCST90199677	0.00268332	22.8926
rs201357853	T	A	T	A	6.49219e-06	8254	3-methyl-2-oxobutyrate levels || id:ebi-met1400-GCST90199677	0.00238446	20.3373
rs34402912	C	T	C	T	9.23719e-06	8254	3-methyl-2-oxobutyrate levels || id:ebi-met1400-GCST90199677	0.00234038	19.6628
rs71434672	T	A	T	A	2.55614e-06	8254	3-methyl-2-oxobutyrate levels || id:ebi-met1400-GCST90199677	0.00256587	22.1239
rs76701293	A	G	A	G	9.85775e-06	8254	3-methyl-2-oxobutyrate levels || id:ebi-met1400-GCST90199677	0.00232639	19.5387
rs77095091	C	T	C	T	9.4633e-06	8254	3-methyl-2-oxobutyrate levels || id:ebi-met1400-GCST90199677	0.00228649	19.6169
rs77182631	A	G	A	G	2.26898e-06	8254	3-methyl-2-oxobutyrate levels || id:ebi-met1400-GCST90199677	0.00262308	22.3527
rs77723081	C	G	C	G	7.97744e-06	8254	3-methyl-2-oxobutyrate levels || id:ebi-met1400-GCST90199677	0.00233555	19.9432
rs80195374	A	G	A	G	1.48156e-06	8254	3-methyl-2-oxobutyrate levels || id:ebi-met1400-GCST90199677	0.00273227	23.1718
rs9963006	A	G	A	G	4.1253e-06	8254	3-methyl-2-oxobutyrate levels || id:ebi-met1400-GCST90199677	0.00269189	21.2057
rs114537403	T	C	T	C	8.86976e-06	8125	Tartronate (hydroxymalonate) levels || id:ebi-met1400-GCST90199678	0.00232049	19.7406
rs11691183	T	C	T	C	2.51039e-06	8125	Tartronate (hydroxymalonate) levels || id:ebi-met1400-GCST90199678	0.00266042	22.1585
rs117550283	C	G	C	G	9.38467e-06	8125	Tartronate (hydroxymalonate) levels || id:ebi-met1400-GCST90199678	0.00231353	19.6326
rs11766962	C	T	C	T	1.1277e-06	8125	Tartronate (hydroxymalonate) levels || id:ebi-met1400-GCST90199678	0.00286344	23.6968
rs140591764	T	C	T	C	1.35664e-06	8125	Tartronate (hydroxymalonate) levels || id:ebi-met1400-GCST90199678	0.00271787	23.3412
rs145469088	G	A	G	A	5.68616e-07	8125	Tartronate (hydroxymalonate) levels || id:ebi-met1400-GCST90199678	0.00299639	25.0158
rs151096450	T	G	T	G	7.41373e-06	8125	Tartronate (hydroxymalonate) levels || id:ebi-met1400-GCST90199678	0.00233108	20.0835
rs17688758	C	T	C	T	3.78961e-06	8125	Tartronate (hydroxymalonate) levels || id:ebi-met1400-GCST90199678	0.00248449	21.3684
rs191302291	T	G	T	G	8.00349e-07	8125	Tartronate (hydroxymalonate) levels || id:ebi-met1400-GCST90199678	0.0028264	24.357
rs191390190	A	T	A	T	7.15281e-06	8125	Tartronate (hydroxymalonate) levels || id:ebi-met1400-GCST90199678	0.00236537	20.1519
rs276286	A	G	A	G	1.49367e-06	8125	Tartronate (hydroxymalonate) levels || id:ebi-met1400-GCST90199678	0.0027709	23.1562
rs55703838	T	C	T	C	6.02846e-06	8125	Tartronate (hydroxymalonate) levels || id:ebi-met1400-GCST90199678	0.0023876	20.4791
rs62381620	G	T	G	T	9.52738e-11	8125	Tartronate (hydroxymalonate) levels || id:ebi-met1400-GCST90199678	0.00487894	41.9162
rs7147156	G	T	G	T	5.49298e-06	8125	Tartronate (hydroxymalonate) levels || id:ebi-met1400-GCST90199678	0.0024705	20.6572
rs72801867	G	A	G	A	4.17167e-06	8125	Tartronate (hydroxymalonate) levels || id:ebi-met1400-GCST90199678	0.00254364	21.1842
rs73396929	A	G	A	G	1.6017e-06	8125	Tartronate (hydroxymalonate) levels || id:ebi-met1400-GCST90199678	0.00269092	23.0217
rs756874	G	A	G	A	3.02866e-06	8125	Tartronate (hydroxymalonate) levels || id:ebi-met1400-GCST90199678	0.00257772	21.7984
rs77181656	T	C	T	C	9.15901e-06	8125	Tartronate (hydroxymalonate) levels || id:ebi-met1400-GCST90199678	0.00235179	19.6793
rs9599028	A	T	A	T	3.0913e-06	8125	Tartronate (hydroxymalonate) levels || id:ebi-met1400-GCST90199678	0.00257599	21.7589
rs10250619	C	T	C	T	8.97073e-06	6496	2,3-dihydroxypyridine levels || id:ebi-met1400-GCST90199679	0.0029498	19.719
rs11129828	T	C	T	C	3.29205e-06	6496	2,3-dihydroxypyridine levels || id:ebi-met1400-GCST90199679	0.00328372	21.6384
rs11167700	T	A	T	A	2.8268e-06	6496	2,3-dihydroxypyridine levels || id:ebi-met1400-GCST90199679	0.00339016	21.9305
rs114966657	C	T	C	T	8.40205e-06	6496	2,3-dihydroxypyridine levels || id:ebi-met1400-GCST90199679	0.00300907	19.8441
rs117746629	T	A	T	A	4.24806e-06	6496	2,3-dihydroxypyridine levels || id:ebi-met1400-GCST90199679	0.00322951	21.1496
rs12216347	G	A	G	A	7.23523e-06	6496	2,3-dihydroxypyridine levels || id:ebi-met1400-GCST90199679	0.00318312	20.13
rs13114094	C	T	C	T	6.29391e-06	6496	2,3-dihydroxypyridine levels || id:ebi-met1400-GCST90199679	0.00317618	20.3969
rs141568347	A	G	A	G	2.26109e-06	6496	2,3-dihydroxypyridine levels || id:ebi-met1400-GCST90199679	0.0034135	22.3593
rs143968247	A	G	A	G	6.54011e-06	6496	2,3-dihydroxypyridine levels || id:ebi-met1400-GCST90199679	0.00311673	20.3232
rs148948230	T	C	T	C	9.31424e-06	6496	2,3-dihydroxypyridine levels || id:ebi-met1400-GCST90199679	0.00295869	19.6471
rs149272613	T	C	T	C	1.60757e-06	6496	2,3-dihydroxypyridine levels || id:ebi-met1400-GCST90199679	0.00358538	23.0147
rs2090997	G	A	G	A	8.12207e-06	6496	2,3-dihydroxypyridine levels || id:ebi-met1400-GCST90199679	0.00303924	19.9088
rs2313588	A	C	A	C	2.66179e-06	6496	2,3-dihydroxypyridine levels || id:ebi-met1400-GCST90199679	0.00368062	22.0461
rs2472297	T	C	T	C	3.05496e-06	6496	2,3-dihydroxypyridine levels || id:ebi-met1400-GCST90199679	0.00325876	21.7817
rs2749675	G	A	G	A	1.82477e-06	6496	2,3-dihydroxypyridine levels || id:ebi-met1400-GCST90199679	0.00349848	22.7711
rs324498	A	G	A	G	4.99551e-06	6496	2,3-dihydroxypyridine levels || id:ebi-met1400-GCST90199679	0.00332833	20.8388
rs62063470	C	G	C	G	9.3244e-06	6496	2,3-dihydroxypyridine levels || id:ebi-met1400-GCST90199679	0.00307816	19.645
rs62095761	A	G	A	G	1.56307e-06	6496	2,3-dihydroxypyridine levels || id:ebi-met1400-GCST90199679	0.00360009	23.0689
rs62337911	G	A	G	A	2.66018e-06	6496	2,3-dihydroxypyridine levels || id:ebi-met1400-GCST90199679	0.00331337	22.0472
rs7593862	C	T	C	T	4.13035e-06	6496	2,3-dihydroxypyridine levels || id:ebi-met1400-GCST90199679	0.00320494	21.2034
rs8072466	C	T	C	T	8.45913e-06	6496	2,3-dihydroxypyridine levels || id:ebi-met1400-GCST90199679	0.00304983	19.8313
rs10844993	G	T	G	T	2.5055e-06	8182	3-hydroxyoctanoate levels || id:ebi-met1400-GCST90199680	0.0025514	22.1623
rs11141654	A	G	A	G	1.53924e-06	8182	3-hydroxyoctanoate levels || id:ebi-met1400-GCST90199680	0.00269178	23.0983
rs11879271	T	C	T	C	6.88067e-06	8182	3-hydroxyoctanoate levels || id:ebi-met1400-GCST90199680	0.00236378	20.2262
rs12554019	G	C	G	C	7.83132e-06	8182	3-hydroxyoctanoate levels || id:ebi-met1400-GCST90199680	0.00236217	19.9786
rs12878802	C	T	C	T	6.03619e-07	8182	3-hydroxyoctanoate levels || id:ebi-met1400-GCST90199680	0.00313272	24.9008
rs139897381	C	T	C	T	9.15899e-07	8182	3-hydroxyoctanoate levels || id:ebi-met1400-GCST90199680	0.00274374	24.0973
rs150955925	C	G	C	G	3.56585e-06	8182	3-hydroxyoctanoate levels || id:ebi-met1400-GCST90199680	0.00245677	21.4852
rs186490153	C	T	C	T	6.57067e-06	8182	3-hydroxyoctanoate levels || id:ebi-met1400-GCST90199680	0.00233011	20.3143
rs188729852	A	G	A	G	3.81031e-06	8182	3-hydroxyoctanoate levels || id:ebi-met1400-GCST90199680	0.00244498	21.358
rs28415528	A	G	A	G	2.12024e-13	8182	3-hydroxyoctanoate levels || id:ebi-met1400-GCST90199680	0.00618114	53.8901
rs34097396	A	G	A	G	6.0905e-06	8182	3-hydroxyoctanoate levels || id:ebi-met1400-GCST90199680	0.00236925	20.4595
rs3752651	C	T	C	T	1.68672e-06	8182	3-hydroxyoctanoate levels || id:ebi-met1400-GCST90199680	0.00266493	22.9225
rs380155	T	C	T	C	4.85125e-06	8182	3-hydroxyoctanoate levels || id:ebi-met1400-GCST90199680	0.00251422	20.8953
rs72668359	C	T	C	T	2.71731e-06	8182	3-hydroxyoctanoate levels || id:ebi-met1400-GCST90199680	0.00251159	22.0064
rs7741311	G	T	G	T	5.35886e-06	8182	3-hydroxyoctanoate levels || id:ebi-met1400-GCST90199680	0.00232316	20.7046
rs9314051	A	C	A	C	1.02727e-06	8182	3-hydroxyoctanoate levels || id:ebi-met1400-GCST90199680	0.00273199	23.8763
rs9913532	T	C	T	C	3.8346e-06	8182	3-hydroxyoctanoate levels || id:ebi-met1400-GCST90199680	0.0024675	21.3456
rs112809733	C	T	C	T	2.04159e-06	8224	2-hydroxyoctanoate levels || id:ebi-met1400-GCST90199681	0.00272428	22.5555
rs11574581	G	A	G	A	5.70626e-07	8224	2-hydroxyoctanoate levels || id:ebi-met1400-GCST90199681	0.00301321	25.0092
rs118085936	C	T	C	T	4.72581e-06	8224	2-hydroxyoctanoate levels || id:ebi-met1400-GCST90199681	0.00256289	20.9453
rs12562486	T	G	T	G	3.40587e-06	8224	2-hydroxyoctanoate levels || id:ebi-met1400-GCST90199681	0.00260585	21.5733
rs13384756	T	C	T	C	9.21015e-34	8224	2-hydroxyoctanoate levels || id:ebi-met1400-GCST90199681	0.0172154	146.681
rs143584067	A	G	A	G	7.71895e-06	8224	2-hydroxyoctanoate levels || id:ebi-met1400-GCST90199681	0.0023674	20.0062
rs145729777	A	G	A	G	9.98927e-06	8224	2-hydroxyoctanoate levels || id:ebi-met1400-GCST90199681	0.00236363	19.5136
rs1479581	C	T	C	T	4.01232e-06	8224	2-hydroxyoctanoate levels || id:ebi-met1400-GCST90199681	0.00254865	21.2591
rs17470667	G	A	G	A	3.95805e-06	8224	2-hydroxyoctanoate levels || id:ebi-met1400-GCST90199681	0.0025539	21.285
rs183489175	A	G	A	G	7.16389e-06	8224	2-hydroxyoctanoate levels || id:ebi-met1400-GCST90199681	0.00241354	20.149
rs188077378	A	G	A	G	5.22012e-07	8224	2-hydroxyoctanoate levels || id:ebi-met1400-GCST90199681	0.00305611	25.1806
rs35254234	A	G	A	G	3.62288e-06	8224	2-hydroxyoctanoate levels || id:ebi-met1400-GCST90199681	0.00259805	21.4547
rs35538886	T	C	T	C	8.4008e-06	8224	2-hydroxyoctanoate levels || id:ebi-met1400-GCST90199681	0.00238209	19.8445
rs7029211	T	C	T	C	4.01752e-06	8224	2-hydroxyoctanoate levels || id:ebi-met1400-GCST90199681	0.00259615	21.2565
rs74637339	A	T	A	T	3.31624e-10	8224	2-hydroxyoctanoate levels || id:ebi-met1400-GCST90199681	0.00473324	39.479
rs76619244	C	G	C	G	2.26377e-06	8224	2-hydroxyoctanoate levels || id:ebi-met1400-GCST90199681	0.00273343	22.3571
rs76963882	C	T	C	T	8.91236e-06	8224	2-hydroxyoctanoate levels || id:ebi-met1400-GCST90199681	0.00234781	19.7315
rs77585588	A	G	A	G	4.50745e-07	8224	2-hydroxyoctanoate levels || id:ebi-met1400-GCST90199681	0.00303665	25.4639
rs117283049	G	T	G	T	4.50664e-06	7998	Homocitrulline levels || id:ebi-met1400-GCST90199682	0.00241382	21.0363
rs11741406	A	G	A	G	7.4667e-06	7998	Homocitrulline levels || id:ebi-met1400-GCST90199682	0.0023331	20.0697
rs12490555	T	C	T	C	3.03917e-06	7998	Homocitrulline levels || id:ebi-met1400-GCST90199682	0.00255183	21.7917
rs12726652	A	G	A	G	6.27565e-06	7998	Homocitrulline levels || id:ebi-met1400-GCST90199682	0.00229098	20.4023
rs12989742	C	T	C	T	6.80606e-06	7998	Homocitrulline levels || id:ebi-met1400-GCST90199682	0.0023861	20.2469
rs138767120	G	C	G	C	2.76799e-06	7998	Homocitrulline levels || id:ebi-met1400-GCST90199682	0.00252078	21.971
rs140994086	T	C	T	C	6.48399e-06	7998	Homocitrulline levels || id:ebi-met1400-GCST90199682	0.00227909	20.3397
rs145449041	C	T	C	T	5.91258e-06	7998	Homocitrulline levels || id:ebi-met1400-GCST90199682	0.00238368	20.5163
rs147045808	T	C	T	C	6.80406e-06	7998	Homocitrulline levels || id:ebi-met1400-GCST90199682	0.00227322	20.2475
rs148170430	C	T	C	T	2.98948e-07	7998	Homocitrulline levels || id:ebi-met1400-GCST90199682	0.00306015	26.2565
rs148874160	A	G	A	G	1.67306e-06	7998	Homocitrulline levels || id:ebi-met1400-GCST90199682	0.00264247	22.938
rs149152049	A	C	A	C	4.45782e-06	7998	Homocitrulline levels || id:ebi-met1400-GCST90199682	0.0024443	21.0572
rs149381367	G	C	G	C	9.18008e-06	7998	Homocitrulline levels || id:ebi-met1400-GCST90199682	0.00228242	19.6749
rs17011873	C	T	C	T	3.78013e-06	7998	Homocitrulline levels || id:ebi-met1400-GCST90199682	0.00247404	21.3732
rs17544266	C	T	C	T	8.73215e-06	7998	Homocitrulline levels || id:ebi-met1400-GCST90199682	0.00229851	19.7704
rs200399858	T	C	T	C	1.72668e-15	7998	Homocitrulline levels || id:ebi-met1400-GCST90199682	0.00729618	63.3544
rs2727548	A	G	A	G	4.77032e-06	7998	Homocitrulline levels || id:ebi-met1400-GCST90199682	0.00251119	20.9272
rs3211568	A	G	A	G	3.88059e-06	7998	Homocitrulline levels || id:ebi-met1400-GCST90199682	0.00247803	21.3229
rs4390625	G	A	G	A	4.69609e-08	7998	Homocitrulline levels || id:ebi-met1400-GCST90199682	0.00341637	29.8384
rs6736866	G	C	G	C	3.71801e-06	7998	Homocitrulline levels || id:ebi-met1400-GCST90199682	0.00244886	21.4049
rs74251908	T	C	T	C	2.32261e-06	7998	Homocitrulline levels || id:ebi-met1400-GCST90199682	0.00258437	22.3079
rs75459253	A	G	A	G	9.92442e-07	7998	Homocitrulline levels || id:ebi-met1400-GCST90199682	0.00276175	23.9427
rs78978101	A	C	A	C	7.37996e-06	7998	Homocitrulline levels || id:ebi-met1400-GCST90199682	0.00233504	20.0922
rs8101881	T	C	T	C	5.17004e-62	7998	Homocitrulline levels || id:ebi-met1400-GCST90199682	0.0308338	276.154
rs929300	T	C	T	C	7.58545e-06	7998	Homocitrulline levels || id:ebi-met1400-GCST90199682	0.00233263	20.0397
rs10999904	A	G	A	G	1.69892e-07	8208	Indoleacetate levels || id:ebi-met1400-GCST90199683	0.00320001	27.3484
rs11227288	C	G	C	G	5.17353e-06	8208	Indoleacetate levels || id:ebi-met1400-GCST90199683	0.00239388	20.7719
rs113532410	T	G	T	G	1.9707e-07	8208	Indoleacetate levels || id:ebi-met1400-GCST90199683	0.00332965	27.0617
rs11518601	T	C	T	C	3.29131e-06	8208	Indoleacetate levels || id:ebi-met1400-GCST90199683	0.00261894	21.6388
rs115634566	C	G	C	G	8.88975e-06	8208	Indoleacetate levels || id:ebi-met1400-GCST90199683	0.00223108	19.7363
rs11889711	T	C	T	C	4.56382e-06	8208	Indoleacetate levels || id:ebi-met1400-GCST90199683	0.00244247	21.0122
rs13353672	A	G	A	G	8.90564e-06	8208	Indoleacetate levels || id:ebi-met1400-GCST90199683	0.00235352	19.7328
rs138960177	T	C	T	C	1.51653e-06	8208	Indoleacetate levels || id:ebi-met1400-GCST90199683	0.0028403	23.1268
rs146089696	C	A	C	A	2.47072e-06	8208	Indoleacetate levels || id:ebi-met1400-GCST90199683	0.00261157	22.1892
rs1479	G	T	G	T	2.42479e-06	8208	Indoleacetate levels || id:ebi-met1400-GCST90199683	0.00260187	22.2251
rs181823597	G	C	G	C	7.68805e-07	8208	Indoleacetate levels || id:ebi-met1400-GCST90199683	0.00285221	24.4344
rs184875464	T	C	T	C	2.59993e-07	8208	Indoleacetate levels || id:ebi-met1400-GCST90199683	0.00308154	26.5264
rs1929252	C	A	C	A	6.99663e-06	8208	Indoleacetate levels || id:ebi-met1400-GCST90199683	0.00235186	20.1942
rs2187200	G	T	G	T	9.63256e-06	8208	Indoleacetate levels || id:ebi-met1400-GCST90199683	0.0023405	19.5829
rs2999546	T	G	T	G	5.2164e-06	8208	Indoleacetate levels || id:ebi-met1400-GCST90199683	0.00240897	20.7561
rs35291122	A	G	A	G	1.48155e-06	8208	Indoleacetate levels || id:ebi-met1400-GCST90199683	0.00272419	23.1717
rs41280729	G	A	G	A	4.6066e-06	8208	Indoleacetate levels || id:ebi-met1400-GCST90199683	0.00245236	20.9941
rs5751124	A	G	A	G	6.99601e-06	8208	Indoleacetate levels || id:ebi-met1400-GCST90199683	0.00233302	20.1943
rs72663013	T	G	T	G	2.38756e-07	8208	Indoleacetate levels || id:ebi-met1400-GCST90199683	0.00306454	26.6908
rs73152633	T	C	T	C	2.80725e-06	8208	Indoleacetate levels || id:ebi-met1400-GCST90199683	0.00250536	21.9439
rs76522692	G	A	G	A	3.19771e-06	8208	Indoleacetate levels || id:ebi-met1400-GCST90199683	0.00252074	21.6942
rs77535679	A	G	A	G	2.4488e-07	8208	Indoleacetate levels || id:ebi-met1400-GCST90199683	0.00305272	26.6418
rs78906653	T	C	T	C	6.17592e-07	8208	Indoleacetate levels || id:ebi-met1400-GCST90199683	0.00290606	24.8565
rs79441299	T	C	T	C	4.36696e-06	8208	Indoleacetate levels || id:ebi-met1400-GCST90199683	0.00245203	21.0965
rs8061485	C	T	C	T	5.82136e-07	8208	Indoleacetate levels || id:ebi-met1400-GCST90199683	0.0028793	24.9705
rs9866361	A	G	A	G	3.86264e-06	8208	Indoleacetate levels || id:ebi-met1400-GCST90199683	0.00248644	21.3319
rs10006032	G	A	G	A	5.42817e-06	8212	1-linoleoylglycerol (18:2) levels || id:ebi-met1400-GCST90199684	0.00249534	20.6798
rs10072491	T	C	T	C	4.88843e-06	8212	1-linoleoylglycerol (18:2) levels || id:ebi-met1400-GCST90199684	0.00248814	20.8806
rs10735636	G	C	G	C	9.7007e-06	8212	1-linoleoylglycerol (18:2) levels || id:ebi-met1400-GCST90199684	0.00253905	19.5695
rs11033752	T	C	T	C	9.56226e-06	8212	1-linoleoylglycerol (18:2) levels || id:ebi-met1400-GCST90199684	0.0024089	19.5969
rs11160050	G	A	G	A	7.01221e-06	8212	1-linoleoylglycerol (18:2) levels || id:ebi-met1400-GCST90199684	0.00253511	20.1898
rs114473062	T	C	T	C	4.135e-06	8212	1-linoleoylglycerol (18:2) levels || id:ebi-met1400-GCST90199684	0.00255249	21.2012
rs117168942	C	T	C	T	9.29617e-06	8212	1-linoleoylglycerol (18:2) levels || id:ebi-met1400-GCST90199684	0.00235325	19.651
rs12447287	C	T	C	T	5.91739e-06	8212	1-linoleoylglycerol (18:2) levels || id:ebi-met1400-GCST90199684	0.0024836	20.5148
rs12858688	T	C	T	C	6.65784e-06	8212	1-linoleoylglycerol (18:2) levels || id:ebi-met1400-GCST90199684	0.00238042	20.2892
rs17410962	A	G	A	G	1.30378e-06	8212	1-linoleoylglycerol (18:2) levels || id:ebi-met1400-GCST90199684	0.00275763	23.4175
rs2943179	T	C	T	C	8.98228e-06	8212	1-linoleoylglycerol (18:2) levels || id:ebi-met1400-GCST90199684	0.00233482	19.7164
rs56354314	A	G	A	G	5.82959e-06	8212	1-linoleoylglycerol (18:2) levels || id:ebi-met1400-GCST90199684	0.00242213	20.5434
rs62385039	G	A	G	A	2.98985e-06	8212	1-linoleoylglycerol (18:2) levels || id:ebi-met1400-GCST90199684	0.00262312	21.823
rs75445316	T	C	T	C	1.0862e-06	8212	1-linoleoylglycerol (18:2) levels || id:ebi-met1400-GCST90199684	0.00282228	23.769
rs77982886	G	A	G	A	6.10775e-07	8212	1-linoleoylglycerol (18:2) levels || id:ebi-met1400-GCST90199684	0.00301245	24.8779
rs964184	C	G	C	G	3.6178e-07	8212	1-linoleoylglycerol (18:2) levels || id:ebi-met1400-GCST90199684	0.00309698	25.8883
rs9894638	C	T	C	T	8.2607e-06	8212	1-linoleoylglycerol (18:2) levels || id:ebi-met1400-GCST90199684	0.00245214	19.8766
rs111764634	A	C	A	C	2.96979e-06	6378	2-linoleoylglycerol (18:2) levels || id:ebi-met1400-GCST90199685	0.00338951	21.836
rs113718400	A	C	A	C	9.66753e-06	6378	2-linoleoylglycerol (18:2) levels || id:ebi-met1400-GCST90199685	0.00301525	19.5761
rs11552067	A	G	A	G	3.30593e-06	6378	2-linoleoylglycerol (18:2) levels || id:ebi-met1400-GCST90199685	0.00346868	21.6303
rs117372736	T	G	T	G	5.98694e-06	6378	2-linoleoylglycerol (18:2) levels || id:ebi-met1400-GCST90199685	0.00320973	20.4923
rs11924632	G	A	G	A	9.58506e-06	6378	2-linoleoylglycerol (18:2) levels || id:ebi-met1400-GCST90199685	0.00305011	19.5923
rs12498693	A	C	A	C	4.86572e-06	6378	2-linoleoylglycerol (18:2) levels || id:ebi-met1400-GCST90199685	0.00324731	20.8893
rs141172381	A	G	A	G	9.23638e-06	6378	2-linoleoylglycerol (18:2) levels || id:ebi-met1400-GCST90199685	0.0030566	19.6632
rs17035713	G	A	G	A	6.70697e-06	6378	2-linoleoylglycerol (18:2) levels || id:ebi-met1400-GCST90199685	0.00325826	20.2752
rs189863837	A	G	A	G	8.17175e-07	6378	2-linoleoylglycerol (18:2) levels || id:ebi-met1400-GCST90199685	0.0038087	24.3169
rs190199861	G	A	G	A	4.17461e-06	6378	2-linoleoylglycerol (18:2) levels || id:ebi-met1400-GCST90199685	0.00325792	21.183
rs34291068	A	C	A	C	8.77744e-06	6378	2-linoleoylglycerol (18:2) levels || id:ebi-met1400-GCST90199685	0.00300574	19.7605
rs4946146	T	C	T	C	2.31267e-06	6378	2-linoleoylglycerol (18:2) levels || id:ebi-met1400-GCST90199685	0.00347889	22.316
rs4972489	C	A	C	A	3.86888e-07	6378	2-linoleoylglycerol (18:2) levels || id:ebi-met1400-GCST90199685	0.0041069	25.7587
rs55920120	A	C	A	C	9.05017e-06	6378	2-linoleoylglycerol (18:2) levels || id:ebi-met1400-GCST90199685	0.00305175	19.702
rs56327721	T	C	T	C	3.27423e-06	6378	2-linoleoylglycerol (18:2) levels || id:ebi-met1400-GCST90199685	0.00331538	21.6489
rs59927118	T	C	T	C	4.0802e-06	6378	2-linoleoylglycerol (18:2) levels || id:ebi-met1400-GCST90199685	0.00332804	21.2268
rs6081988	C	T	C	T	8.5098e-06	6378	2-linoleoylglycerol (18:2) levels || id:ebi-met1400-GCST90199685	0.00312327	19.8198
rs72679893	T	C	T	C	8.31717e-06	6378	2-linoleoylglycerol (18:2) levels || id:ebi-met1400-GCST90199685	0.00304566	19.8636
rs73121585	A	C	A	C	9.98952e-06	6378	2-linoleoylglycerol (18:2) levels || id:ebi-met1400-GCST90199685	0.00301839	19.5134
rs7643986	C	T	C	T	2.91221e-06	6378	2-linoleoylglycerol (18:2) levels || id:ebi-met1400-GCST90199685	0.00343599	21.8735
rs78575779	G	A	G	A	8.42088e-06	6378	2-linoleoylglycerol (18:2) levels || id:ebi-met1400-GCST90199685	0.0030496	19.8399
rs952263	T	G	T	G	4.39555e-06	6378	2-linoleoylglycerol (18:2) levels || id:ebi-met1400-GCST90199685	0.00328544	21.0842
rs11681248	T	C	T	C	4.63824e-08	8153	Indolepropionate levels || id:ebi-met1400-GCST90199686	0.00346603	29.8624
rs117276795	A	G	A	G	3.66377e-06	8153	Indolepropionate levels || id:ebi-met1400-GCST90199686	0.00260534	21.4332
rs11822621	T	G	T	G	5.37678e-06	8153	Indolepropionate levels || id:ebi-met1400-GCST90199686	0.00249359	20.698
rs198260	A	G	A	G	2.68214e-06	8153	Indolepropionate levels || id:ebi-met1400-GCST90199686	0.0026652	22.0316
rs4316784	C	T	C	T	9.56335e-06	8153	Indolepropionate levels || id:ebi-met1400-GCST90199686	0.0024251	19.5968
rs61974973	G	A	G	A	7.83162e-06	8153	Indolepropionate levels || id:ebi-met1400-GCST90199686	0.00247622	19.9785
rs6664713	A	C	A	C	8.6224e-06	8153	Indolepropionate levels || id:ebi-met1400-GCST90199686	0.00236464	19.7946
rs76157950	A	G	A	G	5.80995e-06	8153	Indolepropionate levels || id:ebi-met1400-GCST90199686	0.00245348	20.5498
rs76260755	T	C	T	C	9.74343e-06	8153	Indolepropionate levels || id:ebi-met1400-GCST90199686	0.00250206	19.5612
rs80346659	C	G	C	G	5.22784e-06	8153	Indolepropionate levels || id:ebi-met1400-GCST90199686	0.0024631	20.7519
rs8061485	C	T	C	T	1.7712e-24	8153	Indolepropionate levels || id:ebi-met1400-GCST90199686	0.0123733	104.263
rs853154	C	G	C	G	1.59433e-06	8153	Indolepropionate levels || id:ebi-met1400-GCST90199686	0.0027899	23.0309
rs9432398	G	A	G	A	6.61795e-07	8153	Indolepropionate levels || id:ebi-met1400-GCST90199686	0.00301116	24.7233
rs9857968	T	C	T	C	6.76581e-06	8153	Indolepropionate levels || id:ebi-met1400-GCST90199686	0.00242189	20.2583
rs9981680	G	T	G	T	9.70738e-06	8153	Indolepropionate levels || id:ebi-met1400-GCST90199686	0.0023487	19.5682
rs111498995	T	A	T	A	3.07719e-06	8151	Threonate levels || id:ebi-met1400-GCST90199687	0.00252657	21.7678
rs145376871	T	G	T	G	8.6348e-06	8151	Threonate levels || id:ebi-met1400-GCST90199687	0.00228189	19.7919
rs149656965	T	C	T	C	4.17282e-06	8151	Threonate levels || id:ebi-met1400-GCST90199687	0.00244892	21.1838
rs184637108	T	A	T	A	9.35832e-06	8151	Threonate levels || id:ebi-met1400-GCST90199687	0.00227337	19.6381
rs2394872	C	A	C	A	3.71226e-06	8151	Threonate levels || id:ebi-met1400-GCST90199687	0.00246768	21.4082
rs535146	A	T	A	T	2.40582e-06	8151	Threonate levels || id:ebi-met1400-GCST90199687	0.00265143	22.2402
rs567440118	A	G	A	G	2.39029e-06	8151	Threonate levels || id:ebi-met1400-GCST90199687	0.00261215	22.2525
rs61744140	G	T	G	T	3.39546e-07	8151	Threonate levels || id:ebi-met1400-GCST90199687	0.00303028	26.0107
rs62381620	G	T	G	T	2.90219e-11	8151	Threonate levels || id:ebi-met1400-GCST90199687	0.00510157	44.242
rs72774956	A	G	A	G	7.39715e-06	8151	Threonate levels || id:ebi-met1400-GCST90199687	0.00230022	20.0877
rs74850022	T	C	T	C	8.40015e-06	8151	Threonate levels || id:ebi-met1400-GCST90199687	0.00231717	19.8446
rs75194109	C	T	C	T	2.9145e-06	8151	Threonate levels || id:ebi-met1400-GCST90199687	0.00257266	21.872
rs76379749	C	T	C	T	9.45159e-06	8151	Threonate levels || id:ebi-met1400-GCST90199687	0.00224359	19.6192
rs76954195	G	C	G	C	7.41237e-06	8151	Threonate levels || id:ebi-met1400-GCST90199687	0.00232389	20.0838
rs77181656	T	C	T	C	1.85035e-06	8151	Threonate levels || id:ebi-met1400-GCST90199687	0.00268409	22.7445
rs78263978	A	G	A	G	2.35808e-06	8151	Threonate levels || id:ebi-met1400-GCST90199687	0.00263291	22.2786
rs7875568	G	T	G	T	2.94733e-06	8151	Threonate levels || id:ebi-met1400-GCST90199687	0.0025145	21.8506
rs78921993	G	A	G	A	8.88449e-06	8151	Threonate levels || id:ebi-met1400-GCST90199687	0.00227859	19.7376
rs7960425	C	G	C	G	1.01868e-06	8151	Threonate levels || id:ebi-met1400-GCST90199687	0.00276391	23.8926
rs80179348	T	A	T	A	1.82303e-06	8151	Threonate levels || id:ebi-met1400-GCST90199687	0.00268561	22.773
rs1047891	A	C	A	C	1.16081e-129	8250	N-acetylglycine levels || id:ebi-met1400-GCST90199688	0.062021	586.939
rs10757444	A	G	A	G	8.37259e-07	8250	N-acetylglycine levels || id:ebi-met1400-GCST90199688	0.00275346	24.2703
rs11108842	G	T	G	T	3.86845e-06	8250	N-acetylglycine levels || id:ebi-met1400-GCST90199688	0.00235362	21.329
rs11136810	G	C	G	C	2.27522e-06	8250	N-acetylglycine levels || id:ebi-met1400-GCST90199688	0.00249145	22.3474
rs112816924	T	C	T	C	5.8859e-06	8250	N-acetylglycine levels || id:ebi-met1400-GCST90199688	0.00230407	20.5251
rs115090460	T	A	T	A	7.68538e-06	8250	N-acetylglycine levels || id:ebi-met1400-GCST90199688	0.00227399	20.0146
rs117206739	T	C	T	C	6.68267e-06	8250	N-acetylglycine levels || id:ebi-met1400-GCST90199688	0.00227343	20.2819
rs12233751	C	A	C	A	5.96375e-07	8250	N-acetylglycine levels || id:ebi-met1400-GCST90199688	0.00279291	24.9239
rs144831076	C	T	C	T	4.93093e-07	8250	N-acetylglycine levels || id:ebi-met1400-GCST90199688	0.00285279	25.2907
rs151202997	T	G	T	G	5.77718e-06	8250	N-acetylglycine levels || id:ebi-met1400-GCST90199688	0.00229904	20.5606
rs2329096	T	C	T	C	8.05364e-06	8250	N-acetylglycine levels || id:ebi-met1400-GCST90199688	0.00229524	19.925
rs243795	C	T	C	T	1.62837e-06	8250	N-acetylglycine levels || id:ebi-met1400-GCST90199688	0.00257249	22.9902
rs62182612	A	G	A	G	7.62083e-06	8250	N-acetylglycine levels || id:ebi-met1400-GCST90199688	0.00220236	20.0308
rs75446748	C	T	C	T	2.86322e-06	8250	N-acetylglycine levels || id:ebi-met1400-GCST90199688	0.00248723	21.906
rs76513761	C	T	C	T	7.87172e-06	8250	N-acetylglycine levels || id:ebi-met1400-GCST90199688	0.00224982	19.9688
rs77976040	C	A	C	A	8.70314e-06	8250	N-acetylglycine levels || id:ebi-met1400-GCST90199688	0.00223138	19.7767
rs78612075	A	G	A	G	6.99641e-06	8250	N-acetylglycine levels || id:ebi-met1400-GCST90199688	0.00230503	20.1942
rs9614932	T	C	T	C	2.35019e-06	8250	N-acetylglycine levels || id:ebi-met1400-GCST90199688	0.00252795	22.2851
rs9821781	A	G	A	G	6.13598e-08	8250	N-acetylglycine levels || id:ebi-met1400-GCST90199688	0.00336584	29.3201
rs11101389	A	T	A	T	1.43433e-06	7158	Glycolithocholate levels || id:ebi-met1400-GCST90199689	0.00330285	23.234
rs113654354	G	A	G	A	9.39685e-06	7158	Glycolithocholate levels || id:ebi-met1400-GCST90199689	0.00273168	19.6303
rs115887046	C	T	C	T	8.8635e-06	7158	Glycolithocholate levels || id:ebi-met1400-GCST90199689	0.00271198	19.742
rs118171449	T	C	T	C	8.03933e-06	7158	Glycolithocholate levels || id:ebi-met1400-GCST90199689	0.0027766	19.9283
rs11817632	A	G	A	G	7.05527e-06	7158	Glycolithocholate levels || id:ebi-met1400-GCST90199689	0.00280544	20.1782
rs12662646	A	G	A	G	1.86115e-06	7158	Glycolithocholate levels || id:ebi-met1400-GCST90199689	0.00310794	22.7332
rs13405102	G	A	G	A	5.34361e-06	7158	Glycolithocholate levels || id:ebi-met1400-GCST90199689	0.00303358	20.7099
rs138634970	T	C	T	C	6.78501e-06	7158	Glycolithocholate levels || id:ebi-met1400-GCST90199689	0.00275603	20.2529
rs146058026	G	C	G	C	4.46812e-06	7158	Glycolithocholate levels || id:ebi-met1400-GCST90199689	0.00292182	21.0528
rs146355728	T	G	T	G	3.54301e-06	7158	Glycolithocholate levels || id:ebi-met1400-GCST90199689	0.00296285	21.4974
rs16982178	A	G	A	G	2.5924e-06	7158	Glycolithocholate levels || id:ebi-met1400-GCST90199689	0.0030387	22.0969
rs182015775	A	G	A	G	8.3118e-07	7158	Glycolithocholate levels || id:ebi-met1400-GCST90199689	0.00339257	24.2842
rs187970821	G	A	G	A	9.7666e-06	7158	Glycolithocholate levels || id:ebi-met1400-GCST90199689	0.00270572	19.5566
rs60850040	C	T	C	T	3.4508e-06	7158	Glycolithocholate levels || id:ebi-met1400-GCST90199689	0.00292538	21.548
rs62052803	C	T	C	T	9.81782e-06	7158	Glycolithocholate levels || id:ebi-met1400-GCST90199689	0.00271149	19.5467
rs6810998	T	C	T	C	3.31142e-07	7158	Glycolithocholate levels || id:ebi-met1400-GCST90199689	0.00374152	26.059
rs6823721	T	C	T	C	4.18858e-06	7158	Glycolithocholate levels || id:ebi-met1400-GCST90199689	0.0028536	21.1767
rs73918203	A	G	A	G	3.60609e-06	7158	Glycolithocholate levels || id:ebi-met1400-GCST90199689	0.00305413	21.4637
rs7646869	A	C	A	C	7.57115e-06	7158	Glycolithocholate levels || id:ebi-met1400-GCST90199689	0.00274297	20.0431
rs77376288	C	T	C	T	1.05259e-06	7158	Glycolithocholate levels || id:ebi-met1400-GCST90199689	0.00332098	23.8294
rs79407744	A	G	A	G	4.37829e-06	7158	Glycolithocholate levels || id:ebi-met1400-GCST90199689	0.00295487	21.0917
rs10459865	C	T	C	T	7.51556e-06	8239	EDTA levels || id:ebi-met1400-GCST90199690	0.00224293	20.0571
rs10512739	G	A	G	A	9.92862e-06	8239	EDTA levels || id:ebi-met1400-GCST90199690	0.00218773	19.5252
rs116301309	A	C	A	C	2.79271e-06	8239	EDTA levels || id:ebi-met1400-GCST90199690	0.0024562	21.954
rs11688483	G	A	G	A	4.06695e-06	8239	EDTA levels || id:ebi-met1400-GCST90199690	0.00241748	21.233
rs117358502	A	G	A	G	5.13223e-06	8239	EDTA levels || id:ebi-met1400-GCST90199690	0.00232395	20.7873
rs149452470	G	C	G	C	4.19693e-06	8239	EDTA levels || id:ebi-met1400-GCST90199690	0.00235166	21.1727
rs183037566	A	G	A	G	2.65388e-06	8239	EDTA levels || id:ebi-met1400-GCST90199690	0.00245668	22.0518
rs57900160	G	C	G	C	3.23875e-06	8239	EDTA levels || id:ebi-met1400-GCST90199690	0.00247343	21.6698
rs73212280	G	A	G	A	3.10445e-07	8239	EDTA levels || id:ebi-met1400-GCST90199690	0.00295188	26.1836
rs7776366	C	T	C	T	9.68998e-06	8239	EDTA levels || id:ebi-met1400-GCST90199690	0.00232451	19.5715
rs79242179	A	G	A	G	1.75756e-06	8239	EDTA levels || id:ebi-met1400-GCST90199690	0.00258243	22.8434
rs10094039	G	A	G	A	7.22541e-06	8226	1-methylhistidine levels || id:ebi-met1400-GCST90199691	0.00226351	20.1325
rs10886134	C	A	C	A	8.58469e-06	8226	1-methylhistidine levels || id:ebi-met1400-GCST90199691	0.00222888	19.8031
rs11133665	A	G	A	G	2.58604e-21	8226	1-methylhistidine levels || id:ebi-met1400-GCST90199691	0.0100653	89.837
rs111339300	A	G	A	G	5.24806e-07	8226	1-methylhistidine levels || id:ebi-met1400-GCST90199691	0.00286749	25.1706
rs12901652	T	C	T	C	7.93886e-06	8226	1-methylhistidine levels || id:ebi-met1400-GCST90199691	0.00223001	19.9525
rs140416084	A	G	A	G	3.80516e-07	8226	1-methylhistidine levels || id:ebi-met1400-GCST90199691	0.00286972	25.7906
rs148226190	G	T	G	T	2.4404e-06	8226	1-methylhistidine levels || id:ebi-met1400-GCST90199691	0.00252571	22.2129
rs149464341	T	G	T	G	5.46633e-06	8226	1-methylhistidine levels || id:ebi-met1400-GCST90199691	0.00232463	20.6665
rs1535573	G	A	G	A	5.09362e-06	8226	1-methylhistidine levels || id:ebi-met1400-GCST90199691	0.00231434	20.8019
rs1554410	G	T	G	T	6.63026e-06	8226	1-methylhistidine levels || id:ebi-met1400-GCST90199691	0.00228025	20.297
rs1670276	C	T	C	T	1.12929e-06	8226	1-methylhistidine levels || id:ebi-met1400-GCST90199691	0.00269508	23.694
rs1903860	C	T	C	T	8.69979e-06	8226	1-methylhistidine levels || id:ebi-met1400-GCST90199691	0.00221399	19.7777
rs1990897	G	T	G	T	1.01505e-06	8226	1-methylhistidine levels || id:ebi-met1400-GCST90199691	0.00266609	23.8994
rs2218687	A	G	A	G	9.30903e-06	8226	1-methylhistidine levels || id:ebi-met1400-GCST90199691	0.00225553	19.6481
rs35042303	T	C	T	C	1.62586e-08	8226	1-methylhistidine levels || id:ebi-met1400-GCST90199691	0.00358375	31.8968
rs35285898	C	A	C	A	3.51879e-21	8226	1-methylhistidine levels || id:ebi-met1400-GCST90199691	0.00982408	89.2276
rs544646419	G	A	G	A	6.67718e-06	8226	1-methylhistidine levels || id:ebi-met1400-GCST90199691	0.0022592	20.2835
rs546649	T	C	T	C	1.39027e-06	8226	1-methylhistidine levels || id:ebi-met1400-GCST90199691	0.00265965	23.2939
rs56407361	T	C	T	C	4.78341e-06	8226	1-methylhistidine levels || id:ebi-met1400-GCST90199691	0.00227265	20.9221
rs6118747	G	A	G	A	5.32895e-07	8226	1-methylhistidine levels || id:ebi-met1400-GCST90199691	0.00279705	25.1409
rs61910449	T	C	T	C	6.21905e-06	8226	1-methylhistidine levels || id:ebi-met1400-GCST90199691	0.00225224	20.4195
rs7145174	A	G	A	G	4.32686e-06	8226	1-methylhistidine levels || id:ebi-met1400-GCST90199691	0.00233172	21.1142
rs73154072	G	A	G	A	4.81645e-06	8226	1-methylhistidine levels || id:ebi-met1400-GCST90199691	0.00234146	20.9089
rs73864608	A	G	A	G	4.38557e-06	8226	1-methylhistidine levels || id:ebi-met1400-GCST90199691	0.00234393	21.0884
rs7746774	G	A	G	A	4.46461e-07	8226	1-methylhistidine levels || id:ebi-met1400-GCST90199691	0.00282153	25.4825
rs78654791	G	C	G	C	7.87603e-06	8226	1-methylhistidine levels || id:ebi-met1400-GCST90199691	0.00227182	19.9678
rs79479138	T	C	T	C	2.6817e-06	8226	1-methylhistidine levels || id:ebi-met1400-GCST90199691	0.00247648	22.0318
rs80220760	G	A	G	A	2.05169e-06	8226	1-methylhistidine levels || id:ebi-met1400-GCST90199691	0.00249826	22.5461
rs9526057	A	G	A	G	1.93248e-06	8226	1-methylhistidine levels || id:ebi-met1400-GCST90199691	0.00261699	22.6609
rs11563055	G	A	G	A	8.57394e-06	7125	Citramalate levels || id:ebi-met1400-GCST90199692	0.00273538	19.8054
rs1157094	A	C	A	C	1.16325e-06	7125	Citramalate levels || id:ebi-met1400-GCST90199692	0.00321539	23.637
rs116991170	T	C	T	C	3.69963e-06	7125	Citramalate levels || id:ebi-met1400-GCST90199692	0.00292388	21.4145
rs117013417	T	C	T	C	8.15089e-06	7125	Citramalate levels || id:ebi-met1400-GCST90199692	0.00274124	19.9021
rs12055187	A	G	A	G	8.94707e-06	7125	Citramalate levels || id:ebi-met1400-GCST90199692	0.00271767	19.724
rs12131960	A	T	A	T	7.58644e-06	7125	Citramalate levels || id:ebi-met1400-GCST90199692	0.00278485	20.0395
rs12211905	G	T	G	T	5.95152e-06	7125	Citramalate levels || id:ebi-met1400-GCST90199692	0.00286778	20.5038
rs12900072	A	G	A	G	3.2256e-06	7125	Citramalate levels || id:ebi-met1400-GCST90199692	0.00298714	21.6776
rs141073864	C	T	C	T	7.06492e-06	7125	Citramalate levels || id:ebi-met1400-GCST90199692	0.00283222	20.1756
rs142847889	G	C	G	C	1.77337e-06	7125	Citramalate levels || id:ebi-met1400-GCST90199692	0.00312211	22.8262
rs17665117	A	T	A	T	9.61721e-06	7125	Citramalate levels || id:ebi-met1400-GCST90199692	0.00281168	19.586
rs188517032	G	A	G	A	8.12072e-06	7125	Citramalate levels || id:ebi-met1400-GCST90199692	0.00274002	19.9092
rs188983534	A	G	A	G	4.14289e-06	7125	Citramalate levels || id:ebi-met1400-GCST90199692	0.00291348	21.1974
rs1889899	G	A	G	A	1.36415e-07	7125	Citramalate levels || id:ebi-met1400-GCST90199692	0.00382591	27.7729
rs221084	T	C	T	C	4.30193e-06	7125	Citramalate levels || id:ebi-met1400-GCST90199692	0.00286901	21.1253
rs2502543	G	A	G	A	7.138e-06	7125	Citramalate levels || id:ebi-met1400-GCST90199692	0.0028321	20.1558
rs41281112	T	C	T	C	7.7369e-07	7125	Citramalate levels || id:ebi-met1400-GCST90199692	0.00332063	24.4223
rs62180249	T	C	T	C	1.13968e-06	7125	Citramalate levels || id:ebi-met1400-GCST90199692	0.0034209	23.6765
rs72713558	G	A	G	A	9.65991e-06	7125	Citramalate levels || id:ebi-met1400-GCST90199692	0.00266282	19.5774
rs76427286	A	G	A	G	6.07207e-06	7125	Citramalate levels || id:ebi-met1400-GCST90199692	0.00278172	20.4654
rs76762532	T	G	T	G	4.07416e-06	7125	Citramalate levels || id:ebi-met1400-GCST90199692	0.00287428	21.2297
rs79981355	C	T	C	T	2.93676e-06	7125	Citramalate levels || id:ebi-met1400-GCST90199692	0.00293367	21.8575
rs10445235	T	C	T	C	4.12281e-06	8239	3-hydroxydecanoate levels || id:ebi-met1400-GCST90199693	0.00246502	21.2068
rs11052064	C	T	C	T	8.62104e-06	8239	3-hydroxydecanoate levels || id:ebi-met1400-GCST90199693	0.00222529	19.795
rs111528473	A	G	A	G	4.99021e-06	8239	3-hydroxydecanoate levels || id:ebi-met1400-GCST90199693	0.00236224	20.8411
rs114537113	T	C	T	C	3.59954e-06	8239	3-hydroxydecanoate levels || id:ebi-met1400-GCST90199693	0.00247322	21.4671
rs144727225	T	C	T	C	4.97295e-06	8239	3-hydroxydecanoate levels || id:ebi-met1400-GCST90199693	0.00234984	20.8477
rs148758368	T	A	T	A	4.62085e-06	8239	3-hydroxydecanoate levels || id:ebi-met1400-GCST90199693	0.00234792	20.9884
rs28415528	A	G	A	G	3.41299e-39	8239	3-hydroxydecanoate levels || id:ebi-met1400-GCST90199693	0.0191017	171.539
rs299647	C	T	C	T	3.52889e-06	8239	3-hydroxydecanoate levels || id:ebi-met1400-GCST90199693	0.00244193	21.505
rs59627096	G	A	G	A	4.71619e-06	8239	3-hydroxydecanoate levels || id:ebi-met1400-GCST90199693	0.00241532	20.9493
rs6844622	G	C	G	C	4.21745e-06	8239	3-hydroxydecanoate levels || id:ebi-met1400-GCST90199693	0.0024661	21.1634
rs80144245	C	T	C	T	8.9268e-07	8239	3-hydroxydecanoate levels || id:ebi-met1400-GCST90199693	0.00274206	24.1468
rs9603710	G	T	G	T	9.42146e-06	8239	3-hydroxydecanoate levels || id:ebi-met1400-GCST90199693	0.0021963	19.6253
rs1033930	T	G	T	G	3.21324e-06	7444	1,3-dimethylurate levels || id:ebi-met1400-GCST90199694	0.00295222	21.6848
rs11101870	T	C	T	C	1.4226e-07	7444	1,3-dimethylurate levels || id:ebi-met1400-GCST90199694	0.00372905	27.692
rs11235978	A	G	A	G	5.59713e-06	7444	1,3-dimethylurate levels || id:ebi-met1400-GCST90199694	0.00274018	20.6213
rs11599254	T	C	T	C	8.8256e-06	7444	1,3-dimethylurate levels || id:ebi-met1400-GCST90199694	0.00265149	19.75
rs117238703	G	T	G	T	8.68046e-06	7444	1,3-dimethylurate levels || id:ebi-met1400-GCST90199694	0.00268818	19.7818
rs12855367	G	A	G	A	3.39529e-06	7444	1,3-dimethylurate levels || id:ebi-met1400-GCST90199694	0.00288063	21.5791
rs1388107	T	G	T	G	7.60496e-06	7444	1,3-dimethylurate levels || id:ebi-met1400-GCST90199694	0.00267885	20.0347
rs143167061	T	C	T	C	8.43536e-06	7444	1,3-dimethylurate levels || id:ebi-met1400-GCST90199694	0.00267212	19.8365
rs143552547	A	G	A	G	6.85529e-06	7444	1,3-dimethylurate levels || id:ebi-met1400-GCST90199694	0.00268895	20.2332
rs188985963	T	C	T	C	2.15233e-06	7444	1,3-dimethylurate levels || id:ebi-met1400-GCST90199694	0.00305847	22.4541
rs205788	T	C	T	C	3.8098e-06	7444	1,3-dimethylurate levels || id:ebi-met1400-GCST90199694	0.00310479	21.3582
rs226220	G	A	G	A	5.82303e-07	7444	1,3-dimethylurate levels || id:ebi-met1400-GCST90199694	0.00336521	24.97
rs28452143	G	A	G	A	5.31921e-06	7444	1,3-dimethylurate levels || id:ebi-met1400-GCST90199694	0.00278751	20.7189
rs35094757	G	A	G	A	8.57152e-06	7444	1,3-dimethylurate levels || id:ebi-met1400-GCST90199694	0.00269859	19.8059
rs57238734	C	A	C	A	8.36823e-06	7444	1,3-dimethylurate levels || id:ebi-met1400-GCST90199694	0.00268544	19.8519
rs6859899	G	A	G	A	4.0702e-06	7444	1,3-dimethylurate levels || id:ebi-met1400-GCST90199694	0.00283762	21.2317
rs7038710	G	A	G	A	2.44633e-07	7444	1,3-dimethylurate levels || id:ebi-met1400-GCST90199694	0.00356145	26.6438
rs7091698	A	G	A	G	9.36743e-06	7444	1,3-dimethylurate levels || id:ebi-met1400-GCST90199694	0.00270732	19.6364
rs72712651	C	T	C	T	7.33386e-06	7444	1,3-dimethylurate levels || id:ebi-met1400-GCST90199694	0.00272722	20.1042
rs72818634	A	G	A	G	6.11378e-06	7444	1,3-dimethylurate levels || id:ebi-met1400-GCST90199694	0.00283346	20.4524
rs72868316	A	G	A	G	2.29104e-12	7444	1,3-dimethylurate levels || id:ebi-met1400-GCST90199694	0.00664767	49.2173
rs7699259	A	G	A	G	1.2571e-06	7444	1,3-dimethylurate levels || id:ebi-met1400-GCST90199694	0.00323784	23.4878
rs78018441	A	G	A	G	1.79403e-06	7444	1,3-dimethylurate levels || id:ebi-met1400-GCST90199694	0.00309096	22.8037
rs10965244	T	A	T	A	4.13827e-06	7518	Galactonate levels || id:ebi-met1400-GCST90199695	0.00281317	21.1998
rs114843083	A	C	A	C	3.78756e-06	7518	Galactonate levels || id:ebi-met1400-GCST90199695	0.00275603	21.3694
rs11668541	A	G	A	G	4.3108e-06	7518	Galactonate levels || id:ebi-met1400-GCST90199695	0.00273988	21.1215
rs116885105	A	T	A	T	2.48454e-06	7518	Galactonate levels || id:ebi-met1400-GCST90199695	0.00294377	22.1785
rs118097128	T	A	T	A	2.11518e-06	7518	Galactonate levels || id:ebi-met1400-GCST90199695	0.00292545	22.4875
rs144166724	T	C	T	C	7.60954e-07	7518	Galactonate levels || id:ebi-met1400-GCST90199695	0.00317817	24.4542
rs144275620	T	C	T	C	7.36518e-06	7518	Galactonate levels || id:ebi-met1400-GCST90199695	0.00253376	20.096
rs1446585	G	A	G	A	2.61978e-13	7518	Galactonate levels || id:ebi-met1400-GCST90199695	0.00648487	53.4742
rs16956661	C	G	C	G	1.08296e-07	7518	Galactonate levels || id:ebi-met1400-GCST90199695	0.00359696	28.2198
rs187521737	A	G	A	G	5.59642e-06	7518	Galactonate levels || id:ebi-met1400-GCST90199695	0.0026817	20.6216
rs4668098	G	A	G	A	5.94939e-06	7518	Galactonate levels || id:ebi-met1400-GCST90199695	0.00266281	20.5045
rs55947356	A	G	A	G	1.36676e-06	7518	Galactonate levels || id:ebi-met1400-GCST90199695	0.00300815	23.3268
rs6701658	G	A	G	A	4.24655e-06	7518	Galactonate levels || id:ebi-met1400-GCST90199695	0.00267061	21.1501
rs73136572	C	T	C	T	4.20303e-06	7518	Galactonate levels || id:ebi-met1400-GCST90199695	0.00267715	21.1699
rs75684329	A	T	A	T	6.239e-07	7518	Galactonate levels || id:ebi-met1400-GCST90199695	0.0031993	24.837
rs78414202	A	G	A	G	3.94971e-06	7518	Galactonate levels || id:ebi-met1400-GCST90199695	0.00276037	21.2891
rs10088682	T	C	T	C	7.72241e-06	8272	Trigonelline levels || id:ebi-met1400-GCST90199696	0.00239286	20.0055
rs114830966	A	G	A	G	1.04609e-06	8272	Trigonelline levels || id:ebi-met1400-GCST90199696	0.00288878	23.8414
rs115146351	A	G	A	G	7.1528e-06	8272	Trigonelline levels || id:ebi-met1400-GCST90199696	0.00243727	20.1518
rs115151170	C	T	C	T	2.72995e-06	8272	Trigonelline levels || id:ebi-met1400-GCST90199696	0.00262575	21.9976
rs115520044	A	G	A	G	9.2531e-07	8272	Trigonelline levels || id:ebi-met1400-GCST90199696	0.00287103	24.0775
rs115558877	G	A	G	A	3.03925e-06	8272	Trigonelline levels || id:ebi-met1400-GCST90199696	0.00255487	21.7915
rs116020639	C	T	C	T	7.80092e-06	8272	Trigonelline levels || id:ebi-met1400-GCST90199696	0.00238991	19.9861
rs117728044	G	A	G	A	5.29086e-06	8272	Trigonelline levels || id:ebi-met1400-GCST90199696	0.0024947	20.7289
rs118074685	C	T	C	T	6.83523e-07	8272	Trigonelline levels || id:ebi-met1400-GCST90199696	0.00287146	24.661
rs1594297	A	G	A	G	1.04486e-06	8272	Trigonelline levels || id:ebi-met1400-GCST90199696	0.00298157	23.8436
rs345471	A	G	A	G	6.65398e-06	8272	Trigonelline levels || id:ebi-met1400-GCST90199696	0.00239243	20.2902
rs3849062	G	A	G	A	5.22598e-06	8272	Trigonelline levels || id:ebi-met1400-GCST90199696	0.00249888	20.7527
rs45603636	A	G	A	G	3.38053e-07	8272	Trigonelline levels || id:ebi-met1400-GCST90199696	0.00312859	26.019
rs4856225	T	C	T	C	5.8002e-06	8272	Trigonelline levels || id:ebi-met1400-GCST90199696	0.00245195	20.553
rs61419985	C	T	C	T	8.2628e-06	8272	Trigonelline levels || id:ebi-met1400-GCST90199696	0.00232743	19.8761
rs62246138	A	G	A	G	2.42575e-06	8272	Trigonelline levels || id:ebi-met1400-GCST90199696	0.002712	22.2244
rs75166338	G	A	G	A	5.34651e-06	8272	Trigonelline levels || id:ebi-met1400-GCST90199696	0.00240473	20.709
rs75972606	C	T	C	T	6.9548e-06	8272	Trigonelline levels || id:ebi-met1400-GCST90199696	0.0023979	20.2055
rs77535466	C	A	C	A	2.49049e-06	8272	Trigonelline levels || id:ebi-met1400-GCST90199696	0.00261228	22.1739
rs11070743	T	C	T	C	2.4181e-06	8240	Dodecanedioate levels || id:ebi-met1400-GCST90199697	0.00254058	22.2303
rs1126743	A	G	A	G	1.81245e-13	8240	Dodecanedioate levels || id:ebi-met1400-GCST90199697	0.00612054	54.1988
rs114733295	T	G	T	G	4.07714e-06	8240	Dodecanedioate levels || id:ebi-met1400-GCST90199697	0.00238668	21.2282
rs12662092	A	G	A	G	2.54331e-06	8240	Dodecanedioate levels || id:ebi-met1400-GCST90199697	0.00245311	22.1335
rs13070262	T	C	T	C	7.91858e-06	8240	Dodecanedioate levels || id:ebi-met1400-GCST90199697	0.0023397	19.9574
rs146947505	A	G	A	G	9.5409e-07	8240	Dodecanedioate levels || id:ebi-met1400-GCST90199697	0.00263689	24.0187
rs148536062	C	G	C	G	2.91002e-06	8240	Dodecanedioate levels || id:ebi-met1400-GCST90199697	0.00244444	21.875
rs185720945	C	A	C	A	7.3041e-06	8240	Dodecanedioate levels || id:ebi-met1400-GCST90199697	0.00224176	20.1119
[truncated: 26,536 more rows]
