# Supplementary material for: Association between blood metabolites and chronic respiratory diseases: A Mendelian randomization study
Source: Medicine (Baltimore). 2026 Apr 24;105(17):e48317. doi: 10.1097/MD.0000000000048317 (PMC13124415; doi:10.1097/MD.0000000000048317)
Supplement: Supplementary file 5 [file medi-105-e48317-s005.xlsx]

## Sheet: Sheet1
Results of MR analysis of 1400 metabolites and COPD																Heterogeneity analysis results									Results of pleiotropy Analysis								Inverse Mendelian randomization results										Heterogeneity analysis results
id.exposure	id.outcome	outcome	exposure	method	nsnp	b	se	pval	lo_ci	up_ci	or	or_lci95	or_uci95	p_fdr		id.exposure	id.outcome	outcome	exposure	method	Q	Q_df	Q_pval		id.exposure	id.outcome	outcome	exposure	egger_intercept	se	pval		id.exposure	id.outcome	outcome	exposure	method	nsnp	b	se	pval		id.exposure	id.outcome	outcome	exposure	method	Q	Q_df
ebi-met1400-GCST90199622	GCST90399694	outcome	Benzoate levels || id:ebi-met1400-GCST90199622	Inverse variance weighted	18	0.0210269	0.0192555	0.274836	-0.0167139	0.0587677	1.02125	0.983425	1.06053	0.93391		ebi-met1400-GCST90199621	GCST90399694	outcome	Carnitine levels || id:ebi-met1400-GCST90199621	MR Egger	19.2451	16	0.25616		ebi-met1400-GCST90199621	GCST90399694	outcome	Carnitine levels || id:ebi-met1400-GCST90199621	0.00293887	0.00583424	0.621317		GCST90399694	ebi-met1400-GCST90199628	3-methylhistidine levels || id:ebi-met1400-GCST90199628	exposure	Inverse variance weighted	18	-0.122857	0.0707237	0.0823627		GCST90399694	ebi-met1400-GCST90199628	3-methylhistidine levels || id:ebi-met1400-GCST90199628	exposure	MR Egger	14.7131	16
ebi-met1400-GCST90199622	GCST90399694	outcome	Benzoate levels || id:ebi-met1400-GCST90199622	MR Egger	18	0.00753326	0.0290206	0.798496	-0.0493472	0.0644137	1.00756	0.951851	1.06653	0.990997		ebi-met1400-GCST90199621	GCST90399694	outcome	Carnitine levels || id:ebi-met1400-GCST90199621	Inverse variance weighted	19.5503	17	0.297875		ebi-met1400-GCST90199622	GCST90399694	outcome	Benzoate levels || id:ebi-met1400-GCST90199622	0.00354356	0.00570185	0.543041		GCST90399694	ebi-met1400-GCST90199628	3-methylhistidine levels || id:ebi-met1400-GCST90199628	exposure	MR Egger	18	0.116105	0.185063	0.539262		GCST90399694	ebi-met1400-GCST90199628	3-methylhistidine levels || id:ebi-met1400-GCST90199628	exposure	Inverse variance weighted	16.6655	17
ebi-met1400-GCST90199622	GCST90399694	outcome	Benzoate levels || id:ebi-met1400-GCST90199622	Simple mode	18	0.0263235	0.045387	0.569537	-0.062635	0.115282	1.02667	0.939286	1.12219	0.998029		ebi-met1400-GCST90199622	GCST90399694	outcome	Benzoate levels || id:ebi-met1400-GCST90199622	MR Egger	11.1805	16	0.798208		ebi-met1400-GCST90199623	GCST90399694	outcome	Maltotriose levels || id:ebi-met1400-GCST90199623	-0.0082229	0.00527206	0.13533		GCST90399694	ebi-met1400-GCST90199628	3-methylhistidine levels || id:ebi-met1400-GCST90199628	exposure	Simple mode	18	-0.260151	0.218264	0.249671		GCST90399694	ebi-met1400-GCST90199633	Suberate (C8-DC) levels || id:ebi-met1400-GCST90199633	exposure	MR Egger	40.7756	17
ebi-met1400-GCST90199622	GCST90399694	outcome	Benzoate levels || id:ebi-met1400-GCST90199622	Weighted median	18	0.0343948	0.0268903	0.20087	-0.0183103	0.0870999	1.03499	0.981856	1.09101	0.972518		ebi-met1400-GCST90199622	GCST90399694	outcome	Benzoate levels || id:ebi-met1400-GCST90199622	Inverse variance weighted	11.5668	17	0.825633		ebi-met1400-GCST90199624	GCST90399694	outcome	Hippurate levels || id:ebi-met1400-GCST90199624	0.00303603	0.00688884	0.667252		GCST90399694	ebi-met1400-GCST90199628	3-methylhistidine levels || id:ebi-met1400-GCST90199628	exposure	Weighted median	18	-0.112443	0.105828	0.288007		GCST90399694	ebi-met1400-GCST90199633	Suberate (C8-DC) levels || id:ebi-met1400-GCST90199633	exposure	Inverse variance weighted	40.7846	18
ebi-met1400-GCST90199622	GCST90399694	outcome	Benzoate levels || id:ebi-met1400-GCST90199622	Weighted mode	18	0.0437466	0.0312766	0.179881	-0.0175555	0.105049	1.04472	0.982598	1.11076	0.986253		ebi-met1400-GCST90199623	GCST90399694	outcome	Maltotriose levels || id:ebi-met1400-GCST90199623	MR Egger	21.4446	19	0.31276		ebi-met1400-GCST90199625	GCST90399694	outcome	Methionine sulfoxide levels || id:ebi-met1400-GCST90199625	-0.00318042	0.00546564	0.566833		GCST90399694	ebi-met1400-GCST90199628	3-methylhistidine levels || id:ebi-met1400-GCST90199628	exposure	Weighted mode	18	0.107832	0.14901	0.479117		GCST90399694	ebi-met1400-GCST90199636	Kynurenine levels || id:ebi-met1400-GCST90199636	exposure	MR Egger	21.1769	17
ebi-met1400-GCST90199624	GCST90399694	outcome	Hippurate levels || id:ebi-met1400-GCST90199624	Inverse variance weighted	14	-0.0432495	0.0260215	0.0964992	-0.0942517	0.00775264	0.957672	0.910054	1.00778	0.839115		ebi-met1400-GCST90199623	GCST90399694	outcome	Maltotriose levels || id:ebi-met1400-GCST90199623	Inverse variance weighted	24.1903	20	0.234176		ebi-met1400-GCST90199626	GCST90399694	outcome	Xanthurenate levels || id:ebi-met1400-GCST90199626	-0.00741354	0.00591056	0.22352		GCST90399694	ebi-met1400-GCST90199633	Suberate (C8-DC) levels || id:ebi-met1400-GCST90199633	exposure	Inverse variance weighted	19	-0.00442645	0.113001	0.968753		GCST90399694	ebi-met1400-GCST90199636	Kynurenine levels || id:ebi-met1400-GCST90199636	exposure	Inverse variance weighted	21.6964	18
ebi-met1400-GCST90199624	GCST90399694	outcome	Hippurate levels || id:ebi-met1400-GCST90199624	MR Egger	14	-0.0659787	0.0577659	0.27566	-0.1792	0.0472425	0.936151	0.835939	1.04838	0.990997		ebi-met1400-GCST90199624	GCST90399694	outcome	Hippurate levels || id:ebi-met1400-GCST90199624	MR Egger	8.5762	12	0.738638		ebi-met1400-GCST90199627	GCST90399694	outcome	N-alpha-acetylornithine levels || id:ebi-met1400-GCST90199627	-0.00374216	0.0108126	0.734809		GCST90399694	ebi-met1400-GCST90199633	Suberate (C8-DC) levels || id:ebi-met1400-GCST90199633	exposure	MR Egger	19	-0.0218301	0.306359	0.944025		GCST90399694	ebi-met1400-GCST90199669	Acetylcarnitine levels (Biocrates platform) || id:ebi-met1400-GCST90199669	exposure	MR Egger	33.7395	17
ebi-met1400-GCST90199624	GCST90399694	outcome	Hippurate levels || id:ebi-met1400-GCST90199624	Simple mode	14	-0.0232673	0.0559507	0.6843	-0.132931	0.086396	0.977001	0.875526	1.09024	0.998029		ebi-met1400-GCST90199624	GCST90399694	outcome	Hippurate levels || id:ebi-met1400-GCST90199624	Inverse variance weighted	8.77044	13	0.790052		ebi-met1400-GCST90199628	GCST90399694	outcome	3-methylhistidine levels || id:ebi-met1400-GCST90199628	-0.00592349	0.00636261	0.361531		GCST90399694	ebi-met1400-GCST90199633	Suberate (C8-DC) levels || id:ebi-met1400-GCST90199633	exposure	Simple mode	19	-0.0269027	0.203292	0.896187		GCST90399694	ebi-met1400-GCST90199669	Acetylcarnitine levels (Biocrates platform) || id:ebi-met1400-GCST90199669	exposure	Inverse variance weighted	33.9831	18
ebi-met1400-GCST90199624	GCST90399694	outcome	Hippurate levels || id:ebi-met1400-GCST90199624	Weighted median	14	-0.0352627	0.0362007	0.330013	-0.106216	0.0356907	0.965352	0.89923	1.03634	0.972518		ebi-met1400-GCST90199625	GCST90399694	outcome	Methionine sulfoxide levels || id:ebi-met1400-GCST90199625	MR Egger	23.6999	21	0.307826		ebi-met1400-GCST90199629	GCST90399694	outcome	Glycerophosphorylcholine (GPC) levels || id:ebi-met1400-GCST90199629	0.00151602	0.00573073	0.793448		GCST90399694	ebi-met1400-GCST90199633	Suberate (C8-DC) levels || id:ebi-met1400-GCST90199633	exposure	Weighted median	19	0.0778331	0.114403	0.49629		GCST90399694	ebi-met1400-GCST90199693	3-hydroxydecanoate levels || id:ebi-met1400-GCST90199693	exposure	MR Egger	18.8154	17
ebi-met1400-GCST90199624	GCST90399694	outcome	Hippurate levels || id:ebi-met1400-GCST90199624	Weighted mode	14	-0.0354137	0.0579998	0.552002	-0.149093	0.078266	0.965206	0.861489	1.08141	0.986253		ebi-met1400-GCST90199625	GCST90399694	outcome	Methionine sulfoxide levels || id:ebi-met1400-GCST90199625	Inverse variance weighted	24.082	22	0.342945		ebi-met1400-GCST90199630	GCST90399694	outcome	Phenylacetate levels || id:ebi-met1400-GCST90199630	0.0100994	0.00696786	0.162719		GCST90399694	ebi-met1400-GCST90199633	Suberate (C8-DC) levels || id:ebi-met1400-GCST90199633	exposure	Weighted mode	19	0.0884983	0.14095	0.537973		GCST90399694	ebi-met1400-GCST90199693	3-hydroxydecanoate levels || id:ebi-met1400-GCST90199693	exposure	Inverse variance weighted	21.5637	18
ebi-met1400-GCST90199627	GCST90399694	outcome	N-alpha-acetylornithine levels || id:ebi-met1400-GCST90199627	Inverse variance weighted	15	0.0181424	0.0190299	0.340406	-0.0191562	0.0554409	1.01831	0.981026	1.05701	0.964404		ebi-met1400-GCST90199626	GCST90399694	outcome	Xanthurenate levels || id:ebi-met1400-GCST90199626	MR Egger	10.8613	21	0.96542		ebi-met1400-GCST90199631	GCST90399694	outcome	3-methyl-2-oxovalerate levels || id:ebi-met1400-GCST90199631	-0.00811757	0.00972499	0.418955		GCST90399694	ebi-met1400-GCST90199636	Kynurenine levels || id:ebi-met1400-GCST90199636	exposure	Inverse variance weighted	19	-0.00473289	0.0733799	0.948573		GCST90399694	ebi-met1400-GCST90199706	Butyrylglycine levels || id:ebi-met1400-GCST90199706	exposure	MR Egger	17.0005	17
ebi-met1400-GCST90199627	GCST90399694	outcome	N-alpha-acetylornithine levels || id:ebi-met1400-GCST90199627	MR Egger	15	0.0337644	0.0489856	0.50277	-0.0622473	0.129776	1.03434	0.93965	1.13857	0.990997		ebi-met1400-GCST90199626	GCST90399694	outcome	Xanthurenate levels || id:ebi-met1400-GCST90199626	Inverse variance weighted	12.4346	22	0.947743		ebi-met1400-GCST90199632	GCST90399694	outcome	Tartarate levels || id:ebi-met1400-GCST90199632	0.00570904	0.00551718	0.313766		GCST90399694	ebi-met1400-GCST90199636	Kynurenine levels || id:ebi-met1400-GCST90199636	exposure	MR Egger	19	0.113112	0.197142	0.573644		GCST90399694	ebi-met1400-GCST90199706	Butyrylglycine levels || id:ebi-met1400-GCST90199706	exposure	Inverse variance weighted	17.1003	18
ebi-met1400-GCST90199627	GCST90399694	outcome	N-alpha-acetylornithine levels || id:ebi-met1400-GCST90199627	Simple mode	15	0.0607825	0.0449756	0.197984	-0.0273697	0.148935	1.06267	0.973002	1.1606	0.998029		ebi-met1400-GCST90199627	GCST90399694	outcome	N-alpha-acetylornithine levels || id:ebi-met1400-GCST90199627	MR Egger	12.1309	13	0.516939		ebi-met1400-GCST90199633	GCST90399694	outcome	Suberate (C8-DC) levels || id:ebi-met1400-GCST90199633	-0.00117585	0.00538649	0.82941		GCST90399694	ebi-met1400-GCST90199636	Kynurenine levels || id:ebi-met1400-GCST90199636	exposure	Simple mode	19	-0.0149545	0.159342	0.926264		GCST90399694	ebi-met1400-GCST90199770	1-arachidonylglycerol (20:4) levels || id:ebi-met1400-GCST90199770	exposure	MR Egger	21.9925	17
ebi-met1400-GCST90199627	GCST90399694	outcome	N-alpha-acetylornithine levels || id:ebi-met1400-GCST90199627	Weighted median	15	0.0493178	0.0264047	0.0617944	-0.00243535	0.101071	1.05055	0.997568	1.10636	0.972518		ebi-met1400-GCST90199627	GCST90399694	outcome	N-alpha-acetylornithine levels || id:ebi-met1400-GCST90199627	Inverse variance weighted	12.2507	14	0.586178		ebi-met1400-GCST90199634	GCST90399694	outcome	5-hydroxylysine levels || id:ebi-met1400-GCST90199634	0.007324	0.00508484	0.162685		GCST90399694	ebi-met1400-GCST90199636	Kynurenine levels || id:ebi-met1400-GCST90199636	exposure	Weighted median	19	0.0529562	0.0990783	0.593004		GCST90399694	ebi-met1400-GCST90199770	1-arachidonylglycerol (20:4) levels || id:ebi-met1400-GCST90199770	exposure	Inverse variance weighted	22.654	18
ebi-met1400-GCST90199627	GCST90399694	outcome	N-alpha-acetylornithine levels || id:ebi-met1400-GCST90199627	Weighted mode	15	0.059176	0.036441	0.126694	-0.0122483	0.1306	1.06096	0.987826	1.13951	0.986253		ebi-met1400-GCST90199628	GCST90399694	outcome	3-methylhistidine levels || id:ebi-met1400-GCST90199628	MR Egger	33.1312	23	0.0788073		ebi-met1400-GCST90199635	GCST90399694	outcome	3-phenylpropionate hydrocinnamate levels || id:ebi-met1400-GCST90199635	-0.00421659	0.00550954	0.45186		GCST90399694	ebi-met1400-GCST90199636	Kynurenine levels || id:ebi-met1400-GCST90199636	exposure	Weighted mode	19	0.0548755	0.116458	0.643155		GCST90399694	ebi-met1400-GCST90199786	2-hydroxy-3-methylvalerate levels || id:ebi-met1400-GCST90199786	exposure	MR Egger	21.8376	17
ebi-met1400-GCST90199628	GCST90399694	outcome	3-methylhistidine levels || id:ebi-met1400-GCST90199628	Inverse variance weighted	25	0.0467057	0.0235026	0.0468934	0.000640711	0.0927707	1.04781	1.00064	1.09721	0.813851		ebi-met1400-GCST90199628	GCST90399694	outcome	3-methylhistidine levels || id:ebi-met1400-GCST90199628	Inverse variance weighted	34.3797	24	0.0781429		ebi-met1400-GCST90199636	GCST90399694	outcome	Kynurenine levels || id:ebi-met1400-GCST90199636	0.00709266	0.0100544	0.491353		GCST90399694	ebi-met1400-GCST90199669	Acetylcarnitine levels (Biocrates platform) || id:ebi-met1400-GCST90199669	exposure	Inverse variance weighted	19	0.0565214	0.0929934	0.54332		GCST90399694	ebi-met1400-GCST90199786	2-hydroxy-3-methylvalerate levels || id:ebi-met1400-GCST90199786	exposure	Inverse variance weighted	25.6359	18
ebi-met1400-GCST90199628	GCST90399694	outcome	3-methylhistidine levels || id:ebi-met1400-GCST90199628	MR Egger	25	0.0943722	0.0563641	0.107611	-0.0161013	0.204846	1.09897	0.984028	1.22734	0.960761		ebi-met1400-GCST90199629	GCST90399694	outcome	Glycerophosphorylcholine (GPC) levels || id:ebi-met1400-GCST90199629	MR Egger	34.7395	26	0.117398		ebi-met1400-GCST90199637	GCST90399694	outcome	N-acetylglutamate levels || id:ebi-met1400-GCST90199637	-0.00310846	0.0102821	0.766856		GCST90399694	ebi-met1400-GCST90199669	Acetylcarnitine levels (Biocrates platform) || id:ebi-met1400-GCST90199669	exposure	MR Egger	19	0.138174	0.251825	0.590353		GCST90399694	ebi-met1400-GCST90199788	1-arachidonoyl-gpc (20:4n6) levels || id:ebi-met1400-GCST90199788	exposure	MR Egger	17.7501	17
ebi-met1400-GCST90199628	GCST90399694	outcome	3-methylhistidine levels || id:ebi-met1400-GCST90199628	Simple mode	25	0.079293	0.0604287	0.201874	-0.0391473	0.197733	1.08252	0.961609	1.21864	0.998029		ebi-met1400-GCST90199629	GCST90399694	outcome	Glycerophosphorylcholine (GPC) levels || id:ebi-met1400-GCST90199629	Inverse variance weighted	34.833	27	0.143147		ebi-met1400-GCST90199638	GCST90399694	outcome	Glycerol 3-phosphate levels || id:ebi-met1400-GCST90199638	-0.0101705	0.00688028	0.153529		GCST90399694	ebi-met1400-GCST90199669	Acetylcarnitine levels (Biocrates platform) || id:ebi-met1400-GCST90199669	exposure	Simple mode	19	-0.00450594	0.161604	0.978063		GCST90399694	ebi-met1400-GCST90199788	1-arachidonoyl-gpc (20:4n6) levels || id:ebi-met1400-GCST90199788	exposure	Inverse variance weighted	18.5175	18
ebi-met1400-GCST90199628	GCST90399694	outcome	3-methylhistidine levels || id:ebi-met1400-GCST90199628	Weighted median	25	0.0540126	0.0289373	0.0619662	-0.00270455	0.11073	1.0555	0.997299	1.11709	0.972518		ebi-met1400-GCST90199630	GCST90399694	outcome	Phenylacetate levels || id:ebi-met1400-GCST90199630	MR Egger	33.4858	20	0.0298208		ebi-met1400-GCST90199639	GCST90399694	outcome	Imidazole lactate levels || id:ebi-met1400-GCST90199639	0.00379024	0.00472202	0.431155		GCST90399694	ebi-met1400-GCST90199669	Acetylcarnitine levels (Biocrates platform) || id:ebi-met1400-GCST90199669	exposure	Weighted median	19	-0.0219711	0.0993972	0.825058		GCST90399694	ebi-met1400-GCST90199793	1-linoleoyl-GPE (18:2) levels || id:ebi-met1400-GCST90199793	exposure	MR Egger	12.3646	17
ebi-met1400-GCST90199628	GCST90399694	outcome	3-methylhistidine levels || id:ebi-met1400-GCST90199628	Weighted mode	25	0.0637431	0.0570483	0.274904	-0.0480715	0.175558	1.06582	0.953066	1.19191	0.986253		ebi-met1400-GCST90199630	GCST90399694	outcome	Phenylacetate levels || id:ebi-met1400-GCST90199630	Inverse variance weighted	37.0032	21	0.0168198		ebi-met1400-GCST90199640	GCST90399694	outcome	4-guanidinobutanoate levels || id:ebi-met1400-GCST90199640	0.0139523	0.00729518	0.0780939		GCST90399694	ebi-met1400-GCST90199669	Acetylcarnitine levels (Biocrates platform) || id:ebi-met1400-GCST90199669	exposure	Weighted mode	19	-0.0264756	0.123381	0.832504		GCST90399694	ebi-met1400-GCST90199793	1-linoleoyl-GPE (18:2) levels || id:ebi-met1400-GCST90199793	exposure	Inverse variance weighted	12.5834	18
ebi-met1400-GCST90199630	GCST90399694	outcome	Phenylacetate levels || id:ebi-met1400-GCST90199630	Inverse variance weighted	22	-0.0114931	0.0245183	0.639245	-0.0595489	0.0365628	0.988573	0.942189	1.03724	0.964404		ebi-met1400-GCST90199631	GCST90399694	outcome	3-methyl-2-oxovalerate levels || id:ebi-met1400-GCST90199631	MR Egger	11.5176	13	0.567537		ebi-met1400-GCST90199641	GCST90399694	outcome	Glucuronate levels || id:ebi-met1400-GCST90199641	0.00854419	0.00680221	0.237636		GCST90399694	ebi-met1400-GCST90199693	3-hydroxydecanoate levels || id:ebi-met1400-GCST90199693	exposure	Inverse variance weighted	19	0.0139925	0.0743221	0.850666		GCST90399694	ebi-met1400-GCST90199830	4-ethylphenylsulfate levels || id:ebi-met1400-GCST90199830	exposure	MR Egger	11.1603	17
ebi-met1400-GCST90199630	GCST90399694	outcome	Phenylacetate levels || id:ebi-met1400-GCST90199630	MR Egger	22	-0.0652906	0.0441456	0.154724	-0.151816	0.0212349	0.936795	0.859146	1.02146	0.990997		ebi-met1400-GCST90199631	GCST90399694	outcome	3-methyl-2-oxovalerate levels || id:ebi-met1400-GCST90199631	Inverse variance weighted	12.2144	14	0.58909		ebi-met1400-GCST90199642	GCST90399694	outcome	Ribitol levels || id:ebi-met1400-GCST90199642	-0.000969248	0.00432122	0.824153		GCST90399694	ebi-met1400-GCST90199693	3-hydroxydecanoate levels || id:ebi-met1400-GCST90199693	exposure	MR Egger	19	-0.261088	0.188617	0.184193		GCST90399694	ebi-met1400-GCST90199830	4-ethylphenylsulfate levels || id:ebi-met1400-GCST90199830	exposure	Inverse variance weighted	11.966	18
ebi-met1400-GCST90199630	GCST90399694	outcome	Phenylacetate levels || id:ebi-met1400-GCST90199630	Simple mode	22	-0.0689191	0.046619	0.154157	-0.160292	0.022454	0.933402	0.851895	1.02271	0.998029		ebi-met1400-GCST90199632	GCST90399694	outcome	Tartarate levels || id:ebi-met1400-GCST90199632	MR Egger	20.7599	19	0.350219		ebi-met1400-GCST90199643	GCST90399694	outcome	Glycodeoxycholate levels || id:ebi-met1400-GCST90199643	8.02363e-05	0.00602427	0.989561		GCST90399694	ebi-met1400-GCST90199693	3-hydroxydecanoate levels || id:ebi-met1400-GCST90199693	exposure	Simple mode	19	-0.233695	0.213129	0.287316		GCST90399694	ebi-met1400-GCST90199873	Pregnenolone sulfate levels || id:ebi-met1400-GCST90199873	exposure	MR Egger	12.447	17
ebi-met1400-GCST90199630	GCST90399694	outcome	Phenylacetate levels || id:ebi-met1400-GCST90199630	Weighted median	22	-0.0111422	0.027653	0.687002	-0.0653421	0.0430578	0.98892	0.936747	1.044	0.980121		ebi-met1400-GCST90199632	GCST90399694	outcome	Tartarate levels || id:ebi-met1400-GCST90199632	Inverse variance weighted	21.9298	20	0.344331		ebi-met1400-GCST90199644	GCST90399694	outcome	Theobromine levels || id:ebi-met1400-GCST90199644	-0.0143545	0.00545808	0.0169928		GCST90399694	ebi-met1400-GCST90199693	3-hydroxydecanoate levels || id:ebi-met1400-GCST90199693	exposure	Weighted median	19	-0.112447	0.099567	0.258747		GCST90399694	ebi-met1400-GCST90199873	Pregnenolone sulfate levels || id:ebi-met1400-GCST90199873	exposure	Inverse variance weighted	12.4521	18
ebi-met1400-GCST90199630	GCST90399694	outcome	Phenylacetate levels || id:ebi-met1400-GCST90199630	Weighted mode	22	-0.0275391	0.0448996	0.546233	-0.115542	0.0604641	0.972837	0.890883	1.06233	0.986253		ebi-met1400-GCST90199633	GCST90399694	outcome	Suberate (C8-DC) levels || id:ebi-met1400-GCST90199633	MR Egger	21.6364	20	0.36056		ebi-met1400-GCST90199645	GCST90399694	outcome	Quinate levels || id:ebi-met1400-GCST90199645	-0.000148923	0.00596616	0.980465		GCST90399694	ebi-met1400-GCST90199693	3-hydroxydecanoate levels || id:ebi-met1400-GCST90199693	exposure	Weighted mode	19	-0.212057	0.13358	0.129813		GCST90399694	ebi-met1400-GCST90199888	Cinnamoylglycine levels || id:ebi-met1400-GCST90199888	exposure	MR Egger	13.6188	17
ebi-met1400-GCST90199632	GCST90399694	outcome	Tartarate levels || id:ebi-met1400-GCST90199632	Inverse variance weighted	21	-0.00995992	0.0202519	0.62286	-0.0496537	0.0297338	0.99009	0.951559	1.03018	0.964404		ebi-met1400-GCST90199633	GCST90399694	outcome	Suberate (C8-DC) levels || id:ebi-met1400-GCST90199633	Inverse variance weighted	21.688	21	0.417677		ebi-met1400-GCST90199646	GCST90399694	outcome	Gentisate levels || id:ebi-met1400-GCST90199646	-0.00501271	0.00862678	0.568402		GCST90399694	ebi-met1400-GCST90199706	Butyrylglycine levels || id:ebi-met1400-GCST90199706	exposure	Inverse variance weighted	19	0.0846888	0.0811406	0.296611		GCST90399694	ebi-met1400-GCST90199888	Cinnamoylglycine levels || id:ebi-met1400-GCST90199888	exposure	Inverse variance weighted	14.3609	18
ebi-met1400-GCST90199632	GCST90399694	outcome	Tartarate levels || id:ebi-met1400-GCST90199632	MR Egger	21	-0.0481649	0.0420934	0.266736	-0.130668	0.0343382	0.952977	0.877509	1.03493	0.990997		ebi-met1400-GCST90199634	GCST90399694	outcome	5-hydroxylysine levels || id:ebi-met1400-GCST90199634	MR Egger	34.3504	24	0.0786306		ebi-met1400-GCST90199647	GCST90399694	outcome	Theophylline levels || id:ebi-met1400-GCST90199647	-0.00219846	0.00693468	0.754356		GCST90399694	ebi-met1400-GCST90199706	Butyrylglycine levels || id:ebi-met1400-GCST90199706	exposure	MR Egger	19	0.0221679	0.213948	0.918689		GCST90399694	ebi-met1400-GCST90199915	Imidazole propionate levels || id:ebi-met1400-GCST90199915	exposure	MR Egger	21.1635	17
ebi-met1400-GCST90199632	GCST90399694	outcome	Tartarate levels || id:ebi-met1400-GCST90199632	Simple mode	21	-0.0095784	0.0449193	0.833302	-0.0976202	0.0784634	0.990467	0.906993	1.08162	0.998029		ebi-met1400-GCST90199634	GCST90399694	outcome	5-hydroxylysine levels || id:ebi-met1400-GCST90199634	Inverse variance weighted	37.3198	25	0.0538237		ebi-met1400-GCST90199648	GCST90399694	outcome	1,5-anhydroglucitol (1,5-ag) levels || id:ebi-met1400-GCST90199648	-0.00216079	0.00485446	0.660398		GCST90399694	ebi-met1400-GCST90199706	Butyrylglycine levels || id:ebi-met1400-GCST90199706	exposure	Simple mode	19	0.170371	0.200322	0.406226		GCST90399694	ebi-met1400-GCST90199915	Imidazole propionate levels || id:ebi-met1400-GCST90199915	exposure	Inverse variance weighted	21.1711	18
ebi-met1400-GCST90199632	GCST90399694	outcome	Tartarate levels || id:ebi-met1400-GCST90199632	Weighted median	21	-0.00687699	0.0257237	0.789207	-0.0572954	0.0435414	0.993147	0.944315	1.0445	0.980121		ebi-met1400-GCST90199635	GCST90399694	outcome	3-phenylpropionate hydrocinnamate levels || id:ebi-met1400-GCST90199635	MR Egger	23.9917	23	0.404266		ebi-met1400-GCST90199649	GCST90399694	outcome	1-stearoyl-2-arachidonoyl-GPI (18:0/20:4) levels || id:ebi-met1400-GCST90199649	-0.00689127	0.00813031	0.409981		GCST90399694	ebi-met1400-GCST90199706	Butyrylglycine levels || id:ebi-met1400-GCST90199706	exposure	Weighted median	19	0.110914	0.120286	0.356485		GCST90399694	ebi-met1400-GCST90199921	Dihydroferulate levels || id:ebi-met1400-GCST90199921	exposure	MR Egger	18.3382	17
ebi-met1400-GCST90199632	GCST90399694	outcome	Tartarate levels || id:ebi-met1400-GCST90199632	Weighted mode	21	-0.00819568	0.0425798	0.849309	-0.091652	0.0752606	0.991838	0.912423	1.07817	0.987243		ebi-met1400-GCST90199635	GCST90399694	outcome	3-phenylpropionate hydrocinnamate levels || id:ebi-met1400-GCST90199635	Inverse variance weighted	24.6027	24	0.427599		ebi-met1400-GCST90199650	GCST90399694	outcome	Indolelactate levels || id:ebi-met1400-GCST90199650	-0.00389256	0.00503598	0.447777		GCST90399694	ebi-met1400-GCST90199706	Butyrylglycine levels || id:ebi-met1400-GCST90199706	exposure	Weighted mode	19	0.139839	0.152	0.369741		GCST90399694	ebi-met1400-GCST90199921	Dihydroferulate levels || id:ebi-met1400-GCST90199921	exposure	Inverse variance weighted	18.8908	18
ebi-met1400-GCST90199633	GCST90399694	outcome	Suberate (C8-DC) levels || id:ebi-met1400-GCST90199633	Inverse variance weighted	22	-0.0409572	0.0182699	0.0249757	-0.0767663	-0.00514808	0.95987	0.926106	0.994865	0.70912		ebi-met1400-GCST90199636	GCST90399694	outcome	Kynurenine levels || id:ebi-met1400-GCST90199636	MR Egger	24.7827	15	0.0529395		ebi-met1400-GCST90199651	GCST90399694	outcome	Docosahexaenoate DHA; 22:6n3 levels || id:ebi-met1400-GCST90199651	0.00826293	0.0057533	0.171471		GCST90399694	ebi-met1400-GCST90199770	1-arachidonylglycerol (20:4) levels || id:ebi-met1400-GCST90199770	exposure	Inverse variance weighted	19	-0.056288	0.0780398	0.470742		GCST90399694	ebi-met1400-GCST90199938	3-methyl catechol sulfate (1) levels || id:ebi-met1400-GCST90199938	exposure	MR Egger	11.8804	17
ebi-met1400-GCST90199633	GCST90399694	outcome	Suberate (C8-DC) levels || id:ebi-met1400-GCST90199633	MR Egger	22	-0.0345712	0.0347194	0.331276	-0.102621	0.0334788	0.96602	0.902469	1.03405	0.990997		ebi-met1400-GCST90199636	GCST90399694	outcome	Kynurenine levels || id:ebi-met1400-GCST90199636	Inverse variance weighted	25.6048	16	0.0598483		ebi-met1400-GCST90199652	GCST90399694	outcome	1-stearoyl-2-oleoyl-GPS (18:0/18:1) levels || id:ebi-met1400-GCST90199652	-0.00231367	0.00886351	0.797397		GCST90399694	ebi-met1400-GCST90199770	1-arachidonylglycerol (20:4) levels || id:ebi-met1400-GCST90199770	exposure	MR Egger	19	0.0819667	0.208904	0.699664		GCST90399694	ebi-met1400-GCST90199938	3-methyl catechol sulfate (1) levels || id:ebi-met1400-GCST90199938	exposure	Inverse variance weighted	12.0219	18
ebi-met1400-GCST90199633	GCST90399694	outcome	Suberate (C8-DC) levels || id:ebi-met1400-GCST90199633	Simple mode	22	-0.028512	0.0438395	0.522504	-0.114437	0.0574133	0.971891	0.891868	1.05909	0.998029		ebi-met1400-GCST90199637	GCST90399694	outcome	N-acetylglutamate levels || id:ebi-met1400-GCST90199637	MR Egger	31.6385	14	0.00450769		ebi-met1400-GCST90199653	GCST90399694	outcome	1-myristoyl-2-palmitoyl-gpc (14:0/16:0) levels || id:ebi-met1400-GCST90199653	-0.00239824	0.00940235	0.802662		GCST90399694	ebi-met1400-GCST90199770	1-arachidonylglycerol (20:4) levels || id:ebi-met1400-GCST90199770	exposure	Simple mode	19	0.093384	0.172024	0.593889		GCST90399694	ebi-met1400-GCST90199957	3-(3-hydroxyphenyl)propionate sulfate levels || id:ebi-met1400-GCST90199957	exposure	MR Egger	6.75814	17
ebi-met1400-GCST90199633	GCST90399694	outcome	Suberate (C8-DC) levels || id:ebi-met1400-GCST90199633	Weighted median	22	-0.0363341	0.0257518	0.158264	-0.0868076	0.0141394	0.964318	0.916853	1.01424	0.972518		ebi-met1400-GCST90199637	GCST90399694	outcome	N-acetylglutamate levels || id:ebi-met1400-GCST90199637	Inverse variance weighted	31.8451	15	0.00675804		ebi-met1400-GCST90199654	GCST90399694	outcome	Paraxanthine levels in elite athletes || id:ebi-met1400-GCST90199654	-0.0031774	0.00550025	0.568644		GCST90399694	ebi-met1400-GCST90199770	1-arachidonylglycerol (20:4) levels || id:ebi-met1400-GCST90199770	exposure	Weighted median	19	0.0454385	0.0997286	0.648662		GCST90399694	ebi-met1400-GCST90199957	3-(3-hydroxyphenyl)propionate sulfate levels || id:ebi-met1400-GCST90199957	exposure	Inverse variance weighted	6.80172	18
ebi-met1400-GCST90199633	GCST90399694	outcome	Suberate (C8-DC) levels || id:ebi-met1400-GCST90199633	Weighted mode	22	-0.0333066	0.0346568	0.347467	-0.101234	0.0346207	0.967242	0.903722	1.03523	0.986253		ebi-met1400-GCST90199638	GCST90399694	outcome	Glycerol 3-phosphate levels || id:ebi-met1400-GCST90199638	MR Egger	32.9697	22	0.0623011		ebi-met1400-GCST90199655	GCST90399694	outcome	4-methyl-2-oxopentanoate levels || id:ebi-met1400-GCST90199655	-0.0124469	0.00962407	0.224982		GCST90399694	ebi-met1400-GCST90199770	1-arachidonylglycerol (20:4) levels || id:ebi-met1400-GCST90199770	exposure	Weighted mode	19	0.0625821	0.122801	0.616508		GCST90399694	ebi-met1400-GCST90199968	1-palmitoyl-GPG (16:0) levels || id:ebi-met1400-GCST90199968	exposure	MR Egger	16.8803	17
ebi-met1400-GCST90199636	GCST90399694	outcome	Kynurenine levels || id:ebi-met1400-GCST90199636	Inverse variance weighted	17	0.0804626	0.0297854	0.00690454	0.0220833	0.138842	1.08379	1.02233	1.14894	0.644423		ebi-met1400-GCST90199638	GCST90399694	outcome	Glycerol 3-phosphate levels || id:ebi-met1400-GCST90199638	Inverse variance weighted	36.2443	23	0.0389442		ebi-met1400-GCST90199656	GCST90399694	outcome	3-indoxyl sulfate levels || id:ebi-met1400-GCST90199656	-0.00125238	0.00550105	0.82345		GCST90399694	ebi-met1400-GCST90199786	2-hydroxy-3-methylvalerate levels || id:ebi-met1400-GCST90199786	exposure	Inverse variance weighted	19	-0.102807	0.0779606	0.187266		GCST90399694	ebi-met1400-GCST90199968	1-palmitoyl-GPG (16:0) levels || id:ebi-met1400-GCST90199968	exposure	Inverse variance weighted	17.2004	18
ebi-met1400-GCST90199636	GCST90399694	outcome	Kynurenine levels || id:ebi-met1400-GCST90199636	MR Egger	17	0.0184312	0.0929965	0.845556	-0.163842	0.200704	1.0186	0.848876	1.22226	0.990997		ebi-met1400-GCST90199639	GCST90399694	outcome	Imidazole lactate levels || id:ebi-met1400-GCST90199639	MR Egger	40.8747	21	0.00581062		ebi-met1400-GCST90199657	GCST90399694	outcome	Sphingosine 1-phosphate levels || id:ebi-met1400-GCST90199657	0.00388903	0.00557712	0.497885		GCST90399694	ebi-met1400-GCST90199786	2-hydroxy-3-methylvalerate levels || id:ebi-met1400-GCST90199786	exposure	MR Egger	19	0.208664	0.195684	0.301185		GCST90399694	ebi-met1400-GCST90199986	Eugenol sulfate levels || id:ebi-met1400-GCST90199986	exposure	MR Egger	19.1894	17
ebi-met1400-GCST90199636	GCST90399694	outcome	Kynurenine levels || id:ebi-met1400-GCST90199636	Simple mode	17	0.00881241	0.0607042	0.88639	-0.110168	0.127793	1.00885	0.895684	1.13632	0.998029		ebi-met1400-GCST90199639	GCST90399694	outcome	Imidazole lactate levels || id:ebi-met1400-GCST90199639	Inverse variance weighted	42.1287	22	0.00603036		ebi-met1400-GCST90199658	GCST90399694	outcome	Alpha-hydroxyisocaproate levels || id:ebi-met1400-GCST90199658	-0.00289762	0.00621133	0.647557		GCST90399694	ebi-met1400-GCST90199786	2-hydroxy-3-methylvalerate levels || id:ebi-met1400-GCST90199786	exposure	Simple mode	19	-0.393576	0.209494	0.0765805		GCST90399694	ebi-met1400-GCST90199986	Eugenol sulfate levels || id:ebi-met1400-GCST90199986	exposure	Inverse variance weighted	19.6161	18
ebi-met1400-GCST90199636	GCST90399694	outcome	Kynurenine levels || id:ebi-met1400-GCST90199636	Weighted median	17	0.0553939	0.0338692	0.101939	-0.0109898	0.121777	1.05696	0.98907	1.1295	0.972518		ebi-met1400-GCST90199640	GCST90399694	outcome	4-guanidinobutanoate levels || id:ebi-met1400-GCST90199640	MR Egger	13.0944	13	0.440549		ebi-met1400-GCST90199659	GCST90399694	outcome	1-stearoyl-GPI (18:0) levels || id:ebi-met1400-GCST90199659	-0.00170733	0.0108088	0.877117		GCST90399694	ebi-met1400-GCST90199786	2-hydroxy-3-methylvalerate levels || id:ebi-met1400-GCST90199786	exposure	Weighted median	19	0.00390113	0.0992342	0.968641		GCST90399694	ebi-met1400-GCST90199991	Arabonate/xylonate levels || id:ebi-met1400-GCST90199991	exposure	MR Egger	36.2217	17
ebi-met1400-GCST90199636	GCST90399694	outcome	Kynurenine levels || id:ebi-met1400-GCST90199636	Weighted mode	17	0.0212462	0.0486197	0.66796	-0.0740484	0.116541	1.02147	0.928627	1.1236	0.986253		ebi-met1400-GCST90199640	GCST90399694	outcome	4-guanidinobutanoate levels || id:ebi-met1400-GCST90199640	Inverse variance weighted	16.7787	14	0.268162		ebi-met1400-GCST90199660	GCST90399694	outcome	1,2-dipalmitoyl-gpc (16:0/16:0) levels || id:ebi-met1400-GCST90199660	-0.00840858	0.00448329	0.0746918		GCST90399694	ebi-met1400-GCST90199786	2-hydroxy-3-methylvalerate levels || id:ebi-met1400-GCST90199786	exposure	Weighted mode	19	0.010794	0.119228	0.928864		GCST90399694	ebi-met1400-GCST90199991	Arabonate/xylonate levels || id:ebi-met1400-GCST90199991	exposure	Inverse variance weighted	36.6703	18
ebi-met1400-GCST90199637	GCST90399694	outcome	N-acetylglutamate levels || id:ebi-met1400-GCST90199637	Inverse variance weighted	16	0.0302108	0.0344449	0.380445	-0.0373012	0.0977229	1.03067	0.963386	1.10266	0.964404		ebi-met1400-GCST90199641	GCST90399694	outcome	Glucuronate levels || id:ebi-met1400-GCST90199641	MR Egger	10.1297	10	0.429187		ebi-met1400-GCST90199661	GCST90399694	outcome	Maleate levels || id:ebi-met1400-GCST90199661	0.00950118	0.00646266	0.158781		GCST90399694	ebi-met1400-GCST90199788	1-arachidonoyl-gpc (20:4n6) levels || id:ebi-met1400-GCST90199788	exposure	Inverse variance weighted	19	0.030981	0.0703116	0.659485		GCST90399694	ebi-met1400-GCST90200025	Phenol glucuronide levels || id:ebi-met1400-GCST90200025	exposure	MR Egger	17.5827	17
ebi-met1400-GCST90199637	GCST90399694	outcome	N-acetylglutamate levels || id:ebi-met1400-GCST90199637	MR Egger	16	0.055135	0.0897773	0.548979	-0.120828	0.231098	1.05668	0.886186	1.25998	0.990997		ebi-met1400-GCST90199641	GCST90399694	outcome	Glucuronate levels || id:ebi-met1400-GCST90199641	Inverse variance weighted	11.728	11	0.384436		ebi-met1400-GCST90199662	GCST90399694	outcome	Isovalerate (i5:0) levels || id:ebi-met1400-GCST90199662	-0.00318153	0.0076402	0.684455		GCST90399694	ebi-met1400-GCST90199788	1-arachidonoyl-gpc (20:4n6) levels || id:ebi-met1400-GCST90199788	exposure	MR Egger	19	-0.117492	0.187112	0.538397		GCST90399694	ebi-met1400-GCST90200025	Phenol glucuronide levels || id:ebi-met1400-GCST90200025	exposure	Inverse variance weighted	17.833	18
ebi-met1400-GCST90199637	GCST90399694	outcome	N-acetylglutamate levels || id:ebi-met1400-GCST90199637	Simple mode	16	0.00398963	0.0676833	0.953774	-0.12867	0.136649	1.004	0.879264	1.14643	0.998029		ebi-met1400-GCST90199642	GCST90399694	outcome	Ribitol levels || id:ebi-met1400-GCST90199642	MR Egger	44.8604	28	0.0227913		ebi-met1400-GCST90199663	GCST90399694	outcome	4-acetylphenol sulfate levels || id:ebi-met1400-GCST90199663	0.00211099	0.00609758	0.734339		GCST90399694	ebi-met1400-GCST90199788	1-arachidonoyl-gpc (20:4n6) levels || id:ebi-met1400-GCST90199788	exposure	Simple mode	19	-0.0904043	0.197659	0.652873		GCST90399694	ebi-met1400-GCST90200030	1,2-dilinoleoyl-GPC (18:2/18:2) levels || id:ebi-met1400-GCST90200030	exposure	MR Egger	5.93047	17
ebi-met1400-GCST90199637	GCST90399694	outcome	N-acetylglutamate levels || id:ebi-met1400-GCST90199637	Weighted median	16	0.00899227	0.0357755	0.801542	-0.0611278	0.0791123	1.00903	0.940703	1.08233	0.980121		ebi-met1400-GCST90199642	GCST90399694	outcome	Ribitol levels || id:ebi-met1400-GCST90199642	Inverse variance weighted	44.941	29	0.0298146		ebi-met1400-GCST90199664	GCST90399694	outcome	Phenyllactate (PLA) levels in elite athletes || id:ebi-met1400-GCST90199664	0.00573541	0.00380967	0.14783		GCST90399694	ebi-met1400-GCST90199788	1-arachidonoyl-gpc (20:4n6) levels || id:ebi-met1400-GCST90199788	exposure	Weighted median	19	-0.0222681	0.0974311	0.819217		GCST90399694	ebi-met1400-GCST90200030	1,2-dilinoleoyl-GPC (18:2/18:2) levels || id:ebi-met1400-GCST90200030	exposure	Inverse variance weighted	6.06561	18
ebi-met1400-GCST90199637	GCST90399694	outcome	N-acetylglutamate levels || id:ebi-met1400-GCST90199637	Weighted mode	16	0.0166738	0.0614755	0.789913	-0.103818	0.137166	1.01681	0.901389	1.14702	0.986253		ebi-met1400-GCST90199643	GCST90399694	outcome	Glycodeoxycholate levels || id:ebi-met1400-GCST90199643	MR Egger	12.4436	14	0.570725		ebi-met1400-GCST90199665	GCST90399694	outcome	N-acetylaspartate (naa) levels || id:ebi-met1400-GCST90199665	-0.00145417	0.00603203	0.81256		GCST90399694	ebi-met1400-GCST90199788	1-arachidonoyl-gpc (20:4n6) levels || id:ebi-met1400-GCST90199788	exposure	Weighted mode	19	-0.0269496	0.131608	0.840049		GCST90399694	ebi-met1400-GCST90200037	1-stearoyl-2-linoleoyl-gpc (18:0/18:2) levels || id:ebi-met1400-GCST90200037	exposure	MR Egger	8.10348	17
ebi-met1400-GCST90199638	GCST90399694	outcome	Glycerol 3-phosphate levels || id:ebi-met1400-GCST90199638	Inverse variance weighted	24	0.0153822	0.0244488	0.529244	-0.0325374	0.0633018	1.0155	0.967986	1.06535	0.964404		ebi-met1400-GCST90199643	GCST90399694	outcome	Glycodeoxycholate levels || id:ebi-met1400-GCST90199643	Inverse variance weighted	12.4438	15	0.645176		ebi-met1400-GCST90199666	GCST90399694	outcome	Palmitoylcarnitine levels (Metabolon platform) || id:ebi-met1400-GCST90199666	0.0073462	0.0063085	0.256697		GCST90399694	ebi-met1400-GCST90199793	1-linoleoyl-GPE (18:2) levels || id:ebi-met1400-GCST90199793	exposure	Inverse variance weighted	19	0.0132734	0.0696286	0.848815		GCST90399694	ebi-met1400-GCST90200037	1-stearoyl-2-linoleoyl-gpc (18:0/18:2) levels || id:ebi-met1400-GCST90200037	exposure	Inverse variance weighted	8.42253	18
ebi-met1400-GCST90199638	GCST90399694	outcome	Glycerol 3-phosphate levels || id:ebi-met1400-GCST90199638	MR Egger	24	0.0813621	0.0506039	0.122132	-0.0178215	0.180546	1.08476	0.982336	1.19787	0.990997		ebi-met1400-GCST90199644	GCST90399694	outcome	Theobromine levels || id:ebi-met1400-GCST90199644	MR Egger	18.7099	18	0.409891		ebi-met1400-GCST90199667	GCST90399694	outcome	Erythritol levels in elite athletes || id:ebi-met1400-GCST90199667	-0.00328311	0.00446371	0.471504		GCST90399694	ebi-met1400-GCST90199793	1-linoleoyl-GPE (18:2) levels || id:ebi-met1400-GCST90199793	exposure	MR Egger	19	-0.066403	0.183994	0.722622		GCST90399694	ebi-met1400-GCST90200044	1-(1-enyl-stearoyl)-2-oleoyl-GPE (p-18:0/18:1) levels || id:ebi-met1400-GCST90200044	exposure	MR Egger	12.7017	17
ebi-met1400-GCST90199638	GCST90399694	outcome	Glycerol 3-phosphate levels || id:ebi-met1400-GCST90199638	Simple mode	24	0.0530413	0.0552148	0.346726	-0.0551797	0.161262	1.05447	0.946315	1.17499	0.998029		ebi-met1400-GCST90199644	GCST90399694	outcome	Theobromine levels || id:ebi-met1400-GCST90199644	Inverse variance weighted	25.8993	19	0.133019		ebi-met1400-GCST90199668	GCST90399694	outcome	Hexanoylcarnitine levels (Biocrates platform) || id:ebi-met1400-GCST90199668	0.00692847	0.00898829	0.451387		GCST90399694	ebi-met1400-GCST90199793	1-linoleoyl-GPE (18:2) levels || id:ebi-met1400-GCST90199793	exposure	Simple mode	19	0.157784	0.184883	0.404638		GCST90399694	ebi-met1400-GCST90200044	1-(1-enyl-stearoyl)-2-oleoyl-GPE (p-18:0/18:1) levels || id:ebi-met1400-GCST90200044	exposure	Inverse variance weighted	12.911	18
ebi-met1400-GCST90199638	GCST90399694	outcome	Glycerol 3-phosphate levels || id:ebi-met1400-GCST90199638	Weighted median	24	0.0249176	0.0291372	0.39245	-0.0321913	0.0820266	1.02523	0.968321	1.08548	0.972518		ebi-met1400-GCST90199645	GCST90399694	outcome	Quinate levels || id:ebi-met1400-GCST90199645	MR Egger	12.3174	13	0.501801		ebi-met1400-GCST90199669	GCST90399694	outcome	Acetylcarnitine levels (Biocrates platform) || id:ebi-met1400-GCST90199669	-0.0110335	0.0099131	0.285858		GCST90399694	ebi-met1400-GCST90199793	1-linoleoyl-GPE (18:2) levels || id:ebi-met1400-GCST90199793	exposure	Weighted median	19	-0.00383413	0.100738	0.96964		GCST90399694	ebi-met1400-GCST90200058	1-(1-enyl-stearoyl)-2-arachidonoyl-GPE (p-18:0/20:4) levels || id:ebi-met1400-GCST90200058	exposure	MR Egger	9.39651	17
ebi-met1400-GCST90199638	GCST90399694	outcome	Glycerol 3-phosphate levels || id:ebi-met1400-GCST90199638	Weighted mode	24	0.0530413	0.0515181	0.31392	-0.0479342	0.154017	1.05447	0.953197	1.16651	0.986253		ebi-met1400-GCST90199645	GCST90399694	outcome	Quinate levels || id:ebi-met1400-GCST90199645	Inverse variance weighted	12.3181	14	0.580776		ebi-met1400-GCST90199670	GCST90399694	outcome	Iminodiacetate (IDA) levels || id:ebi-met1400-GCST90199670	0.00965249	0.00790243	0.249927		GCST90399694	ebi-met1400-GCST90199793	1-linoleoyl-GPE (18:2) levels || id:ebi-met1400-GCST90199793	exposure	Weighted mode	19	-0.0300796	0.147925	0.841148		GCST90399694	ebi-met1400-GCST90200058	1-(1-enyl-stearoyl)-2-arachidonoyl-GPE (p-18:0/20:4) levels || id:ebi-met1400-GCST90200058	exposure	Inverse variance weighted	9.91175	18
ebi-met1400-GCST90199639	GCST90399694	outcome	Imidazole lactate levels || id:ebi-met1400-GCST90199639	Inverse variance weighted	23	-0.00491367	0.0136635	0.71913	-0.0316941	0.0218667	0.995098	0.968803	1.02211	0.964404		ebi-met1400-GCST90199646	GCST90399694	outcome	Gentisate levels || id:ebi-met1400-GCST90199646	MR Egger	27.8907	18	0.0637388		ebi-met1400-GCST90199671	GCST90399694	outcome	Cysteine s-sulfate levels || id:ebi-met1400-GCST90199671	-0.00098697	0.00933733	0.917319		GCST90399694	ebi-met1400-GCST90199830	4-ethylphenylsulfate levels || id:ebi-met1400-GCST90199830	exposure	Inverse variance weighted	19	0.0506223	0.0697458	0.467954		GCST90399694	ebi-met1400-GCST90200082	1-oleoyl-2-linoleoyl-GPE (18:1/18:2) levels || id:ebi-met1400-GCST90200082	exposure	MR Egger	12.4194	17
ebi-met1400-GCST90199639	GCST90399694	outcome	Imidazole lactate levels || id:ebi-met1400-GCST90199639	MR Egger	23	-0.0185504	0.0218721	0.405929	-0.0614198	0.024319	0.981621	0.940428	1.02462	0.990997		ebi-met1400-GCST90199646	GCST90399694	outcome	Gentisate levels || id:ebi-met1400-GCST90199646	Inverse variance weighted	28.4138	19	0.075782		ebi-met1400-GCST90199672	GCST90399694	outcome	Oxalate (ethanedioate) levels || id:ebi-met1400-GCST90199672	-0.00842185	0.00728224	0.264456		GCST90399694	ebi-met1400-GCST90199830	4-ethylphenylsulfate levels || id:ebi-met1400-GCST90199830	exposure	MR Egger	19	0.203677	0.184231	0.284321		GCST90399694	ebi-met1400-GCST90200082	1-oleoyl-2-linoleoyl-GPE (18:1/18:2) levels || id:ebi-met1400-GCST90200082	exposure	Inverse variance weighted	12.4516	18
ebi-met1400-GCST90199639	GCST90399694	outcome	Imidazole lactate levels || id:ebi-met1400-GCST90199639	Simple mode	23	-0.00726264	0.0336738	0.831227	-0.0732632	0.0587379	0.992764	0.929356	1.0605	0.998029		ebi-met1400-GCST90199647	GCST90399694	outcome	Theophylline levels || id:ebi-met1400-GCST90199647	MR Egger	35.5574	21	0.0245029		ebi-met1400-GCST90199673	GCST90399694	outcome	DHEAS levels || id:ebi-met1400-GCST90199673	-0.00897912	0.00326756	0.00931153		GCST90399694	ebi-met1400-GCST90199830	4-ethylphenylsulfate levels || id:ebi-met1400-GCST90199830	exposure	Simple mode	19	-0.024504	0.157331	0.877965		GCST90399694	ebi-met1400-GCST90200086	Arachidonoylcholine levels || id:ebi-met1400-GCST90200086	exposure	MR Egger	18.4179	17
ebi-met1400-GCST90199639	GCST90399694	outcome	Imidazole lactate levels || id:ebi-met1400-GCST90199639	Weighted median	23	-0.0108367	0.012739	0.394953	-0.0358052	0.0141318	0.989222	0.964828	1.01423	0.972518		ebi-met1400-GCST90199647	GCST90399694	outcome	Theophylline levels || id:ebi-met1400-GCST90199647	Inverse variance weighted	35.7276	22	0.0324704		ebi-met1400-GCST90199674	GCST90399694	outcome	3-hydroxymyristate levels || id:ebi-met1400-GCST90199674	0.00639842	0.00643721	0.336		GCST90399694	ebi-met1400-GCST90199830	4-ethylphenylsulfate levels || id:ebi-met1400-GCST90199830	exposure	Weighted median	19	0.0352343	0.0999809	0.72453		GCST90399694	ebi-met1400-GCST90200086	Arachidonoylcholine levels || id:ebi-met1400-GCST90200086	exposure	Inverse variance weighted	19.4302	18
ebi-met1400-GCST90199639	GCST90399694	outcome	Imidazole lactate levels || id:ebi-met1400-GCST90199639	Weighted mode	23	-0.00726264	0.0113988	0.530608	-0.0296043	0.015079	0.992764	0.97083	1.01519	0.986253		ebi-met1400-GCST90199648	GCST90399694	outcome	1,5-anhydroglucitol (1,5-ag) levels || id:ebi-met1400-GCST90199648	MR Egger	28.5493	23	0.195722		ebi-met1400-GCST90199675	GCST90399694	outcome	Homoarginine levels || id:ebi-met1400-GCST90199675	0.00574001	0.00477625	0.242225		GCST90399694	ebi-met1400-GCST90199830	4-ethylphenylsulfate levels || id:ebi-met1400-GCST90199830	exposure	Weighted mode	19	0.00870542	0.120061	0.942997		GCST90399694	ebi-met1400-GCST90200104	Hexadecadienoate (16:2n6) levels || id:ebi-met1400-GCST90200104	exposure	MR Egger	16.476	17
ebi-met1400-GCST90199643	GCST90399694	outcome	Glycodeoxycholate levels || id:ebi-met1400-GCST90199643	Inverse variance weighted	16	0.0319542	0.0225204	0.155927	-0.0121857	0.0760941	1.03247	0.987888	1.07906	0.880243		ebi-met1400-GCST90199648	GCST90399694	outcome	1,5-anhydroglucitol (1,5-ag) levels || id:ebi-met1400-GCST90199648	Inverse variance weighted	28.7952	24	0.227935		ebi-met1400-GCST90199676	GCST90399694	outcome	1-oleoylglycerol (18:1) levels || id:ebi-met1400-GCST90199676	-0.00569015	0.00748166	0.455801		GCST90399694	ebi-met1400-GCST90199873	Pregnenolone sulfate levels || id:ebi-met1400-GCST90199873	exposure	Inverse variance weighted	19	-0.0121415	0.0663713	0.854851		GCST90399694	ebi-met1400-GCST90200104	Hexadecadienoate (16:2n6) levels || id:ebi-met1400-GCST90200104	exposure	Inverse variance weighted	16.942	18
ebi-met1400-GCST90199643	GCST90399694	outcome	Glycodeoxycholate levels || id:ebi-met1400-GCST90199643	MR Egger	16	0.0313618	0.0498532	0.539424	-0.0663504	0.129074	1.03186	0.935803	1.13777	0.990997		ebi-met1400-GCST90199649	GCST90399694	outcome	1-stearoyl-2-arachidonoyl-GPI (18:0/20:4) levels || id:ebi-met1400-GCST90199649	MR Egger	28.9298	15	0.0164225		ebi-met1400-GCST90199677	GCST90399694	outcome	3-methyl-2-oxobutyrate levels || id:ebi-met1400-GCST90199677	-0.00626517	0.00785244	0.435954		GCST90399694	ebi-met1400-GCST90199873	Pregnenolone sulfate levels || id:ebi-met1400-GCST90199873	exposure	MR Egger	19	-0.000475266	0.175485	0.997871		GCST90399694	ebi-met1400-GCST90200105	Glycosyl-N-behenoyl-sphingadienine (d18:2/22:0) levels || id:ebi-met1400-GCST90200105	exposure	MR Egger	18.1841	17
ebi-met1400-GCST90199643	GCST90399694	outcome	Glycodeoxycholate levels || id:ebi-met1400-GCST90199643	Simple mode	16	0.030412	0.0551472	0.589433	-0.0776764	0.1385	1.03088	0.925264	1.14855	0.998029		ebi-met1400-GCST90199649	GCST90399694	outcome	1-stearoyl-2-arachidonoyl-GPI (18:0/20:4) levels || id:ebi-met1400-GCST90199649	Inverse variance weighted	30.3154	16	0.0164337		ebi-met1400-GCST90199678	GCST90399694	outcome	Tartronate (hydroxymalonate) levels || id:ebi-met1400-GCST90199678	-0.00606976	0.0046937	0.213249		GCST90399694	ebi-met1400-GCST90199873	Pregnenolone sulfate levels || id:ebi-met1400-GCST90199873	exposure	Simple mode	19	-0.151704	0.153978	0.33757		GCST90399694	ebi-met1400-GCST90200105	Glycosyl-N-behenoyl-sphingadienine (d18:2/22:0) levels || id:ebi-met1400-GCST90200105	exposure	Inverse variance weighted	19.0322	18
ebi-met1400-GCST90199643	GCST90399694	outcome	Glycodeoxycholate levels || id:ebi-met1400-GCST90199643	Weighted median	16	0.0205435	0.031923	0.519879	-0.0420257	0.0831126	1.02076	0.958845	1.08666	0.972518		ebi-met1400-GCST90199650	GCST90399694	outcome	Indolelactate levels || id:ebi-met1400-GCST90199650	MR Egger	15.2021	22	0.853418		ebi-met1400-GCST90199679	GCST90399694	outcome	2,3-dihydroxypyridine levels || id:ebi-met1400-GCST90199679	0.00980794	0.00722567	0.190568		GCST90399694	ebi-met1400-GCST90199873	Pregnenolone sulfate levels || id:ebi-met1400-GCST90199873	exposure	Weighted median	19	-0.0063263	0.0964714	0.947715		GCST90399694	ebi-met1400-GCST90200110	Palmitoleoylcarnitine (C16:1) levels || id:ebi-met1400-GCST90200110	exposure	MR Egger	35.2142	17
ebi-met1400-GCST90199643	GCST90399694	outcome	Glycodeoxycholate levels || id:ebi-met1400-GCST90199643	Weighted mode	16	0.0216841	0.055333	0.700656	-0.0867686	0.130137	1.02192	0.916889	1.13898	0.986253		ebi-met1400-GCST90199650	GCST90399694	outcome	Indolelactate levels || id:ebi-met1400-GCST90199650	Inverse variance weighted	15.7996	23	0.863713		ebi-met1400-GCST90199680	GCST90399694	outcome	3-hydroxyoctanoate levels || id:ebi-met1400-GCST90199680	0.00363248	0.00560623	0.52682		GCST90399694	ebi-met1400-GCST90199873	Pregnenolone sulfate levels || id:ebi-met1400-GCST90199873	exposure	Weighted mode	19	-0.0323898	0.13006	0.806151		GCST90399694	ebi-met1400-GCST90200110	Palmitoleoylcarnitine (C16:1) levels || id:ebi-met1400-GCST90200110	exposure	Inverse variance weighted	38.268	18
ebi-met1400-GCST90199645	GCST90399694	outcome	Quinate levels || id:ebi-met1400-GCST90199645	Inverse variance weighted	15	0.00628658	0.0224637	0.779589	-0.0377423	0.0503155	1.00631	0.962961	1.0516	0.971008		ebi-met1400-GCST90199651	GCST90399694	outcome	Docosahexaenoate DHA; 22:6n3 levels || id:ebi-met1400-GCST90199651	MR Egger	17.8301	15	0.271701		ebi-met1400-GCST90199681	GCST90399694	outcome	2-hydroxyoctanoate levels || id:ebi-met1400-GCST90199681	-0.00315357	0.00832084	0.709673		GCST90399694	ebi-met1400-GCST90199888	Cinnamoylglycine levels || id:ebi-met1400-GCST90199888	exposure	Inverse variance weighted	19	0.0176483	0.0695943	0.799814		GCST90399694	ebi-met1400-GCST90200138	Docosatrienoate (22:3n6) levels || id:ebi-met1400-GCST90200138	exposure	MR Egger	14.9209	17
ebi-met1400-GCST90199645	GCST90399694	outcome	Quinate levels || id:ebi-met1400-GCST90199645	MR Egger	15	0.00696977	0.035408	0.846995	-0.0624299	0.0763694	1.00699	0.939479	1.07936	0.990997		ebi-met1400-GCST90199651	GCST90399694	outcome	Docosahexaenoate DHA; 22:6n3 levels || id:ebi-met1400-GCST90199651	Inverse variance weighted	20.282	16	0.207787		ebi-met1400-GCST90199682	GCST90399694	outcome	Homocitrulline levels || id:ebi-met1400-GCST90199682	0.0129808	0.00582797	0.0359963		GCST90399694	ebi-met1400-GCST90199888	Cinnamoylglycine levels || id:ebi-met1400-GCST90199888	exposure	MR Egger	19	0.164817	0.184472	0.384087		GCST90399694	ebi-met1400-GCST90200138	Docosatrienoate (22:3n6) levels || id:ebi-met1400-GCST90200138	exposure	Inverse variance weighted	15.0515	18
ebi-met1400-GCST90199645	GCST90399694	outcome	Quinate levels || id:ebi-met1400-GCST90199645	Simple mode	15	0.028708	0.0542402	0.604906	-0.0776029	0.135019	1.02912	0.925332	1.14456	0.998029		ebi-met1400-GCST90199652	GCST90399694	outcome	1-stearoyl-2-oleoyl-GPS (18:0/18:1) levels || id:ebi-met1400-GCST90199652	MR Egger	13.1719	16	0.660149		ebi-met1400-GCST90199683	GCST90399694	outcome	Indoleacetate levels || id:ebi-met1400-GCST90199683	0.0130988	0.00676297	0.0646224		GCST90399694	ebi-met1400-GCST90199888	Cinnamoylglycine levels || id:ebi-met1400-GCST90199888	exposure	Simple mode	19	0.237661	0.185023	0.215256		GCST90399694	ebi-met1400-GCST90200144	Dihomo-linoleoylcarnitine (C20:2) levels || id:ebi-met1400-GCST90200144	exposure	MR Egger	30.464	17
ebi-met1400-GCST90199645	GCST90399694	outcome	Quinate levels || id:ebi-met1400-GCST90199645	Weighted median	15	0.0118763	0.0335476	0.723328	-0.053877	0.0776297	1.01195	0.947549	1.08072	0.980121		ebi-met1400-GCST90199652	GCST90399694	outcome	1-stearoyl-2-oleoyl-GPS (18:0/18:1) levels || id:ebi-met1400-GCST90199652	Inverse variance weighted	13.2401	17	0.719973		ebi-met1400-GCST90199684	GCST90399694	outcome	1-linoleoylglycerol (18:2) levels || id:ebi-met1400-GCST90199684	0.00922775	0.00753442	0.239557		GCST90399694	ebi-met1400-GCST90199888	Cinnamoylglycine levels || id:ebi-met1400-GCST90199888	exposure	Weighted median	19	0.0620394	0.100083	0.535336		GCST90399694	ebi-met1400-GCST90200144	Dihomo-linoleoylcarnitine (C20:2) levels || id:ebi-met1400-GCST90200144	exposure	Inverse variance weighted	31.5591	18
ebi-met1400-GCST90199645	GCST90399694	outcome	Quinate levels || id:ebi-met1400-GCST90199645	Weighted mode	15	0.0153847	0.0405972	0.710404	-0.0641858	0.0949552	1.0155	0.937831	1.09961	0.986253		ebi-met1400-GCST90199653	GCST90399694	outcome	1-myristoyl-2-palmitoyl-gpc (14:0/16:0) levels || id:ebi-met1400-GCST90199653	MR Egger	24.6828	13	0.0253997		ebi-met1400-GCST90199685	GCST90399694	outcome	2-linoleoylglycerol (18:2) levels || id:ebi-met1400-GCST90199685	-0.017751	0.00632689	0.0109197		GCST90399694	ebi-met1400-GCST90199888	Cinnamoylglycine levels || id:ebi-met1400-GCST90199888	exposure	Weighted mode	19	0.109509	0.121117	0.377852		GCST90399694	ebi-met1400-GCST90200172	3-carboxy-4-methyl-5-pentyl-2-furanpropionate (3-CMPFP) levels || id:ebi-met1400-GCST90200172	exposure	MR Egger	13.3181	16
ebi-met1400-GCST90199647	GCST90399694	outcome	Theophylline levels || id:ebi-met1400-GCST90199647	Inverse variance weighted	23	0.00254265	0.0245486	0.917506	-0.0455726	0.0506579	1.00255	0.95545	1.05196	0.996721		ebi-met1400-GCST90199653	GCST90399694	outcome	1-myristoyl-2-palmitoyl-gpc (14:0/16:0) levels || id:ebi-met1400-GCST90199653	Inverse variance weighted	24.8064	14	0.0365279		ebi-met1400-GCST90199686	GCST90399694	outcome	Indolepropionate levels || id:ebi-met1400-GCST90199686	-0.00107987	0.0132144	0.936115		GCST90399694	ebi-met1400-GCST90199915	Imidazole propionate levels || id:ebi-met1400-GCST90199915	exposure	Inverse variance weighted	19	0.128286	0.0750076	0.0872095		GCST90399694	ebi-met1400-GCST90200172	3-carboxy-4-methyl-5-pentyl-2-furanpropionate (3-CMPFP) levels || id:ebi-met1400-GCST90200172	exposure	Inverse variance weighted	13.4579	17
ebi-met1400-GCST90199647	GCST90399694	outcome	Theophylline levels || id:ebi-met1400-GCST90199647	MR Egger	23	0.0174516	0.0532912	0.74655	-0.0869991	0.121902	1.0176	0.916678	1.12964	0.990997		ebi-met1400-GCST90199654	GCST90399694	outcome	Paraxanthine levels in elite athletes || id:ebi-met1400-GCST90199654	MR Egger	35.9733	25	0.0720056		ebi-met1400-GCST90199687	GCST90399694	outcome	Threonate levels || id:ebi-met1400-GCST90199687	-0.00532547	0.00928781	0.57348		GCST90399694	ebi-met1400-GCST90199915	Imidazole propionate levels || id:ebi-met1400-GCST90199915	exposure	MR Egger	19	0.113508	0.204114	0.585389		GCST90399694	ebi-met1400-GCST90200177	N-methylhydroxyproline levels || id:ebi-met1400-GCST90200177	exposure	MR Egger	12.7707	17
ebi-met1400-GCST90199647	GCST90399694	outcome	Theophylline levels || id:ebi-met1400-GCST90199647	Simple mode	23	0.0451832	0.0579568	0.443932	-0.0684121	0.158779	1.04622	0.933876	1.17208	0.998029		ebi-met1400-GCST90199654	GCST90399694	outcome	Paraxanthine levels in elite athletes || id:ebi-met1400-GCST90199654	Inverse variance weighted	36.4535	26	0.0836384		ebi-met1400-GCST90199688	GCST90399694	outcome	N-acetylglycine levels || id:ebi-met1400-GCST90199688	0.00237952	0.00406883	0.566352		GCST90399694	ebi-met1400-GCST90199915	Imidazole propionate levels || id:ebi-met1400-GCST90199915	exposure	Simple mode	19	0.11166	0.178813	0.540168		GCST90399694	ebi-met1400-GCST90200177	N-methylhydroxyproline levels || id:ebi-met1400-GCST90200177	exposure	Inverse variance weighted	14.8449	18
ebi-met1400-GCST90199647	GCST90399694	outcome	Theophylline levels || id:ebi-met1400-GCST90199647	Weighted median	23	0.026486	0.0293882	0.367456	-0.0311147	0.0840868	1.02684	0.969364	1.08772	0.972518		ebi-met1400-GCST90199655	GCST90399694	outcome	4-methyl-2-oxopentanoate levels || id:ebi-met1400-GCST90199655	MR Egger	6.86938	10	0.737716		ebi-met1400-GCST90199689	GCST90399694	outcome	Glycolithocholate levels || id:ebi-met1400-GCST90199689	-0.000149049	0.00525651	0.977675		GCST90399694	ebi-met1400-GCST90199915	Imidazole propionate levels || id:ebi-met1400-GCST90199915	exposure	Weighted median	19	0.0698693	0.0984811	0.478034		GCST90399694	ebi-met1400-GCST90200181	N,n,n-trimethyl-alanylproline betaine (tmap) levels || id:ebi-met1400-GCST90200181	exposure	MR Egger	14.2607	17
ebi-met1400-GCST90199647	GCST90399694	outcome	Theophylline levels || id:ebi-met1400-GCST90199647	Weighted mode	23	0.0482154	0.0502647	0.347867	-0.0503034	0.146734	1.0494	0.950941	1.15805	0.986253		ebi-met1400-GCST90199655	GCST90399694	outcome	4-methyl-2-oxopentanoate levels || id:ebi-met1400-GCST90199655	Inverse variance weighted	8.54203	11	0.664083		ebi-met1400-GCST90199690	GCST90399694	outcome	EDTA levels || id:ebi-met1400-GCST90199690	-0.00272146	0.00964443	0.784188		GCST90399694	ebi-met1400-GCST90199915	Imidazole propionate levels || id:ebi-met1400-GCST90199915	exposure	Weighted mode	19	0.0645838	0.111852	0.570821		GCST90399694	ebi-met1400-GCST90200181	N,n,n-trimethyl-alanylproline betaine (tmap) levels || id:ebi-met1400-GCST90200181	exposure	Inverse variance weighted	14.6428	18
ebi-met1400-GCST90199648	GCST90399694	outcome	1,5-anhydroglucitol (1,5-ag) levels || id:ebi-met1400-GCST90199648	Inverse variance weighted	25	0.00966222	0.0198516	0.626454	-0.0292468	0.0485713	1.00971	0.971177	1.04977	0.964404		ebi-met1400-GCST90199656	GCST90399694	outcome	3-indoxyl sulfate levels || id:ebi-met1400-GCST90199656	MR Egger	15.1538	13	0.297851		ebi-met1400-GCST90199691	GCST90399694	outcome	1-methylhistidine levels || id:ebi-met1400-GCST90199691	-0.00973084	0.00654069	0.148407		GCST90399694	ebi-met1400-GCST90199921	Dihydroferulate levels || id:ebi-met1400-GCST90199921	exposure	Inverse variance weighted	19	0.196432	0.081578	0.0160443		GCST90399694	ebi-met1400-GCST90200185	Gamma-glutamylcitrulline levels || id:ebi-met1400-GCST90200185	exposure	MR Egger	13.358	17
ebi-met1400-GCST90199648	GCST90399694	outcome	1,5-anhydroglucitol (1,5-ag) levels || id:ebi-met1400-GCST90199648	MR Egger	25	0.0227697	0.035705	0.529957	-0.0472122	0.0927515	1.02303	0.953885	1.09719	0.990997		ebi-met1400-GCST90199656	GCST90399694	outcome	3-indoxyl sulfate levels || id:ebi-met1400-GCST90199656	Inverse variance weighted	15.2142	14	0.363671		ebi-met1400-GCST90199692	GCST90399694	outcome	Citramalate levels || id:ebi-met1400-GCST90199692	-0.00257531	0.00609888	0.677341		GCST90399694	ebi-met1400-GCST90199921	Dihydroferulate levels || id:ebi-met1400-GCST90199921	exposure	MR Egger	19	0.342002	0.219564	0.137739		GCST90399694	ebi-met1400-GCST90200185	Gamma-glutamylcitrulline levels || id:ebi-met1400-GCST90200185	exposure	Inverse variance weighted	14.8323	18
ebi-met1400-GCST90199648	GCST90399694	outcome	1,5-anhydroglucitol (1,5-ag) levels || id:ebi-met1400-GCST90199648	Simple mode	25	0.0406389	0.0512869	0.4359	-0.0598833	0.141161	1.04148	0.941874	1.15161	0.998029		ebi-met1400-GCST90199657	GCST90399694	outcome	Sphingosine 1-phosphate levels || id:ebi-met1400-GCST90199657	MR Egger	12.7375	13	0.468287		ebi-met1400-GCST90199693	GCST90399694	outcome	3-hydroxydecanoate levels || id:ebi-met1400-GCST90199693	-0.000479249	0.00624271	0.940321		GCST90399694	ebi-met1400-GCST90199921	Dihydroferulate levels || id:ebi-met1400-GCST90199921	exposure	Simple mode	19	0.229998	0.189774	0.241197		GCST90399694	ebi-met1400-GCST90200206	Sulfate of piperine metabolite C18H21NO3 (1) levels || id:ebi-met1400-GCST90200206	exposure	MR Egger	20.1579	17
ebi-met1400-GCST90199648	GCST90399694	outcome	1,5-anhydroglucitol (1,5-ag) levels || id:ebi-met1400-GCST90199648	Weighted median	25	0.0374844	0.0266635	0.159773	-0.014776	0.0897448	1.0382	0.985333	1.0939	0.972518		ebi-met1400-GCST90199657	GCST90399694	outcome	Sphingosine 1-phosphate levels || id:ebi-met1400-GCST90199657	Inverse variance weighted	13.2237	14	0.508986		ebi-met1400-GCST90199694	GCST90399694	outcome	1,3-dimethylurate levels || id:ebi-met1400-GCST90199694	0.00181486	0.00611106	0.7694		GCST90399694	ebi-met1400-GCST90199921	Dihydroferulate levels || id:ebi-met1400-GCST90199921	exposure	Weighted median	19	0.231223	0.112952	0.0406496		GCST90399694	ebi-met1400-GCST90200206	Sulfate of piperine metabolite C18H21NO3 (1) levels || id:ebi-met1400-GCST90200206	exposure	Inverse variance weighted	20.1818	18
ebi-met1400-GCST90199648	GCST90399694	outcome	1,5-anhydroglucitol (1,5-ag) levels || id:ebi-met1400-GCST90199648	Weighted mode	25	0.047385	0.0400878	0.248773	-0.0311871	0.125957	1.04853	0.969294	1.13423	0.986253		ebi-met1400-GCST90199658	GCST90399694	outcome	Alpha-hydroxyisocaproate levels || id:ebi-met1400-GCST90199658	MR Egger	16.4	15	0.355977		ebi-met1400-GCST90199695	GCST90399694	outcome	Galactonate levels || id:ebi-met1400-GCST90199695	-0.00457911	0.00911441	0.623194		GCST90399694	ebi-met1400-GCST90199921	Dihydroferulate levels || id:ebi-met1400-GCST90199921	exposure	Weighted mode	19	0.290129	0.144012	0.0591336		GCST90399694	ebi-met1400-GCST90200286	Allantoin levels || id:ebi-met1400-GCST90200286	exposure	MR Egger	14.6317	17
ebi-met1400-GCST90199652	GCST90399694	outcome	1-stearoyl-2-oleoyl-GPS (18:0/18:1) levels || id:ebi-met1400-GCST90199652	Inverse variance weighted	18	-0.0223509	0.0216958	0.302918	-0.0648747	0.0201728	0.977897	0.937185	1.02038	0.963829		ebi-met1400-GCST90199658	GCST90399694	outcome	Alpha-hydroxyisocaproate levels || id:ebi-met1400-GCST90199658	Inverse variance weighted	16.6379	16	0.409392		ebi-met1400-GCST90199696	GCST90399694	outcome	Trigonelline levels || id:ebi-met1400-GCST90199696	0.000691987	0.00581213	0.906624		GCST90399694	ebi-met1400-GCST90199938	3-methyl catechol sulfate (1) levels || id:ebi-met1400-GCST90199938	exposure	Inverse variance weighted	19	0.112579	0.0696462	0.106		GCST90399694	ebi-met1400-GCST90200286	Allantoin levels || id:ebi-met1400-GCST90200286	exposure	Inverse variance weighted	16.1906	18
ebi-met1400-GCST90199652	GCST90399694	outcome	1-stearoyl-2-oleoyl-GPS (18:0/18:1) levels || id:ebi-met1400-GCST90199652	MR Egger	18	-0.00717005	0.0620719	0.909477	-0.128831	0.114491	0.992856	0.879123	1.1213	0.992785		ebi-met1400-GCST90199659	GCST90399694	outcome	1-stearoyl-GPI (18:0) levels || id:ebi-met1400-GCST90199659	MR Egger	25.6967	12	0.0118453		ebi-met1400-GCST90199697	GCST90399694	outcome	Dodecanedioate levels || id:ebi-met1400-GCST90199697	0.00521434	0.00512026	0.320662		GCST90399694	ebi-met1400-GCST90199938	3-methyl catechol sulfate (1) levels || id:ebi-met1400-GCST90199938	exposure	MR Egger	19	0.0485294	0.184002	0.795148		GCST90399694	ebi-met1400-GCST90200288	N-acetylleucine levels || id:ebi-met1400-GCST90200288	exposure	MR Egger	11.7764	17
ebi-met1400-GCST90199652	GCST90399694	outcome	1-stearoyl-2-oleoyl-GPS (18:0/18:1) levels || id:ebi-met1400-GCST90199652	Simple mode	18	-0.0184009	0.0487602	0.710565	-0.113971	0.0771691	0.981767	0.892284	1.08022	0.998029		ebi-met1400-GCST90199659	GCST90399694	outcome	1-stearoyl-GPI (18:0) levels || id:ebi-met1400-GCST90199659	Inverse variance weighted	25.7502	13	0.0183622		ebi-met1400-GCST90199698	GCST90399694	outcome	Isobutyrylcarnitine (c4) levels || id:ebi-met1400-GCST90199698	0.0017464	0.00409349	0.672912		GCST90399694	ebi-met1400-GCST90199938	3-methyl catechol sulfate (1) levels || id:ebi-met1400-GCST90199938	exposure	Simple mode	19	0.0112841	0.171026	0.948122		GCST90399694	ebi-met1400-GCST90200288	N-acetylleucine levels || id:ebi-met1400-GCST90200288	exposure	Inverse variance weighted	12.6609	18
ebi-met1400-GCST90199652	GCST90399694	outcome	1-stearoyl-2-oleoyl-GPS (18:0/18:1) levels || id:ebi-met1400-GCST90199652	Weighted median	18	-0.0104808	0.030683	0.732665	-0.0706194	0.0496578	0.989574	0.931817	1.05091	0.980121		ebi-met1400-GCST90199660	GCST90399694	outcome	1,2-dipalmitoyl-gpc (16:0/16:0) levels || id:ebi-met1400-GCST90199660	MR Egger	25.7547	21	0.215958		ebi-met1400-GCST90199699	GCST90399694	outcome	3-methylxanthine levels || id:ebi-met1400-GCST90199699	0.000476541	0.00634855	0.940993		GCST90399694	ebi-met1400-GCST90199938	3-methyl catechol sulfate (1) levels || id:ebi-met1400-GCST90199938	exposure	Weighted median	19	0.128263	0.102709	0.211737		GCST90399694	ebi-met1400-GCST90200298	3-hydroxy-3-methylglutarate levels || id:ebi-met1400-GCST90200298	exposure	MR Egger	14.1637	17
ebi-met1400-GCST90199652	GCST90399694	outcome	1-stearoyl-2-oleoyl-GPS (18:0/18:1) levels || id:ebi-met1400-GCST90199652	Weighted mode	18	-0.0098798	0.0432773	0.822144	-0.0947034	0.0749438	0.990169	0.909643	1.07782	0.986253		ebi-met1400-GCST90199660	GCST90399694	outcome	1,2-dipalmitoyl-gpc (16:0/16:0) levels || id:ebi-met1400-GCST90199660	Inverse variance weighted	30.0688	22	0.116803		ebi-met1400-GCST90199700	GCST90399694	outcome	3-hydroxylaurate levels || id:ebi-met1400-GCST90199700	3.65121e-05	0.00995169	0.997162		GCST90399694	ebi-met1400-GCST90199938	3-methyl catechol sulfate (1) levels || id:ebi-met1400-GCST90199938	exposure	Weighted mode	19	0.0889531	0.123724	0.481393		GCST90399694	ebi-met1400-GCST90200298	3-hydroxy-3-methylglutarate levels || id:ebi-met1400-GCST90200298	exposure	Inverse variance weighted	15.4881	18
ebi-met1400-GCST90199653	GCST90399694	outcome	1-myristoyl-2-palmitoyl-gpc (14:0/16:0) levels || id:ebi-met1400-GCST90199653	Inverse variance weighted	15	-0.0210515	0.0331657	0.5256	-0.0860563	0.0439533	0.979169	0.917543	1.04493	0.964404		ebi-met1400-GCST90199661	GCST90399694	outcome	Maleate levels || id:ebi-met1400-GCST90199661	MR Egger	24.6443	18	0.13503		ebi-met1400-GCST90199701	GCST90399694	outcome	Pyridoxate levels || id:ebi-met1400-GCST90199701	-0.00415538	0.00541163	0.451541		GCST90399694	ebi-met1400-GCST90199957	3-(3-hydroxyphenyl)propionate sulfate levels || id:ebi-met1400-GCST90199957	exposure	Inverse variance weighted	19	-0.0286645	0.083755	0.732168		GCST90399694	ebi-met1400-GCST90200300	4-hydroxyphenylpyruvate levels || id:ebi-met1400-GCST90200300	exposure	MR Egger	24.8999	17
ebi-met1400-GCST90199653	GCST90399694	outcome	1-myristoyl-2-palmitoyl-gpc (14:0/16:0) levels || id:ebi-met1400-GCST90199653	MR Egger	15	-0.00286027	0.0791524	0.971723	-0.157999	0.152278	0.997144	0.853851	1.16448	0.992957		ebi-met1400-GCST90199661	GCST90399694	outcome	Maleate levels || id:ebi-met1400-GCST90199661	Inverse variance weighted	27.6036	19	0.0913607		ebi-met1400-GCST90199702	GCST90399694	outcome	5-hydroxyhexanoate levels || id:ebi-met1400-GCST90199702	-0.000486281	0.0067622	0.943465		GCST90399694	ebi-met1400-GCST90199957	3-(3-hydroxyphenyl)propionate sulfate levels || id:ebi-met1400-GCST90199957	exposure	MR Egger	19	0.0138469	0.220181	0.950588		GCST90399694	ebi-met1400-GCST90200300	4-hydroxyphenylpyruvate levels || id:ebi-met1400-GCST90200300	exposure	Inverse variance weighted	25.8509	18
ebi-met1400-GCST90199653	GCST90399694	outcome	1-myristoyl-2-palmitoyl-gpc (14:0/16:0) levels || id:ebi-met1400-GCST90199653	Simple mode	15	-0.0676422	0.0617477	0.291803	-0.188668	0.0533833	0.934595	0.828062	1.05483	0.998029		ebi-met1400-GCST90199662	GCST90399694	outcome	Isovalerate (i5:0) levels || id:ebi-met1400-GCST90199662	MR Egger	5.24724	12	0.949207		ebi-met1400-GCST90199703	GCST90399694	outcome	Gamma-glutamylvaline levels || id:ebi-met1400-GCST90199703	0.00938584	0.00680552	0.180567		GCST90399694	ebi-met1400-GCST90199957	3-(3-hydroxyphenyl)propionate sulfate levels || id:ebi-met1400-GCST90199957	exposure	Simple mode	19	0.130233	0.186718	0.494411		GCST90399694	ebi-met1400-GCST90200301	Gamma-glutamylglutamine levels || id:ebi-met1400-GCST90200301	exposure	MR Egger	19.22	17
ebi-met1400-GCST90199653	GCST90399694	outcome	1-myristoyl-2-palmitoyl-gpc (14:0/16:0) levels || id:ebi-met1400-GCST90199653	Weighted median	15	-0.060317	0.0368203	0.101392	-0.132485	0.0118508	0.941466	0.875916	1.01192	0.972518		ebi-met1400-GCST90199662	GCST90399694	outcome	Isovalerate (i5:0) levels || id:ebi-met1400-GCST90199662	Inverse variance weighted	5.42064	13	0.964729		ebi-met1400-GCST90199704	GCST90399694	outcome	3-hydroxysebacate levels || id:ebi-met1400-GCST90199704	0.000834836	0.00535725	0.878243		GCST90399694	ebi-met1400-GCST90199957	3-(3-hydroxyphenyl)propionate sulfate levels || id:ebi-met1400-GCST90199957	exposure	Weighted median	19	0.0286697	0.118554	0.808913		GCST90399694	ebi-met1400-GCST90200301	Gamma-glutamylglutamine levels || id:ebi-met1400-GCST90200301	exposure	Inverse variance weighted	19.2202	18
ebi-met1400-GCST90199653	GCST90399694	outcome	1-myristoyl-2-palmitoyl-gpc (14:0/16:0) levels || id:ebi-met1400-GCST90199653	Weighted mode	15	-0.0724398	0.0617809	0.260551	-0.19353	0.0486507	0.930122	0.824045	1.04985	0.986253		ebi-met1400-GCST90199663	GCST90399694	outcome	4-acetylphenol sulfate levels || id:ebi-met1400-GCST90199663	MR Egger	15.4999	14	0.344857		ebi-met1400-GCST90199705	GCST90399694	outcome	Propionylglycine levels || id:ebi-met1400-GCST90199705	-0.0127668	0.00523988	0.0277688		GCST90399694	ebi-met1400-GCST90199957	3-(3-hydroxyphenyl)propionate sulfate levels || id:ebi-met1400-GCST90199957	exposure	Weighted mode	19	0.0522114	0.150157	0.732089		GCST90399694	ebi-met1400-GCST90200313	N1-methyladenosine levels || id:ebi-met1400-GCST90200313	exposure	MR Egger	8.28448	17
ebi-met1400-GCST90199654	GCST90399694	outcome	Paraxanthine levels in elite athletes || id:ebi-met1400-GCST90199654	Inverse variance weighted	27	0.0259707	0.021485	0.226747	-0.0161399	0.0680813	1.02631	0.98399	1.07045	0.920543		ebi-met1400-GCST90199663	GCST90399694	outcome	4-acetylphenol sulfate levels || id:ebi-met1400-GCST90199663	Inverse variance weighted	15.6326	15	0.406879		ebi-met1400-GCST90199706	GCST90399694	outcome	Butyrylglycine levels || id:ebi-met1400-GCST90199706	-0.00414716	0.00461967	0.381188		GCST90399694	ebi-met1400-GCST90199968	1-palmitoyl-GPG (16:0) levels || id:ebi-met1400-GCST90199968	exposure	Inverse variance weighted	19	0.062607	0.0720143	0.384646		GCST90399694	ebi-met1400-GCST90200313	N1-methyladenosine levels || id:ebi-met1400-GCST90200313	exposure	Inverse variance weighted	9.39397	18
ebi-met1400-GCST90199654	GCST90399694	outcome	Paraxanthine levels in elite athletes || id:ebi-met1400-GCST90199654	MR Egger	27	0.0490548	0.045503	0.291302	-0.0401312	0.138241	1.05028	0.960663	1.14825	0.990997		ebi-met1400-GCST90199664	GCST90399694	outcome	Phenyllactate (PLA) levels in elite athletes || id:ebi-met1400-GCST90199664	MR Egger	18.0193	20	0.586137		ebi-met1400-GCST90199707	GCST90399694	outcome	Pro-hydroxy-pro levels || id:ebi-met1400-GCST90199707	0.00160629	0.00429732	0.712139		GCST90399694	ebi-met1400-GCST90199968	1-palmitoyl-GPG (16:0) levels || id:ebi-met1400-GCST90199968	exposure	MR Egger	19	0.162307	0.19037	0.405741		GCST90399694	ebi-met1400-GCST90200330	1-palmitoyl-2-linoleoyl-gpc (16:0/18:2) levels || id:ebi-met1400-GCST90200330	exposure	MR Egger	18.9801	17
ebi-met1400-GCST90199654	GCST90399694	outcome	Paraxanthine levels in elite athletes || id:ebi-met1400-GCST90199654	Simple mode	27	0.0761317	0.0640627	0.245421	-0.0494312	0.201695	1.0791	0.951771	1.22347	0.998029		ebi-met1400-GCST90199664	GCST90399694	outcome	Phenyllactate (PLA) levels in elite athletes || id:ebi-met1400-GCST90199664	Inverse variance weighted	20.2858	21	0.503229		ebi-met1400-GCST90199708	GCST90399694	outcome	Propionylcarnitine (c3) levels || id:ebi-met1400-GCST90199708	0.0126193	0.00540164	0.0300026		GCST90399694	ebi-met1400-GCST90199968	1-palmitoyl-GPG (16:0) levels || id:ebi-met1400-GCST90199968	exposure	Simple mode	19	-0.0141864	0.211069	0.947154		GCST90399694	ebi-met1400-GCST90200330	1-palmitoyl-2-linoleoyl-gpc (16:0/18:2) levels || id:ebi-met1400-GCST90200330	exposure	Inverse variance weighted	20.4886	18
ebi-met1400-GCST90199654	GCST90399694	outcome	Paraxanthine levels in elite athletes || id:ebi-met1400-GCST90199654	Weighted median	27	0.0334703	0.0283585	0.237898	-0.0221123	0.089053	1.03404	0.97813	1.09314	0.972518		ebi-met1400-GCST90199665	GCST90399694	outcome	N-acetylaspartate (naa) levels || id:ebi-met1400-GCST90199665	MR Egger	19.1742	16	0.259735		ebi-met1400-GCST90199709	GCST90399694	outcome	Adrenate (22:4n6) levels || id:ebi-met1400-GCST90199709	0.00773415	0.00498528	0.138211		GCST90399694	ebi-met1400-GCST90199968	1-palmitoyl-GPG (16:0) levels || id:ebi-met1400-GCST90199968	exposure	Weighted median	19	0.0857427	0.105722	0.417354		GCST90399694	ebi-met1400-GCST90200342	Glycochenodeoxycholate levels || id:ebi-met1400-GCST90200342	exposure	MR Egger	14.5169	17
ebi-met1400-GCST90199654	GCST90399694	outcome	Paraxanthine levels in elite athletes || id:ebi-met1400-GCST90199654	Weighted mode	27	0.067931	0.0552147	0.229598	-0.0402898	0.176152	1.07029	0.960511	1.19262	0.986253		ebi-met1400-GCST90199665	GCST90399694	outcome	N-acetylaspartate (naa) levels || id:ebi-met1400-GCST90199665	Inverse variance weighted	19.2438	17	0.314718		ebi-met1400-GCST90199710	GCST90399694	outcome	Docosatrienoate (22:3n3) levels || id:ebi-met1400-GCST90199710	0.00149745	0.00543245	0.786346		GCST90399694	ebi-met1400-GCST90199968	1-palmitoyl-GPG (16:0) levels || id:ebi-met1400-GCST90199968	exposure	Weighted mode	19	0.159094	0.149927	0.302657		GCST90399694	ebi-met1400-GCST90200342	Glycochenodeoxycholate levels || id:ebi-met1400-GCST90200342	exposure	Inverse variance weighted	14.8519	18
ebi-met1400-GCST90199656	GCST90399694	outcome	3-indoxyl sulfate levels || id:ebi-met1400-GCST90199656	Inverse variance weighted	15	0.0257866	0.0264528	0.329651	-0.0260609	0.0776341	1.02612	0.974276	1.08073	0.964404		ebi-met1400-GCST90199666	GCST90399694	outcome	Palmitoylcarnitine levels (Metabolon platform) || id:ebi-met1400-GCST90199666	MR Egger	34.1178	22	0.0477863		ebi-met1400-GCST90199711	GCST90399694	outcome	Docosadienoate (22:2n6) levels || id:ebi-met1400-GCST90199711	-0.00129146	0.00879536	0.885356		GCST90399694	ebi-met1400-GCST90199986	Eugenol sulfate levels || id:ebi-met1400-GCST90199986	exposure	Inverse variance weighted	19	-0.0489599	0.0786493	0.533607		GCST90399694	ebi-met1400-GCST90200372	Arginine levels || id:ebi-met1400-GCST90200372	exposure	MR Egger	16.3038	17
ebi-met1400-GCST90199656	GCST90399694	outcome	3-indoxyl sulfate levels || id:ebi-met1400-GCST90199656	MR Egger	15	0.0360342	0.0526939	0.506084	-0.0672459	0.139314	1.03669	0.934965	1.14949	0.990997		ebi-met1400-GCST90199666	GCST90399694	outcome	Palmitoylcarnitine levels (Metabolon platform) || id:ebi-met1400-GCST90199666	Inverse variance weighted	36.2207	23	0.0391621		ebi-met1400-GCST90199712	GCST90399694	outcome	3-carboxy-4-methyl-5-propyl-2-furanpropanoate (cmpf) levels || id:ebi-met1400-GCST90199712	0.0143732	0.00904568	0.143155		GCST90399694	ebi-met1400-GCST90199986	Eugenol sulfate levels || id:ebi-met1400-GCST90199986	exposure	MR Egger	19	0.0714461	0.211545	0.739697		GCST90399694	ebi-met1400-GCST90200372	Arginine levels || id:ebi-met1400-GCST90200372	exposure	Inverse variance weighted	17.5017	18
ebi-met1400-GCST90199656	GCST90399694	outcome	3-indoxyl sulfate levels || id:ebi-met1400-GCST90199656	Simple mode	15	0.000175285	0.0656849	0.997908	-0.128567	0.128918	1.00018	0.879355	1.1376	0.999347		ebi-met1400-GCST90199667	GCST90399694	outcome	Erythritol levels in elite athletes || id:ebi-met1400-GCST90199667	MR Egger	30.6191	18	0.0318453		ebi-met1400-GCST90199713	GCST90399694	outcome	Docosapentaenoate n3 DPA; 22:5n3 levels || id:ebi-met1400-GCST90199713	0.00537792	0.00599886	0.381824		GCST90399694	ebi-met1400-GCST90199986	Eugenol sulfate levels || id:ebi-met1400-GCST90199986	exposure	Simple mode	19	-0.259052	0.199002	0.209414		GCST90399694	ebi-met1400-GCST90200401	Myo-inositol levels || id:ebi-met1400-GCST90200401	exposure	MR Egger	14.3656	17
ebi-met1400-GCST90199656	GCST90399694	outcome	3-indoxyl sulfate levels || id:ebi-met1400-GCST90199656	Weighted median	15	0.00872895	0.0361866	0.809384	-0.0621968	0.0796547	1.00877	0.939698	1.08291	0.980121		ebi-met1400-GCST90199667	GCST90399694	outcome	Erythritol levels in elite athletes || id:ebi-met1400-GCST90199667	Inverse variance weighted	31.5393	19	0.0351957		ebi-met1400-GCST90199714	GCST90399694	outcome	3-hydroxy-2-ethylpropionate levels || id:ebi-met1400-GCST90199714	0.00757349	0.00527188	0.166296		GCST90399694	ebi-met1400-GCST90199986	Eugenol sulfate levels || id:ebi-met1400-GCST90199986	exposure	Weighted median	19	-0.134244	0.111084	0.226858		GCST90399694	ebi-met1400-GCST90200401	Myo-inositol levels || id:ebi-met1400-GCST90200401	exposure	Inverse variance weighted	15.6748	18
ebi-met1400-GCST90199656	GCST90399694	outcome	3-indoxyl sulfate levels || id:ebi-met1400-GCST90199656	Weighted mode	15	0.0026472	0.0585586	0.964582	-0.112128	0.117422	1.00265	0.89393	1.12459	0.995147		ebi-met1400-GCST90199668	GCST90399694	outcome	Hexanoylcarnitine levels (Biocrates platform) || id:ebi-met1400-GCST90199668	MR Egger	33.4604	17	0.00984883		ebi-met1400-GCST90199715	GCST90399694	outcome	Myristoleate (14:1n5) levels || id:ebi-met1400-GCST90199715	0.00252241	0.00645932	0.701652		GCST90399694	ebi-met1400-GCST90199986	Eugenol sulfate levels || id:ebi-met1400-GCST90199986	exposure	Weighted mode	19	-0.177707	0.143938	0.232852		GCST90399694	ebi-met1400-GCST90200410	Phytanate levels || id:ebi-met1400-GCST90200410	exposure	MR Egger	13.3613	17
ebi-met1400-GCST90199658	GCST90399694	outcome	Alpha-hydroxyisocaproate levels || id:ebi-met1400-GCST90199658	Inverse variance weighted	17	0.0127261	0.0246814	0.606125	-0.0356495	0.0611016	1.01281	0.964978	1.06301	0.964404		ebi-met1400-GCST90199668	GCST90399694	outcome	Hexanoylcarnitine levels (Biocrates platform) || id:ebi-met1400-GCST90199668	Inverse variance weighted	34.63	18	0.0105185		ebi-met1400-GCST90199716	GCST90399694	outcome	10-undecenoate (11:1n1) levels || id:ebi-met1400-GCST90199716	-0.00318081	0.00598766	0.60422		GCST90399694	ebi-met1400-GCST90199991	Arabonate/xylonate levels || id:ebi-met1400-GCST90199991	exposure	Inverse variance weighted	19	0.00511899	0.0931197	0.956161		GCST90399694	ebi-met1400-GCST90200410	Phytanate levels || id:ebi-met1400-GCST90200410	exposure	Inverse variance weighted	13.4597	18
ebi-met1400-GCST90199658	GCST90399694	outcome	Alpha-hydroxyisocaproate levels || id:ebi-met1400-GCST90199658	MR Egger	17	0.03897	0.061687	0.537068	-0.0819364	0.159876	1.03974	0.921331	1.17337	0.990997		ebi-met1400-GCST90199669	GCST90399694	outcome	Acetylcarnitine levels (Biocrates platform) || id:ebi-met1400-GCST90199669	MR Egger	14.3499	13	0.34967		ebi-met1400-GCST90199717	GCST90399694	outcome	1-methyl-4-imidazoleacetate levels || id:ebi-met1400-GCST90199717	-0.00630859	0.00442227	0.167748		GCST90399694	ebi-met1400-GCST90199991	Arabonate/xylonate levels || id:ebi-met1400-GCST90199991	exposure	MR Egger	19	0.11194	0.251549	0.661931		GCST90399694	ebi-met1400-GCST90200413	2'-deoxyuridine levels || id:ebi-met1400-GCST90200413	exposure	MR Egger	11.6795	17
ebi-met1400-GCST90199658	GCST90399694	outcome	Alpha-hydroxyisocaproate levels || id:ebi-met1400-GCST90199658	Simple mode	17	0.0394793	0.0592775	0.514895	-0.0767046	0.155663	1.04027	0.926163	1.16843	0.998029		ebi-met1400-GCST90199669	GCST90399694	outcome	Acetylcarnitine levels (Biocrates platform) || id:ebi-met1400-GCST90199669	Inverse variance weighted	15.7174	14	0.330937		ebi-met1400-GCST90199718	GCST90399694	outcome	Sebacate (C10-DC) levels || id:ebi-met1400-GCST90199718	-0.00247859	0.00451715	0.59185		GCST90399694	ebi-met1400-GCST90199991	Arabonate/xylonate levels || id:ebi-met1400-GCST90199991	exposure	Simple mode	19	0.0117443	0.218743	0.957773		GCST90399694	ebi-met1400-GCST90200413	2'-deoxyuridine levels || id:ebi-met1400-GCST90200413	exposure	Inverse variance weighted	12.3344	18
ebi-met1400-GCST90199658	GCST90399694	outcome	Alpha-hydroxyisocaproate levels || id:ebi-met1400-GCST90199658	Weighted median	17	0.0231456	0.0354481	0.513792	-0.0463327	0.0926239	1.02342	0.954724	1.09705	0.972518		ebi-met1400-GCST90199670	GCST90399694	outcome	Iminodiacetate (IDA) levels || id:ebi-met1400-GCST90199670	MR Egger	1.46352	10	0.999045		ebi-met1400-GCST90199719	GCST90399694	outcome	Tauro-beta-muricholate levels || id:ebi-met1400-GCST90199719	0.00352546	0.00452083	0.445101		GCST90399694	ebi-met1400-GCST90199991	Arabonate/xylonate levels || id:ebi-met1400-GCST90199991	exposure	Weighted median	19	0.0652312	0.105046	0.534616		GCST90399694	ebi-met1400-GCST90200419	Glutamine levels || id:ebi-met1400-GCST90200419	exposure	MR Egger	24.6456	17
ebi-met1400-GCST90199658	GCST90399694	outcome	Alpha-hydroxyisocaproate levels || id:ebi-met1400-GCST90199658	Weighted mode	17	0.0423312	0.0611031	0.498379	-0.0774309	0.162093	1.04324	0.925491	1.17597	0.986253		ebi-met1400-GCST90199670	GCST90399694	outcome	Iminodiacetate (IDA) levels || id:ebi-met1400-GCST90199670	Inverse variance weighted	2.95547	11	0.991301		ebi-met1400-GCST90199720	GCST90399694	outcome	Octanoylcarnitine (c8) levels || id:ebi-met1400-GCST90199720	-0.00479714	0.00517291	0.365372		GCST90399694	ebi-met1400-GCST90199991	Arabonate/xylonate levels || id:ebi-met1400-GCST90199991	exposure	Weighted mode	19	0.127939	0.131951	0.3451		GCST90399694	ebi-met1400-GCST90200419	Glutamine levels || id:ebi-met1400-GCST90200419	exposure	Inverse variance weighted	24.8664	18
ebi-met1400-GCST90199659	GCST90399694	outcome	1-stearoyl-GPI (18:0) levels || id:ebi-met1400-GCST90199659	Inverse variance weighted	14	-0.0467049	0.0366574	0.202631	-0.118553	0.0251436	0.954369	0.888204	1.02546	0.912342		ebi-met1400-GCST90199671	GCST90399694	outcome	Cysteine s-sulfate levels || id:ebi-met1400-GCST90199671	MR Egger	25.1173	14	0.0334268		ebi-met1400-GCST90199721	GCST90399694	outcome	Stearidonate (18:4n3) levels || id:ebi-met1400-GCST90199721	0.0066459	0.00490681	0.190706		GCST90399694	ebi-met1400-GCST90200025	Phenol glucuronide levels || id:ebi-met1400-GCST90200025	exposure	Inverse variance weighted	19	0.00458304	0.095102	0.961564		GCST90399694	ebi-met1400-GCST90200433	Cytosine levels || id:ebi-met1400-GCST90200433	exposure	MR Egger	17.0058	17
ebi-met1400-GCST90199659	GCST90399694	outcome	1-stearoyl-GPI (18:0) levels || id:ebi-met1400-GCST90199659	MR Egger	14	-0.0323582	0.0984996	0.748187	-0.225417	0.160701	0.96816	0.798183	1.17433	0.990997		ebi-met1400-GCST90199671	GCST90399694	outcome	Cysteine s-sulfate levels || id:ebi-met1400-GCST90199671	Inverse variance weighted	25.1373	15	0.048129		ebi-met1400-GCST90199722	GCST90399694	outcome	Decanoylcarnitine (C10) levels || id:ebi-met1400-GCST90199722	-0.00335928	0.00512506	0.518967		GCST90399694	ebi-met1400-GCST90200025	Phenol glucuronide levels || id:ebi-met1400-GCST90200025	exposure	MR Egger	19	-0.111637	0.255281	0.667393		GCST90399694	ebi-met1400-GCST90200433	Cytosine levels || id:ebi-met1400-GCST90200433	exposure	Inverse variance weighted	17.0081	18
ebi-met1400-GCST90199659	GCST90399694	outcome	1-stearoyl-GPI (18:0) levels || id:ebi-met1400-GCST90199659	Simple mode	14	-0.0685721	0.0780783	0.395752	-0.221606	0.0844615	0.933726	0.801231	1.08813	0.998029		ebi-met1400-GCST90199672	GCST90399694	outcome	Oxalate (ethanedioate) levels || id:ebi-met1400-GCST90199672	MR Egger	26.2528	16	0.0505731		ebi-met1400-GCST90199723	GCST90399694	outcome	5-dodecenoate (12:1n7) levels || id:ebi-met1400-GCST90199723	0.00138108	0.00799514	0.866678		GCST90399694	ebi-met1400-GCST90200025	Phenol glucuronide levels || id:ebi-met1400-GCST90200025	exposure	Simple mode	19	-0.00497324	0.260747	0.984993		GCST90399694	ebi-met1400-GCST90200439	Cysteine levels || id:ebi-met1400-GCST90200439	exposure	MR Egger	21.6345	17
ebi-met1400-GCST90199659	GCST90399694	outcome	1-stearoyl-GPI (18:0) levels || id:ebi-met1400-GCST90199659	Weighted median	14	-0.043411	0.0395354	0.272192	-0.1209	0.0340784	0.957518	0.886122	1.03467	0.972518		ebi-met1400-GCST90199672	GCST90399694	outcome	Oxalate (ethanedioate) levels || id:ebi-met1400-GCST90199672	Inverse variance weighted	28.4473	17	0.0399749		ebi-met1400-GCST90199724	GCST90399694	outcome	N-acetylisoleucine levels || id:ebi-met1400-GCST90199724	-0.0070695	0.00694332	0.323745		GCST90399694	ebi-met1400-GCST90200025	Phenol glucuronide levels || id:ebi-met1400-GCST90200025	exposure	Weighted median	19	-0.0579802	0.134421	0.666227		GCST90399694	ebi-met1400-GCST90200439	Cysteine levels || id:ebi-met1400-GCST90200439	exposure	Inverse variance weighted	22.3954	18
ebi-met1400-GCST90199659	GCST90399694	outcome	1-stearoyl-GPI (18:0) levels || id:ebi-met1400-GCST90199659	Weighted mode	14	-0.0571186	0.0617711	0.371978	-0.17819	0.0639527	0.944482	0.836784	1.06604	0.986253		ebi-met1400-GCST90199673	GCST90399694	outcome	DHEAS levels || id:ebi-met1400-GCST90199673	MR Egger	28.1933	36	0.82024		ebi-met1400-GCST90199725	GCST90399694	outcome	Campesterol levels || id:ebi-met1400-GCST90199725	-0.00414981	0.00927993	0.664274		GCST90399694	ebi-met1400-GCST90200025	Phenol glucuronide levels || id:ebi-met1400-GCST90200025	exposure	Weighted mode	19	-0.175396	0.164678	0.300918		GCST90399694	ebi-met1400-GCST90200452	Plasma free asparagine levels || id:ebi-met1400-GCST90200452	exposure	MR Egger	19.4741	17
ebi-met1400-GCST90199662	GCST90399694	outcome	Isovalerate (i5:0) levels || id:ebi-met1400-GCST90199662	Inverse variance weighted	14	-0.0421176	0.0250875	0.093185	-0.0912891	0.00705383	0.958757	0.912754	1.00708	0.839115		ebi-met1400-GCST90199673	GCST90399694	outcome	DHEAS levels || id:ebi-met1400-GCST90199673	Inverse variance weighted	35.7446	37	0.527827		ebi-met1400-GCST90199726	GCST90399694	outcome	N-acetylthreonine levels || id:ebi-met1400-GCST90199726	0.00183949	0.01093	0.868597		GCST90399694	ebi-met1400-GCST90200030	1,2-dilinoleoyl-GPC (18:2/18:2) levels || id:ebi-met1400-GCST90200030	exposure	Inverse variance weighted	19	0.0155859	0.068317	0.819537		GCST90399694	ebi-met1400-GCST90200452	Plasma free asparagine levels || id:ebi-met1400-GCST90200452	exposure	Inverse variance weighted	19.4974	18
ebi-met1400-GCST90199662	GCST90399694	outcome	Isovalerate (i5:0) levels || id:ebi-met1400-GCST90199662	MR Egger	14	-0.0203875	0.0579006	0.73086	-0.133873	0.0930976	0.979819	0.874701	1.09757	0.990997		ebi-met1400-GCST90199674	GCST90399694	outcome	3-hydroxymyristate levels || id:ebi-met1400-GCST90199674	MR Egger	16.8971	15	0.325053		ebi-met1400-GCST90199727	GCST90399694	outcome	1-oleoyl-GPC (18:1) levels || id:ebi-met1400-GCST90199727	0.00252213	0.00811385	0.761254		GCST90399694	ebi-met1400-GCST90200030	1,2-dilinoleoyl-GPC (18:2/18:2) levels || id:ebi-met1400-GCST90200030	exposure	MR Egger	19	-0.045815	0.180456	0.80263		GCST90399694	ebi-met1400-GCST90200528	X-17146 levels || id:ebi-met1400-GCST90200528	exposure	MR Egger	14.8728	17
ebi-met1400-GCST90199662	GCST90399694	outcome	Isovalerate (i5:0) levels || id:ebi-met1400-GCST90199662	Simple mode	14	-0.062979	0.0562833	0.283406	-0.173294	0.0473364	0.938963	0.84089	1.04847	0.998029		ebi-met1400-GCST90199674	GCST90399694	outcome	3-hydroxymyristate levels || id:ebi-met1400-GCST90199674	Inverse variance weighted	18.01	16	0.32331		ebi-met1400-GCST90199728	GCST90399694	outcome	10-nonadecenoate (19:1n9) levels || id:ebi-met1400-GCST90199728	-0.000892786	0.0124812	0.944976		GCST90399694	ebi-met1400-GCST90200030	1,2-dilinoleoyl-GPC (18:2/18:2) levels || id:ebi-met1400-GCST90200030	exposure	Simple mode	19	-0.0604654	0.143645	0.678786		GCST90399694	ebi-met1400-GCST90200528	X-17146 levels || id:ebi-met1400-GCST90200528	exposure	Inverse variance weighted	15.0526	18
ebi-met1400-GCST90199662	GCST90399694	outcome	Isovalerate (i5:0) levels || id:ebi-met1400-GCST90199662	Weighted median	14	-0.0518087	0.0322271	0.10792	-0.114974	0.0113564	0.94951	0.89139	1.01142	0.972518		ebi-met1400-GCST90199675	GCST90399694	outcome	Homoarginine levels || id:ebi-met1400-GCST90199675	MR Egger	34.3974	22	0.0447368		ebi-met1400-GCST90199729	GCST90399694	outcome	Piperine levels || id:ebi-met1400-GCST90199729	-0.00305785	0.00556739	0.588919		GCST90399694	ebi-met1400-GCST90200030	1,2-dilinoleoyl-GPC (18:2/18:2) levels || id:ebi-met1400-GCST90200030	exposure	Weighted median	19	0.00409596	0.0956267	0.965835		GCST90399694	ebi-met1400-GCST90200531	X-16964 levels || id:ebi-met1400-GCST90200531	exposure	MR Egger	16.5175	17
ebi-met1400-GCST90199662	GCST90399694	outcome	Isovalerate (i5:0) levels || id:ebi-met1400-GCST90199662	Weighted mode	14	-0.0583966	0.0541357	0.300327	-0.164503	0.0477094	0.943276	0.848316	1.04887	0.986253		ebi-met1400-GCST90199675	GCST90399694	outcome	Homoarginine levels || id:ebi-met1400-GCST90199675	Inverse variance weighted	36.6556	23	0.0353161		ebi-met1400-GCST90199730	GCST90399694	outcome	Carnitine C14 levels || id:ebi-met1400-GCST90199730	-0.00345049	0.00824374	0.681103		GCST90399694	ebi-met1400-GCST90200030	1,2-dilinoleoyl-GPC (18:2/18:2) levels || id:ebi-met1400-GCST90200030	exposure	Weighted mode	19	-0.0197816	0.127898	0.878805		GCST90399694	ebi-met1400-GCST90200531	X-16964 levels || id:ebi-met1400-GCST90200531	exposure	Inverse variance weighted	17.2505	18
ebi-met1400-GCST90199665	GCST90399694	outcome	N-acetylaspartate (naa) levels || id:ebi-met1400-GCST90199665	Inverse variance weighted	18	-0.0386054	0.0243402	0.112722	-0.0863123	0.00910142	0.96213	0.917308	1.00914	0.846214		ebi-met1400-GCST90199676	GCST90399694	outcome	1-oleoylglycerol (18:1) levels || id:ebi-met1400-GCST90199676	MR Egger	27.08	20	0.133029		ebi-met1400-GCST90199731	GCST90399694	outcome	10-heptadecenoate (17:1n7) levels || id:ebi-met1400-GCST90199731	0.00434077	0.00839781	0.612302		GCST90399694	ebi-met1400-GCST90200037	1-stearoyl-2-linoleoyl-gpc (18:0/18:2) levels || id:ebi-met1400-GCST90200037	exposure	Inverse variance weighted	19	-0.0338896	0.0672952	0.614546		GCST90399694	ebi-met1400-GCST90200575	X-21283 levels || id:ebi-met1400-GCST90200575	exposure	MR Egger	14.9049	16
ebi-met1400-GCST90199665	GCST90399694	outcome	N-acetylaspartate (naa) levels || id:ebi-met1400-GCST90199665	MR Egger	18	-0.0281371	0.0501281	0.582368	-0.126388	0.070114	0.972255	0.881273	1.07263	0.990997		ebi-met1400-GCST90199676	GCST90399694	outcome	1-oleoylglycerol (18:1) levels || id:ebi-met1400-GCST90199676	Inverse variance weighted	27.8632	21	0.144075		ebi-met1400-GCST90199732	GCST90399694	outcome	1-stearoyl-gpc (18:0) levels || id:ebi-met1400-GCST90199732	-0.00237448	0.00620429	0.705165		GCST90399694	ebi-met1400-GCST90200037	1-stearoyl-2-linoleoyl-gpc (18:0/18:2) levels || id:ebi-met1400-GCST90200037	exposure	MR Egger	19	-0.126851	0.177807	0.485267		GCST90399694	ebi-met1400-GCST90200575	X-21283 levels || id:ebi-met1400-GCST90200575	exposure	Inverse variance weighted	14.9397	17
ebi-met1400-GCST90199665	GCST90399694	outcome	N-acetylaspartate (naa) levels || id:ebi-met1400-GCST90199665	Simple mode	18	-0.0271923	0.0519142	0.607184	-0.128944	0.0745596	0.973174	0.879023	1.07741	0.998029		ebi-met1400-GCST90199677	GCST90399694	outcome	3-methyl-2-oxobutyrate levels || id:ebi-met1400-GCST90199677	MR Egger	18.8223	17	0.338825		ebi-met1400-GCST90199733	GCST90399694	outcome	1-palmitoyl-GPC (16:0) levels || id:ebi-met1400-GCST90199733	0.00878853	0.00594885	0.154423		GCST90399694	ebi-met1400-GCST90200037	1-stearoyl-2-linoleoyl-gpc (18:0/18:2) levels || id:ebi-met1400-GCST90200037	exposure	Simple mode	19	-0.0894043	0.148044	0.553444		GCST90399694	ebi-met1400-GCST90200576	X-21285 levels || id:ebi-met1400-GCST90200576	exposure	MR Egger	20.1123	17
ebi-met1400-GCST90199665	GCST90399694	outcome	N-acetylaspartate (naa) levels || id:ebi-met1400-GCST90199665	Weighted median	18	-0.0324672	0.0319232	0.309133	-0.0950366	0.0301022	0.968054	0.90934	1.03056	0.972518		ebi-met1400-GCST90199677	GCST90399694	outcome	3-methyl-2-oxobutyrate levels || id:ebi-met1400-GCST90199677	Inverse variance weighted	19.5272	18	0.360059		ebi-met1400-GCST90199734	GCST90399694	outcome	Hyocholate levels || id:ebi-met1400-GCST90199734	-0.00294679	0.00429948	0.504293		GCST90399694	ebi-met1400-GCST90200037	1-stearoyl-2-linoleoyl-gpc (18:0/18:2) levels || id:ebi-met1400-GCST90200037	exposure	Weighted median	19	-0.0851714	0.0956582	0.373266		GCST90399694	ebi-met1400-GCST90200576	X-21285 levels || id:ebi-met1400-GCST90200576	exposure	Inverse variance weighted	20.1671	18
ebi-met1400-GCST90199665	GCST90399694	outcome	N-acetylaspartate (naa) levels || id:ebi-met1400-GCST90199665	Weighted mode	18	-0.0284385	0.0506391	0.581724	-0.127691	0.0708142	0.971962	0.880125	1.07338	0.986253		ebi-met1400-GCST90199678	GCST90399694	outcome	Tartronate (hydroxymalonate) levels || id:ebi-met1400-GCST90199678	MR Egger	21.5479	17	0.202736		ebi-met1400-GCST90199735	GCST90399694	outcome	N-acetylhistidine levels || id:ebi-met1400-GCST90199735	0.00297273	0.00420959	0.488221		GCST90399694	ebi-met1400-GCST90200037	1-stearoyl-2-linoleoyl-gpc (18:0/18:2) levels || id:ebi-met1400-GCST90200037	exposure	Weighted mode	19	-0.0926765	0.117921	0.442137		GCST90399694	ebi-met1400-GCST90200590	X-21470 levels || id:ebi-met1400-GCST90200590	exposure	MR Egger	18.7748	17
ebi-met1400-GCST90199671	GCST90399694	outcome	Cysteine s-sulfate levels || id:ebi-met1400-GCST90199671	Inverse variance weighted	16	-0.0210754	0.0312164	0.499586	-0.0822595	0.0401086	0.979145	0.921033	1.04092	0.964404		ebi-met1400-GCST90199678	GCST90399694	outcome	Tartronate (hydroxymalonate) levels || id:ebi-met1400-GCST90199678	Inverse variance weighted	23.6676	18	0.166222		ebi-met1400-GCST90199736	GCST90399694	outcome	Alpha-hydroxyisovalerate levels || id:ebi-met1400-GCST90199736	-0.00328039	0.00742537	0.663909		GCST90399694	ebi-met1400-GCST90200044	1-(1-enyl-stearoyl)-2-oleoyl-GPE (p-18:0/18:1) levels || id:ebi-met1400-GCST90200044	exposure	Inverse variance weighted	19	0.0631309	0.0697996	0.365752		GCST90399694	ebi-met1400-GCST90200590	X-21470 levels || id:ebi-met1400-GCST90200590	exposure	Inverse variance weighted	18.8348	18
ebi-met1400-GCST90199671	GCST90399694	outcome	Cysteine s-sulfate levels || id:ebi-met1400-GCST90199671	MR Egger	16	-0.015304	0.063439	0.812866	-0.139644	0.109036	0.984812	0.869667	1.1152	0.990997		ebi-met1400-GCST90199679	GCST90399694	outcome	2,3-dihydroxypyridine levels || id:ebi-met1400-GCST90199679	MR Egger	11.6386	19	0.900485		ebi-met1400-GCST90199737	GCST90399694	outcome	N-acetylproline levels || id:ebi-met1400-GCST90199737	0.0119962	0.00649296	0.0859014		GCST90399694	ebi-met1400-GCST90200044	1-(1-enyl-stearoyl)-2-oleoyl-GPE (p-18:0/18:1) levels || id:ebi-met1400-GCST90200044	exposure	MR Egger	19	0.141254	0.184477	0.454356		GCST90399694	ebi-met1400-GCST90200623	X-24241 levels || id:ebi-met1400-GCST90200623	exposure	MR Egger	14.6871	17
ebi-met1400-GCST90199671	GCST90399694	outcome	Cysteine s-sulfate levels || id:ebi-met1400-GCST90199671	Simple mode	16	-0.039576	0.0519807	0.458246	-0.141458	0.0623061	0.961197	0.868092	1.06429	0.998029		ebi-met1400-GCST90199679	GCST90399694	outcome	2,3-dihydroxypyridine levels || id:ebi-met1400-GCST90199679	Inverse variance weighted	13.4811	20	0.855802		ebi-met1400-GCST90199738	GCST90399694	outcome	Stachydrine levels || id:ebi-met1400-GCST90199738	-0.00243564	0.00534907	0.654026		GCST90399694	ebi-met1400-GCST90200044	1-(1-enyl-stearoyl)-2-oleoyl-GPE (p-18:0/18:1) levels || id:ebi-met1400-GCST90200044	exposure	Simple mode	19	0.165908	0.162335	0.320317		GCST90399694	ebi-met1400-GCST90200623	X-24241 levels || id:ebi-met1400-GCST90200623	exposure	Inverse variance weighted	15.0201	18
ebi-met1400-GCST90199671	GCST90399694	outcome	Cysteine s-sulfate levels || id:ebi-met1400-GCST90199671	Weighted median	16	-0.03971	0.0348602	0.254653	-0.108036	0.028616	0.961068	0.897595	1.02903	0.972518		ebi-met1400-GCST90199680	GCST90399694	outcome	3-hydroxyoctanoate levels || id:ebi-met1400-GCST90199680	MR Egger	10.0739	15	0.815067		ebi-met1400-GCST90199739	GCST90399694	outcome	Salicyluric glucuronide levels || id:ebi-met1400-GCST90199739	0.00455816	0.00591128	0.453469		GCST90399694	ebi-met1400-GCST90200044	1-(1-enyl-stearoyl)-2-oleoyl-GPE (p-18:0/18:1) levels || id:ebi-met1400-GCST90200044	exposure	Weighted median	19	0.159014	0.0991402	0.10873		GCST90399694	ebi-met1400-GCST90200684	N-acetyl-aspartyl-glutamate (naag) levels || id:ebi-met1400-GCST90200684	exposure	MR Egger	7.68088	17
ebi-met1400-GCST90199671	GCST90399694	outcome	Cysteine s-sulfate levels || id:ebi-met1400-GCST90199671	Weighted mode	16	-0.0358757	0.0459738	0.447325	-0.125984	0.054233	0.96476	0.881629	1.05573	0.986253		ebi-met1400-GCST90199680	GCST90399694	outcome	3-hydroxyoctanoate levels || id:ebi-met1400-GCST90199680	Inverse variance weighted	10.4937	16	0.839607		ebi-met1400-GCST90199740	GCST90399694	outcome	P-cresol sulfate levels || id:ebi-met1400-GCST90199740	-0.00618279	0.00728877	0.410561		GCST90399694	ebi-met1400-GCST90200044	1-(1-enyl-stearoyl)-2-oleoyl-GPE (p-18:0/18:1) levels || id:ebi-met1400-GCST90200044	exposure	Weighted mode	19	0.165908	0.13087	0.221048		GCST90399694	ebi-met1400-GCST90200684	N-acetyl-aspartyl-glutamate (naag) levels || id:ebi-met1400-GCST90200684	exposure	Inverse variance weighted	8.19114	18
ebi-met1400-GCST90199678	GCST90399694	outcome	Tartronate (hydroxymalonate) levels || id:ebi-met1400-GCST90199678	Inverse variance weighted	19	0.00935762	0.0211993	0.658915	-0.032193	0.0509082	1.0094	0.96832	1.05223	0.964404		ebi-met1400-GCST90199681	GCST90399694	outcome	2-hydroxyoctanoate levels || id:ebi-met1400-GCST90199681	MR Egger	26.4253	16	0.0483296		ebi-met1400-GCST90199741	GCST90399694	outcome	Gamma-glutamylglycine levels || id:ebi-met1400-GCST90199741	0.00161533	0.00312997	0.612853		GCST90399694	ebi-met1400-GCST90200058	1-(1-enyl-stearoyl)-2-arachidonoyl-GPE (p-18:0/20:4) levels || id:ebi-met1400-GCST90200058	exposure	Inverse variance weighted	19	0.0203344	0.0693592	0.769388		GCST90399694	ebi-met1400-GCST90200707	Glycine levels || id:ebi-met1400-GCST90200707	exposure	MR Egger	27.019	17
ebi-met1400-GCST90199678	GCST90399694	outcome	Tartronate (hydroxymalonate) levels || id:ebi-met1400-GCST90199678	MR Egger	19	0.0388868	0.0308975	0.225194	-0.0216722	0.0994459	1.03965	0.978561	1.10456	0.990997		ebi-met1400-GCST90199681	GCST90399694	outcome	2-hydroxyoctanoate levels || id:ebi-met1400-GCST90199681	Inverse variance weighted	26.6626	17	0.0632058		ebi-met1400-GCST90199742	GCST90399694	outcome	1-linoleoyl-gpc (18:2) levels || id:ebi-met1400-GCST90199742	-0.00779558	0.00586828	0.197654		GCST90399694	ebi-met1400-GCST90200058	1-(1-enyl-stearoyl)-2-arachidonoyl-GPE (p-18:0/20:4) levels || id:ebi-met1400-GCST90200058	exposure	MR Egger	19	0.142079	0.18324	0.448774		GCST90399694	ebi-met1400-GCST90200707	Glycine levels || id:ebi-met1400-GCST90200707	exposure	Inverse variance weighted	30.4339	18
ebi-met1400-GCST90199678	GCST90399694	outcome	Tartronate (hydroxymalonate) levels || id:ebi-met1400-GCST90199678	Simple mode	19	0.0340576	0.0465944	0.474226	-0.0572675	0.125383	1.03464	0.944341	1.13358	0.998029		ebi-met1400-GCST90199682	GCST90399694	outcome	Homocitrulline levels || id:ebi-met1400-GCST90199682	MR Egger	39.4846	23	0.0175429		ebi-met1400-GCST90199743	GCST90399694	outcome	Stearoylcarnitine levels || id:ebi-met1400-GCST90199743	0.00459206	0.0061156	0.461926		GCST90399694	ebi-met1400-GCST90200058	1-(1-enyl-stearoyl)-2-arachidonoyl-GPE (p-18:0/20:4) levels || id:ebi-met1400-GCST90200058	exposure	Simple mode	19	0.0283174	0.141312	0.843423		GCST90399694	ebi-met1400-GCST90200744	Arginine to glutamate ratio || id:ebi-met1400-GCST90200744	exposure	MR Egger	21.106	17
ebi-met1400-GCST90199678	GCST90399694	outcome	Tartronate (hydroxymalonate) levels || id:ebi-met1400-GCST90199678	Weighted median	19	0.0277718	0.0274607	0.311858	-0.0260511	0.0815948	1.02816	0.974285	1.08502	0.972518		ebi-met1400-GCST90199682	GCST90399694	outcome	Homocitrulline levels || id:ebi-met1400-GCST90199682	Inverse variance weighted	48.0013	24	0.00252322		ebi-met1400-GCST90199744	GCST90399694	outcome	Eicosenoate (20:1) levels || id:ebi-met1400-GCST90199744	0.0106312	0.00946756	0.283439		GCST90399694	ebi-met1400-GCST90200058	1-(1-enyl-stearoyl)-2-arachidonoyl-GPE (p-18:0/20:4) levels || id:ebi-met1400-GCST90200058	exposure	Weighted median	19	0.000742389	0.0936045	0.993672		GCST90399694	ebi-met1400-GCST90200744	Arginine to glutamate ratio || id:ebi-met1400-GCST90200744	exposure	Inverse variance weighted	22.0466	18
ebi-met1400-GCST90199678	GCST90399694	outcome	Tartronate (hydroxymalonate) levels || id:ebi-met1400-GCST90199678	Weighted mode	19	0.0283551	0.0297435	0.353056	-0.0299423	0.0866524	1.02876	0.970502	1.09052	0.986253		ebi-met1400-GCST90199683	GCST90399694	outcome	Indoleacetate levels || id:ebi-met1400-GCST90199683	MR Egger	39.0484	24	0.0269917		ebi-met1400-GCST90199745	GCST90399694	outcome	Aconitate [cis or trans] levels || id:ebi-met1400-GCST90199745	-0.00640018	0.00669756	0.353492		GCST90399694	ebi-met1400-GCST90200058	1-(1-enyl-stearoyl)-2-arachidonoyl-GPE (p-18:0/20:4) levels || id:ebi-met1400-GCST90200058	exposure	Weighted mode	19	0.017823	0.125087	0.88828		GCST90399694	ebi-met1400-GCST90200749	Arachidonate (20:4n6) to pyruvate ratio || id:ebi-met1400-GCST90200749	exposure	MR Egger	16.2094	17
ebi-met1400-GCST90199681	GCST90399694	outcome	2-hydroxyoctanoate levels || id:ebi-met1400-GCST90199681	Inverse variance weighted	18	-0.0358901	0.0222433	0.106631	-0.0794871	0.00770679	0.964746	0.92359	1.00774	0.839115		ebi-met1400-GCST90199683	GCST90399694	outcome	Indoleacetate levels || id:ebi-met1400-GCST90199683	Inverse variance weighted	45.1519	25	0.0080353		ebi-met1400-GCST90199746	GCST90399694	outcome	Erythronate levels || id:ebi-met1400-GCST90199746	-0.00988117	0.0099232	0.339021		GCST90399694	ebi-met1400-GCST90200082	1-oleoyl-2-linoleoyl-GPE (18:1/18:2) levels || id:ebi-met1400-GCST90200082	exposure	Inverse variance weighted	19	-0.0392368	0.069905	0.574601		GCST90399694	ebi-met1400-GCST90200749	Arachidonate (20:4n6) to pyruvate ratio || id:ebi-met1400-GCST90200749	exposure	Inverse variance weighted	16.2181	18
ebi-met1400-GCST90199681	GCST90399694	outcome	2-hydroxyoctanoate levels || id:ebi-met1400-GCST90199681	MR Egger	18	-0.0215195	0.0442579	0.633397	-0.108265	0.0652259	0.97871	0.89739	1.0674	0.990997		ebi-met1400-GCST90199684	GCST90399694	outcome	1-linoleoylglycerol (18:2) levels || id:ebi-met1400-GCST90199684	MR Egger	11.8067	15	0.693595		ebi-met1400-GCST90199747	GCST90399694	outcome	Isovalerylcarnitine (C5) levels || id:ebi-met1400-GCST90199747	-0.00100761	0.00736382	0.892467		GCST90399694	ebi-met1400-GCST90200082	1-oleoyl-2-linoleoyl-GPE (18:1/18:2) levels || id:ebi-met1400-GCST90200082	exposure	MR Egger	19	-0.0699548	0.184772	0.70967		GCST90399694	ebi-met1400-GCST90200750	Aspartate to asparagine ratio || id:ebi-met1400-GCST90200750	exposure	MR Egger	17.1902	17
ebi-met1400-GCST90199681	GCST90399694	outcome	2-hydroxyoctanoate levels || id:ebi-met1400-GCST90199681	Simple mode	18	-0.0347589	0.0455263	0.455637	-0.123991	0.0544727	0.965838	0.883388	1.05598	0.998029		ebi-met1400-GCST90199684	GCST90399694	outcome	1-linoleoylglycerol (18:2) levels || id:ebi-met1400-GCST90199684	Inverse variance weighted	13.3067	16	0.650211		ebi-met1400-GCST90199748	GCST90399694	outcome	Linolenate [alpha or gamma; (18:3n3 or 6)] levels || id:ebi-met1400-GCST90199748	-0.00280663	0.00646809	0.669234		GCST90399694	ebi-met1400-GCST90200082	1-oleoyl-2-linoleoyl-GPE (18:1/18:2) levels || id:ebi-met1400-GCST90200082	exposure	Simple mode	19	0.0106485	0.178281	0.95303		GCST90399694	ebi-met1400-GCST90200750	Aspartate to asparagine ratio || id:ebi-met1400-GCST90200750	exposure	Inverse variance weighted	18.0928	18
ebi-met1400-GCST90199681	GCST90399694	outcome	2-hydroxyoctanoate levels || id:ebi-met1400-GCST90199681	Weighted median	18	-0.0386523	0.0269605	0.151668	-0.0914948	0.0141902	0.962085	0.912566	1.01429	0.972518		ebi-met1400-GCST90199685	GCST90399694	outcome	2-linoleoylglycerol (18:2) levels || id:ebi-met1400-GCST90199685	MR Egger	19.1038	20	0.515088		ebi-met1400-GCST90199749	GCST90399694	outcome	Gamma-glutamylthreonine levels || id:ebi-met1400-GCST90199749	-0.00463344	0.00539485	0.397009		GCST90399694	ebi-met1400-GCST90200082	1-oleoyl-2-linoleoyl-GPE (18:1/18:2) levels || id:ebi-met1400-GCST90200082	exposure	Weighted median	19	0.00126909	0.0965648	0.989514		GCST90399694	ebi-met1400-GCST90200752	Succinate to acetoacetate ratio || id:ebi-met1400-GCST90200752	exposure	MR Egger	28.8771	17
ebi-met1400-GCST90199681	GCST90399694	outcome	2-hydroxyoctanoate levels || id:ebi-met1400-GCST90199681	Weighted mode	18	-0.0362725	0.0305071	0.250789	-0.0960665	0.0235215	0.964377	0.908404	1.0238	0.986253		ebi-met1400-GCST90199685	GCST90399694	outcome	2-linoleoylglycerol (18:2) levels || id:ebi-met1400-GCST90199685	Inverse variance weighted	26.9755	21	0.171666		ebi-met1400-GCST90199750	GCST90399694	outcome	Laurylcarnitine levels || id:ebi-met1400-GCST90199750	-0.00305162	0.00633588	0.636583		GCST90399694	ebi-met1400-GCST90200082	1-oleoyl-2-linoleoyl-GPE (18:1/18:2) levels || id:ebi-met1400-GCST90200082	exposure	Weighted mode	19	0.0502186	0.140654	0.725216		GCST90399694	ebi-met1400-GCST90200752	Succinate to acetoacetate ratio || id:ebi-met1400-GCST90200752	exposure	Inverse variance weighted	28.9814	18
ebi-met1400-GCST90199684	GCST90399694	outcome	1-linoleoylglycerol (18:2) levels || id:ebi-met1400-GCST90199684	Inverse variance weighted	17	-0.0179084	0.0240127	0.455795	-0.0649732	0.0291564	0.982251	0.937093	1.02959	0.964404		ebi-met1400-GCST90199686	GCST90399694	outcome	Indolepropionate levels || id:ebi-met1400-GCST90199686	MR Egger	27.2709	13	0.0114201		ebi-met1400-GCST90199751	GCST90399694	outcome	Gamma-glutamylmethionine levels || id:ebi-met1400-GCST90199751	-0.00324496	0.0053032	0.54871		GCST90399694	ebi-met1400-GCST90200086	Arachidonoylcholine levels || id:ebi-met1400-GCST90200086	exposure	Inverse variance weighted	19	-0.106705	0.0722585	0.139751		GCST90399694	ebi-met1400-GCST90200826	Glycine to phosphate ratio || id:ebi-met1400-GCST90200826	exposure	MR Egger	26.2258	17
ebi-met1400-GCST90199684	GCST90399694	outcome	1-linoleoylglycerol (18:2) levels || id:ebi-met1400-GCST90199684	MR Egger	17	-0.0833592	0.0585873	0.175252	-0.19819	0.031472	0.920021	0.820214	1.03197	0.990997		ebi-met1400-GCST90199686	GCST90399694	outcome	Indolepropionate levels || id:ebi-met1400-GCST90199686	Inverse variance weighted	27.2849	14	0.0176752		ebi-met1400-GCST90199752	GCST90399694	outcome	Epiandrosterone sulfate levels || id:ebi-met1400-GCST90199752	0.00442334	0.00308869	0.169251		GCST90399694	ebi-met1400-GCST90200086	Arachidonoylcholine levels || id:ebi-met1400-GCST90200086	exposure	MR Egger	19	0.0644048	0.191252	0.740425		GCST90399694	ebi-met1400-GCST90200826	Glycine to phosphate ratio || id:ebi-met1400-GCST90200826	exposure	Inverse variance weighted	30.417	18
ebi-met1400-GCST90199684	GCST90399694	outcome	1-linoleoylglycerol (18:2) levels || id:ebi-met1400-GCST90199684	Simple mode	17	-0.035954	0.0597114	0.555526	-0.152988	0.0810805	0.964685	0.85814	1.08446	0.998029		ebi-met1400-GCST90199687	GCST90399694	outcome	Threonate levels || id:ebi-met1400-GCST90199687	MR Egger	24.7431	18	0.132158		ebi-met1400-GCST90199753	GCST90399694	outcome	Gamma-glutamyltryptophan levels || id:ebi-met1400-GCST90199753	-0.00998228	0.00606384	0.117071		GCST90399694	ebi-met1400-GCST90200086	Arachidonoylcholine levels || id:ebi-met1400-GCST90200086	exposure	Simple mode	19	-0.14329	0.174355	0.421928		GCST90399694	ebi-met1400-GCST90200836	Glycerol to glycerol 3-phosphate ratio || id:ebi-met1400-GCST90200836	exposure	MR Egger	14.2746	17
ebi-met1400-GCST90199684	GCST90399694	outcome	1-linoleoylglycerol (18:2) levels || id:ebi-met1400-GCST90199684	Weighted median	17	-0.0310385	0.0325193	0.339849	-0.0947762	0.0326993	0.969438	0.909576	1.03324	0.972518		ebi-met1400-GCST90199687	GCST90399694	outcome	Threonate levels || id:ebi-met1400-GCST90199687	Inverse variance weighted	25.195	19	0.154223		ebi-met1400-GCST90199754	GCST90399694	outcome	7-methylxanthine levels || id:ebi-met1400-GCST90199754	0.000795892	0.00730301	0.914662		GCST90399694	ebi-met1400-GCST90200086	Arachidonoylcholine levels || id:ebi-met1400-GCST90200086	exposure	Weighted median	19	-0.0224017	0.100619	0.823816		GCST90399694	ebi-met1400-GCST90200836	Glycerol to glycerol 3-phosphate ratio || id:ebi-met1400-GCST90200836	exposure	Inverse variance weighted	14.2838	18
ebi-met1400-GCST90199684	GCST90399694	outcome	1-linoleoylglycerol (18:2) levels || id:ebi-met1400-GCST90199684	Weighted mode	17	-0.0401383	0.0574167	0.494546	-0.152675	0.0723984	0.960657	0.858409	1.07508	0.986253		ebi-met1400-GCST90199688	GCST90399694	outcome	N-acetylglycine levels || id:ebi-met1400-GCST90199688	MR Egger	17.3333	17	0.432015		ebi-met1400-GCST90199755	GCST90399694	outcome	3,7-dimethylurate levels || id:ebi-met1400-GCST90199755	-0.00378169	0.00451479	0.410863		GCST90399694	ebi-met1400-GCST90200086	Arachidonoylcholine levels || id:ebi-met1400-GCST90200086	exposure	Weighted mode	19	-0.0347718	0.111805	0.75937		GCST90399694	ebi-met1400-GCST90200838	Phosphate to glutamate ratio || id:ebi-met1400-GCST90200838	exposure	MR Egger	22.9362	17
ebi-met1400-GCST90199689	GCST90399694	outcome	Glycolithocholate levels || id:ebi-met1400-GCST90199689	Inverse variance weighted	21	0.0304373	0.0187758	0.104999	-0.00636335	0.0672379	1.03091	0.993657	1.06955	0.839115		ebi-met1400-GCST90199688	GCST90399694	outcome	N-acetylglycine levels || id:ebi-met1400-GCST90199688	Inverse variance weighted	17.682	18	0.476777		ebi-met1400-GCST90199756	GCST90399694	outcome	1,7-dimethyluric acid levels || id:ebi-met1400-GCST90199756	-0.00463859	0.00552399	0.40818		GCST90399694	ebi-met1400-GCST90200104	Hexadecadienoate (16:2n6) levels || id:ebi-met1400-GCST90200104	exposure	Inverse variance weighted	19	0.00645698	0.0651712	0.921077		GCST90399694	ebi-met1400-GCST90200838	Phosphate to glutamate ratio || id:ebi-met1400-GCST90200838	exposure	Inverse variance weighted	23.632	18
ebi-met1400-GCST90199689	GCST90399694	outcome	Glycolithocholate levels || id:ebi-met1400-GCST90199689	MR Egger	21	0.0313491	0.037237	0.410327	-0.0416354	0.104334	1.03185	0.959219	1.10997	0.990997		ebi-met1400-GCST90199689	GCST90399694	outcome	Glycolithocholate levels || id:ebi-met1400-GCST90199689	MR Egger	18.8431	19	0.46694		ebi-met1400-GCST90199757	GCST90399694	outcome	1,3,7-trimethylurate levels || id:ebi-met1400-GCST90199757	0.00227128	0.00680852	0.741994		GCST90399694	ebi-met1400-GCST90200104	Hexadecadienoate (16:2n6) levels || id:ebi-met1400-GCST90200104	exposure	MR Egger	19	-0.102319	0.172165	0.560132		GCST90399694	ebi-met1400-GCST90200840	Adenosine 5'-diphosphate (ADP) to flavin adenine dinucleotide (FAD) ratio || id:ebi-met1400-GCST90200840	exposure	MR Egger	20.6726	17
ebi-met1400-GCST90199689	GCST90399694	outcome	Glycolithocholate levels || id:ebi-met1400-GCST90199689	Simple mode	21	0.0308093	0.0492955	0.539042	-0.0658098	0.127428	1.03129	0.936309	1.1359	0.998029		ebi-met1400-GCST90199689	GCST90399694	outcome	Glycolithocholate levels || id:ebi-met1400-GCST90199689	Inverse variance weighted	18.8439	20	0.53199		ebi-met1400-GCST90199758	GCST90399694	outcome	N4-acetylcytidine levels || id:ebi-met1400-GCST90199758	0.00350873	0.00400536	0.38848		GCST90399694	ebi-met1400-GCST90200104	Hexadecadienoate (16:2n6) levels || id:ebi-met1400-GCST90200104	exposure	Simple mode	19	-0.168239	0.181224	0.365511		GCST90399694	ebi-met1400-GCST90200840	Adenosine 5'-diphosphate (ADP) to flavin adenine dinucleotide (FAD) ratio || id:ebi-met1400-GCST90200840	exposure	Inverse variance weighted	20.6833	18
ebi-met1400-GCST90199689	GCST90399694	outcome	Glycolithocholate levels || id:ebi-met1400-GCST90199689	Weighted median	21	0.0212339	0.0265642	0.424091	-0.0308319	0.0732997	1.02146	0.969639	1.07605	0.972518		ebi-met1400-GCST90199690	GCST90399694	outcome	EDTA levels || id:ebi-met1400-GCST90199690	MR Egger	14.3091	9	0.111747		ebi-met1400-GCST90199759	GCST90399694	outcome	Indolebutyrate levels || id:ebi-met1400-GCST90199759	-0.0107184	0.00608889	0.0974522		GCST90399694	ebi-met1400-GCST90200104	Hexadecadienoate (16:2n6) levels || id:ebi-met1400-GCST90200104	exposure	Weighted median	19	-0.117513	0.0980372	0.23066		GCST90399694	ebi-met1400-GCST90200843	Adenosine 5'-monophosphate (AMP) to flavin adenine dinucleotide (FAD) ratio || id:ebi-met1400-GCST90200843	exposure	MR Egger	19.9312	17
ebi-met1400-GCST90199689	GCST90399694	outcome	Glycolithocholate levels || id:ebi-met1400-GCST90199689	Weighted mode	21	0.0283045	0.0439336	0.52673	-0.0578053	0.114414	1.02871	0.943834	1.12122	0.986253		ebi-met1400-GCST90199690	GCST90399694	outcome	EDTA levels || id:ebi-met1400-GCST90199690	Inverse variance weighted	14.4357	10	0.15403		ebi-met1400-GCST90199760	GCST90399694	outcome	5-acetylamino-6-amino-3-methyluracil levels || id:ebi-met1400-GCST90199760	-0.000721293	0.00379084	0.850468		GCST90399694	ebi-met1400-GCST90200104	Hexadecadienoate (16:2n6) levels || id:ebi-met1400-GCST90200104	exposure	Weighted mode	19	-0.14644	0.122021	0.245652		GCST90399694	ebi-met1400-GCST90200843	Adenosine 5'-monophosphate (AMP) to flavin adenine dinucleotide (FAD) ratio || id:ebi-met1400-GCST90200843	exposure	Inverse variance weighted	21.0366	18
ebi-met1400-GCST90199690	GCST90399694	outcome	EDTA levels || id:ebi-met1400-GCST90199690	Inverse variance weighted	11	-0.0429535	0.0367769	0.242828	-0.115036	0.0291293	0.957956	0.891334	1.02956	0.920543		ebi-met1400-GCST90199691	GCST90399694	outcome	1-methylhistidine levels || id:ebi-met1400-GCST90199691	MR Egger	51.9053	27	0.00272178		ebi-met1400-GCST90199761	GCST90399694	outcome	N1-methylinosine levels || id:ebi-met1400-GCST90199761	0.00125607	0.00507935	0.806627		GCST90399694	ebi-met1400-GCST90200105	Glycosyl-N-behenoyl-sphingadienine (d18:2/22:0) levels || id:ebi-met1400-GCST90200105	exposure	Inverse variance weighted	19	-0.0618574	0.0705486	0.380592		GCST90399694	ebi-met1400-GCST90200846	Phenylalanine to phosphate ratio || id:ebi-met1400-GCST90200846	exposure	MR Egger	34.6129	17
ebi-met1400-GCST90199690	GCST90399694	outcome	EDTA levels || id:ebi-met1400-GCST90199690	MR Egger	11	-0.0235302	0.0789152	0.772342	-0.178204	0.131144	0.976744	0.836772	1.14013	0.990997		ebi-met1400-GCST90199691	GCST90399694	outcome	1-methylhistidine levels || id:ebi-met1400-GCST90199691	Inverse variance weighted	56.1604	28	0.0012297		ebi-met1400-GCST90199762	GCST90399694	outcome	N6-carbamoylthreonyladenosine levels || id:ebi-met1400-GCST90199762	0.00241961	0.00562737	0.670508		GCST90399694	ebi-met1400-GCST90200105	Glycosyl-N-behenoyl-sphingadienine (d18:2/22:0) levels || id:ebi-met1400-GCST90200105	exposure	MR Egger	19	-0.216372	0.187474	0.264408		GCST90399694	ebi-met1400-GCST90200846	Phenylalanine to phosphate ratio || id:ebi-met1400-GCST90200846	exposure	Inverse variance weighted	35.2728	18
ebi-met1400-GCST90199690	GCST90399694	outcome	EDTA levels || id:ebi-met1400-GCST90199690	Simple mode	11	-0.0498921	0.0683474	0.482154	-0.183853	0.0840689	0.951332	0.832058	1.0877	0.998029		ebi-met1400-GCST90199692	GCST90399694	outcome	Citramalate levels || id:ebi-met1400-GCST90199692	MR Egger	28.0327	20	0.108628		ebi-met1400-GCST90199763	GCST90399694	outcome	1-methylxanthine levels || id:ebi-met1400-GCST90199763	0.0031253	0.00495311	0.534276		GCST90399694	ebi-met1400-GCST90200105	Glycosyl-N-behenoyl-sphingadienine (d18:2/22:0) levels || id:ebi-met1400-GCST90200105	exposure	Simple mode	19	0.0913702	0.170062	0.597657		GCST90399694	ebi-met1400-GCST90200870	Adenosine 5'-monophosphate (AMP) to acetoacetate ratio || id:ebi-met1400-GCST90200870	exposure	MR Egger	20.5511	17
ebi-met1400-GCST90199690	GCST90399694	outcome	EDTA levels || id:ebi-met1400-GCST90199690	Weighted median	11	-0.0365901	0.0433462	0.398594	-0.121549	0.0483686	0.964071	0.885548	1.04956	0.972518		ebi-met1400-GCST90199692	GCST90399694	outcome	Citramalate levels || id:ebi-met1400-GCST90199692	Inverse variance weighted	28.2826	21	0.132317		ebi-met1400-GCST90199764	GCST90399694	outcome	N2,n2-dimethylguanosine levels || id:ebi-met1400-GCST90199764	0.00300832	0.00884029	0.738685		GCST90399694	ebi-met1400-GCST90200105	Glycosyl-N-behenoyl-sphingadienine (d18:2/22:0) levels || id:ebi-met1400-GCST90200105	exposure	Weighted median	19	-0.0431056	0.103214	0.676215		GCST90399694	ebi-met1400-GCST90200870	Adenosine 5'-monophosphate (AMP) to acetoacetate ratio || id:ebi-met1400-GCST90200870	exposure	Inverse variance weighted	21.5622	18
ebi-met1400-GCST90199690	GCST90399694	outcome	EDTA levels || id:ebi-met1400-GCST90199690	Weighted mode	11	-0.0498921	0.0619072	0.439035	-0.17123	0.071446	0.951332	0.842628	1.07406	0.986253		ebi-met1400-GCST90199693	GCST90399694	outcome	3-hydroxydecanoate levels || id:ebi-met1400-GCST90199693	MR Egger	11.141	10	0.34664		ebi-met1400-GCST90199765	GCST90399694	outcome	4-hydroxyhippurate levels || id:ebi-met1400-GCST90199765	-0.0070407	0.00917692	0.454125		GCST90399694	ebi-met1400-GCST90200105	Glycosyl-N-behenoyl-sphingadienine (d18:2/22:0) levels || id:ebi-met1400-GCST90200105	exposure	Weighted mode	19	-0.032724	0.131766	0.806676		GCST90399694	ebi-met1400-GCST90200875	Cysteinylglycine to glutamate ratio || id:ebi-met1400-GCST90200875	exposure	MR Egger	20.0573	17
ebi-met1400-GCST90199693	GCST90399694	outcome	3-hydroxydecanoate levels || id:ebi-met1400-GCST90199693	Inverse variance weighted	12	-0.0462294	0.0226395	0.041153	-0.0906028	-0.00185611	0.954823	0.91338	0.998146	0.813851		ebi-met1400-GCST90199693	GCST90399694	outcome	3-hydroxydecanoate levels || id:ebi-met1400-GCST90199693	Inverse variance weighted	11.1475	11	0.430986		ebi-met1400-GCST90199766	GCST90399694	outcome	3-(3-amino-3-carboxypropyl)uridine levels || id:ebi-met1400-GCST90199766	-0.00391948	0.00729177	0.603942		GCST90399694	ebi-met1400-GCST90200110	Palmitoleoylcarnitine (C16:1) levels || id:ebi-met1400-GCST90200110	exposure	Inverse variance weighted	19	-0.0334056	0.0953607	0.726107		GCST90399694	ebi-met1400-GCST90200875	Cysteinylglycine to glutamate ratio || id:ebi-met1400-GCST90200875	exposure	Inverse variance weighted	22.0279	18
ebi-met1400-GCST90199693	GCST90399694	outcome	3-hydroxydecanoate levels || id:ebi-met1400-GCST90199693	MR Egger	12	-0.0430822	0.0473726	0.384517	-0.135932	0.0497681	0.957833	0.872902	1.05103	0.990997		ebi-met1400-GCST90199694	GCST90399694	outcome	1,3-dimethylurate levels || id:ebi-met1400-GCST90199694	MR Egger	25.3601	21	0.231905		ebi-met1400-GCST90199767	GCST90399694	outcome	5,6-dihydrouridine levels || id:ebi-met1400-GCST90199767	-0.00258565	0.00469886	0.587677		GCST90399694	ebi-met1400-GCST90200110	Palmitoleoylcarnitine (C16:1) levels || id:ebi-met1400-GCST90200110	exposure	MR Egger	19	-0.312912	0.248705	0.225338		GCST90399694	ebi-met1400-GCST90200901	Ornithine to phosphate ratio || id:ebi-met1400-GCST90200901	exposure	MR Egger	18.5089	17
ebi-met1400-GCST90199693	GCST90399694	outcome	3-hydroxydecanoate levels || id:ebi-met1400-GCST90199693	Simple mode	12	-0.043999	0.0444667	0.343694	-0.131154	0.0431558	0.956955	0.877083	1.0441	0.998029		ebi-met1400-GCST90199694	GCST90399694	outcome	1,3-dimethylurate levels || id:ebi-met1400-GCST90199694	Inverse variance weighted	25.4666	22	0.275285		ebi-met1400-GCST90199768	GCST90399694	outcome	Phenylacetylglutamine levels || id:ebi-met1400-GCST90199768	-0.00791503	0.010376	0.463184		GCST90399694	ebi-met1400-GCST90200110	Palmitoleoylcarnitine (C16:1) levels || id:ebi-met1400-GCST90200110	exposure	Simple mode	19	-0.177332	0.163354	0.291995		GCST90399694	ebi-met1400-GCST90200901	Ornithine to phosphate ratio || id:ebi-met1400-GCST90200901	exposure	Inverse variance weighted	18.5471	18
ebi-met1400-GCST90199693	GCST90399694	outcome	3-hydroxydecanoate levels || id:ebi-met1400-GCST90199693	Weighted median	12	-0.0122556	0.029571	0.678547	-0.0702149	0.0457036	0.987819	0.932194	1.04676	0.980121		ebi-met1400-GCST90199695	GCST90399694	outcome	Galactonate levels || id:ebi-met1400-GCST90199695	MR Egger	17.6283	14	0.224237		ebi-met1400-GCST90199769	GCST90399694	outcome	3-hydroxydodecanedioate levels || id:ebi-met1400-GCST90199769	0.000136937	0.00581673	0.981509		GCST90399694	ebi-met1400-GCST90200110	Palmitoleoylcarnitine (C16:1) levels || id:ebi-met1400-GCST90200110	exposure	Weighted median	19	-0.171195	0.095599	0.0733324		GCST90399694	ebi-met1400-GCST90200906	2'-deoxyuridine to cytidine ratio || id:ebi-met1400-GCST90200906	exposure	MR Egger	21.9409	17
ebi-met1400-GCST90199693	GCST90399694	outcome	3-hydroxydecanoate levels || id:ebi-met1400-GCST90199693	Weighted mode	12	-0.0149614	0.0332711	0.661673	-0.0801728	0.0502501	0.98515	0.922957	1.05153	0.986253		ebi-met1400-GCST90199695	GCST90399694	outcome	Galactonate levels || id:ebi-met1400-GCST90199695	Inverse variance weighted	17.9461	15	0.265508		ebi-met1400-GCST90199770	GCST90399694	outcome	1-arachidonylglycerol (20:4) levels || id:ebi-met1400-GCST90199770	0.000566789	0.00529404	0.915924		GCST90399694	ebi-met1400-GCST90200110	Palmitoleoylcarnitine (C16:1) levels || id:ebi-met1400-GCST90200110	exposure	Weighted mode	19	-0.215226	0.103449	0.052036		GCST90399694	ebi-met1400-GCST90200906	2'-deoxyuridine to cytidine ratio || id:ebi-met1400-GCST90200906	exposure	Inverse variance weighted	22.0163	18
ebi-met1400-GCST90199694	GCST90399694	outcome	1,3-dimethylurate levels || id:ebi-met1400-GCST90199694	Inverse variance weighted	23	-0.00594642	0.0198658	0.764689	-0.0448834	0.0329906	0.994071	0.956109	1.03354	0.971008		ebi-met1400-GCST90199696	GCST90399694	outcome	Trigonelline levels || id:ebi-met1400-GCST90199696	MR Egger	14.8948	17	0.60306		ebi-met1400-GCST90199771	GCST90399694	outcome	7-methylguanine levels || id:ebi-met1400-GCST90199771	0.00382835	0.00589569	0.524314		GCST90399694	ebi-met1400-GCST90200138	Docosatrienoate (22:3n6) levels || id:ebi-met1400-GCST90200138	exposure	Inverse variance weighted	19	0.0472769	0.0862177	0.583456		GCST90399694	ebi-met1400-GCST90200919	Caffeine to theophylline ratio || id:ebi-met1400-GCST90200919	exposure	MR Egger	21.5437	17
ebi-met1400-GCST90199694	GCST90399694	outcome	1,3-dimethylurate levels || id:ebi-met1400-GCST90199694	MR Egger	23	-0.0185705	0.0471028	0.697368	-0.110892	0.073751	0.981601	0.895035	1.07654	0.990997		ebi-met1400-GCST90199696	GCST90399694	outcome	Trigonelline levels || id:ebi-met1400-GCST90199696	Inverse variance weighted	14.909	18	0.668209		ebi-met1400-GCST90199772	GCST90399694	outcome	1-stearoyl-GPE (18:0) levels || id:ebi-met1400-GCST90199772	0.00548002	0.00467109	0.250971		GCST90399694	ebi-met1400-GCST90200138	Docosatrienoate (22:3n6) levels || id:ebi-met1400-GCST90200138	exposure	MR Egger	19	0.124036	0.229269	0.595523		GCST90399694	ebi-met1400-GCST90200919	Caffeine to theophylline ratio || id:ebi-met1400-GCST90200919	exposure	Inverse variance weighted	22.1101	18
ebi-met1400-GCST90199694	GCST90399694	outcome	1,3-dimethylurate levels || id:ebi-met1400-GCST90199694	Simple mode	23	-0.0094257	0.0463562	0.840744	-0.100284	0.0814324	0.990619	0.904581	1.08484	0.998029		ebi-met1400-GCST90199697	GCST90399694	outcome	Dodecanedioate levels || id:ebi-met1400-GCST90199697	MR Egger	14.8353	20	0.785751		ebi-met1400-GCST90199773	GCST90399694	outcome	Phenol sulfate levels || id:ebi-met1400-GCST90199773	-0.0144882	0.0069107	0.0534069		GCST90399694	ebi-met1400-GCST90200138	Docosatrienoate (22:3n6) levels || id:ebi-met1400-GCST90200138	exposure	Simple mode	19	0.0925655	0.211412	0.666707		GCST90399694	ebi-met1400-GCST90200924	Alpha-tocopherol to glycerol ratio || id:ebi-met1400-GCST90200924	exposure	MR Egger	14.0844	17
ebi-met1400-GCST90199694	GCST90399694	outcome	1,3-dimethylurate levels || id:ebi-met1400-GCST90199694	Weighted median	23	-0.00484193	0.0272279	0.858857	-0.0582086	0.0485247	0.99517	0.943453	1.04972	0.980121		ebi-met1400-GCST90199697	GCST90399694	outcome	Dodecanedioate levels || id:ebi-met1400-GCST90199697	Inverse variance weighted	15.8724	21	0.776776		ebi-met1400-GCST90199774	GCST90399694	outcome	Oleoylcarnitine levels || id:ebi-met1400-GCST90199774	0.00842492	0.00544043	0.137163		GCST90399694	ebi-met1400-GCST90200138	Docosatrienoate (22:3n6) levels || id:ebi-met1400-GCST90200138	exposure	Weighted median	19	0.111408	0.13263	0.400913		GCST90399694	ebi-met1400-GCST90200924	Alpha-tocopherol to glycerol ratio || id:ebi-met1400-GCST90200924	exposure	Inverse variance weighted	14.1056	18
ebi-met1400-GCST90199694	GCST90399694	outcome	1,3-dimethylurate levels || id:ebi-met1400-GCST90199694	Weighted mode	23	-0.0094257	0.040754	0.819232	-0.0893035	0.0704521	0.990619	0.914568	1.07299	0.986253		ebi-met1400-GCST90199698	GCST90399694	outcome	Isobutyrylcarnitine (c4) levels || id:ebi-met1400-GCST90199698	MR Egger	50.0926	28	0.00631532		ebi-met1400-GCST90199775	GCST90399694	outcome	Gamma-glutamylisoleucine levels || id:ebi-met1400-GCST90199775	0.002371	0.00550884	0.677028		GCST90399694	ebi-met1400-GCST90200138	Docosatrienoate (22:3n6) levels || id:ebi-met1400-GCST90200138	exposure	Weighted mode	19	0.101037	0.165854	0.550009		GCST90399694	ebi-met1400-GCST90200942	Glutamate to pyruvate ratio || id:ebi-met1400-GCST90200942	exposure	MR Egger	14.6262	17
ebi-met1400-GCST90199697	GCST90399694	outcome	Dodecanedioate levels || id:ebi-met1400-GCST90199697	Inverse variance weighted	22	-0.0346686	0.0205519	0.0916262	-0.0749502	0.0056131	0.965926	0.92779	1.00563	0.839115		ebi-met1400-GCST90199698	GCST90399694	outcome	Isobutyrylcarnitine (c4) levels || id:ebi-met1400-GCST90199698	Inverse variance weighted	50.4182	29	0.00813847		ebi-met1400-GCST90199776	GCST90399694	outcome	Malonylcarnitine levels || id:ebi-met1400-GCST90199776	0.00226611	0.00858406	0.795157		GCST90399694	ebi-met1400-GCST90200144	Dihomo-linoleoylcarnitine (C20:2) levels || id:ebi-met1400-GCST90200144	exposure	Inverse variance weighted	19	-0.0054241	0.0919117	0.952941		GCST90399694	ebi-met1400-GCST90200942	Glutamate to pyruvate ratio || id:ebi-met1400-GCST90200942	exposure	Inverse variance weighted	14.6271	18
ebi-met1400-GCST90199697	GCST90399694	outcome	Dodecanedioate levels || id:ebi-met1400-GCST90199697	MR Egger	22	-0.0782499	0.0474741	0.114919	-0.171299	0.0147994	0.924733	0.842569	1.01491	0.98687		ebi-met1400-GCST90199699	GCST90399694	outcome	3-methylxanthine levels || id:ebi-met1400-GCST90199699	MR Egger	33.1589	18	0.0159666		ebi-met1400-GCST90199777	GCST90399694	outcome	1-palmitoleoyl-GPC (16:1) levels || id:ebi-met1400-GCST90199777	-0.00828734	0.00509461	0.114623		GCST90399694	ebi-met1400-GCST90200144	Dihomo-linoleoylcarnitine (C20:2) levels || id:ebi-met1400-GCST90200144	exposure	MR Egger	19	-0.182917	0.245328	0.466092		GCST90399694	ebi-met1400-GCST90200985	Cholesterol to oleoyl-linoleoyl-glycerol (18:1 to 18:2) [2] ratio || id:ebi-met1400-GCST90200985	exposure	MR Egger	18.4461	17
ebi-met1400-GCST90199697	GCST90399694	outcome	Dodecanedioate levels || id:ebi-met1400-GCST90199697	Simple mode	22	-0.00427197	0.0574961	0.941475	-0.116964	0.10842	0.995737	0.889617	1.11452	0.998029		ebi-met1400-GCST90199699	GCST90399694	outcome	3-methylxanthine levels || id:ebi-met1400-GCST90199699	Inverse variance weighted	33.1692	19	0.0229815		ebi-met1400-GCST90199778	GCST90399694	outcome	N-methyl-2-pyridone-5-carboxamide levels || id:ebi-met1400-GCST90199778	-0.0024146	0.00463606	0.610625		GCST90399694	ebi-met1400-GCST90200144	Dihomo-linoleoylcarnitine (C20:2) levels || id:ebi-met1400-GCST90200144	exposure	Simple mode	19	-0.120736	0.196095	0.545797		GCST90399694	ebi-met1400-GCST90200985	Cholesterol to oleoyl-linoleoyl-glycerol (18:1 to 18:2) [2] ratio || id:ebi-met1400-GCST90200985	exposure	Inverse variance weighted	18.5101	18
ebi-met1400-GCST90199697	GCST90399694	outcome	Dodecanedioate levels || id:ebi-met1400-GCST90199697	Weighted median	22	-0.0208428	0.0290473	0.473036	-0.0777755	0.0360899	0.979373	0.925172	1.03675	0.972518		ebi-met1400-GCST90199700	GCST90399694	outcome	3-hydroxylaurate levels || id:ebi-met1400-GCST90199700	MR Egger	6.98066	8	0.538721		ebi-met1400-GCST90199779	GCST90399694	outcome	Gamma-glutamyl-2-aminobutyrate levels || id:ebi-met1400-GCST90199779	0.00230527	0.00504607	0.652261		GCST90399694	ebi-met1400-GCST90200144	Dihomo-linoleoylcarnitine (C20:2) levels || id:ebi-met1400-GCST90200144	exposure	Weighted median	19	-0.168172	0.101185	0.0965075		GCST90399694	ebi-met1400-GCST90200991	Histidine to alanine ratio || id:ebi-met1400-GCST90200991	exposure	MR Egger	37.5227	17
ebi-met1400-GCST90199697	GCST90399694	outcome	Dodecanedioate levels || id:ebi-met1400-GCST90199697	Weighted mode	22	-0.0197986	0.0519761	0.70709	-0.121672	0.0820745	0.980396	0.885439	1.08554	0.986253		ebi-met1400-GCST90199700	GCST90399694	outcome	3-hydroxylaurate levels || id:ebi-met1400-GCST90199700	Inverse variance weighted	6.98067	9	0.639132		ebi-met1400-GCST90199780	GCST90399694	outcome	1-stearoyl-GPG (18:0) levels || id:ebi-met1400-GCST90199780	0.000591164	0.0054691	0.915188		GCST90399694	ebi-met1400-GCST90200144	Dihomo-linoleoylcarnitine (C20:2) levels || id:ebi-met1400-GCST90200144	exposure	Weighted mode	19	-0.203057	0.127793	0.129481		GCST90399694	ebi-met1400-GCST90200991	Histidine to alanine ratio || id:ebi-met1400-GCST90200991	exposure	Inverse variance weighted	37.6846	18
ebi-met1400-GCST90199698	GCST90399694	outcome	Isobutyrylcarnitine (c4) levels || id:ebi-met1400-GCST90199698	Inverse variance weighted	30	-0.0164057	0.0143014	0.251324	-0.0444363	0.011625	0.983728	0.956537	1.01169	0.920543		ebi-met1400-GCST90199701	GCST90399694	outcome	Pyridoxate levels || id:ebi-met1400-GCST90199701	MR Egger	22.1357	20	0.333192		ebi-met1400-GCST90199781	GCST90399694	outcome	Hexanoylglycine levels || id:ebi-met1400-GCST90199781	0.000655813	0.00642523	0.919671		GCST90399694	ebi-met1400-GCST90200172	3-carboxy-4-methyl-5-pentyl-2-furanpropionate (3-CMPFP) levels || id:ebi-met1400-GCST90200172	exposure	Inverse variance weighted	18	0.068851	0.0703359	0.327635		GCST90399694	ebi-met1400-GCST90201008	Threonine to alpha-ketobutyrate ratio || id:ebi-met1400-GCST90201008	exposure	MR Egger	13.8691	17
ebi-met1400-GCST90199698	GCST90399694	outcome	Isobutyrylcarnitine (c4) levels || id:ebi-met1400-GCST90199698	MR Egger	30	-0.0235766	0.0222033	0.297377	-0.0670951	0.0199419	0.976699	0.935106	1.02014	0.990997		ebi-met1400-GCST90199701	GCST90399694	outcome	Pyridoxate levels || id:ebi-met1400-GCST90199701	Inverse variance weighted	22.7883	21	0.35537		ebi-met1400-GCST90199782	GCST90399694	outcome	Glutamine degradant levels || id:ebi-met1400-GCST90199782	-0.000905507	0.00480977	0.852666		GCST90399694	ebi-met1400-GCST90200172	3-carboxy-4-methyl-5-pentyl-2-furanpropionate (3-CMPFP) levels || id:ebi-met1400-GCST90200172	exposure	MR Egger	18	0.132749	0.184792	0.482891		GCST90399694	ebi-met1400-GCST90201008	Threonine to alpha-ketobutyrate ratio || id:ebi-met1400-GCST90201008	exposure	Inverse variance weighted	16.5276	18
ebi-met1400-GCST90199698	GCST90399694	outcome	Isobutyrylcarnitine (c4) levels || id:ebi-met1400-GCST90199698	Simple mode	30	-0.0458606	0.0305173	0.143711	-0.105675	0.0139534	0.955175	0.899717	1.01405	0.998029		ebi-met1400-GCST90199702	GCST90399694	outcome	5-hydroxyhexanoate levels || id:ebi-met1400-GCST90199702	MR Egger	20.0972	18	0.327372		ebi-met1400-GCST90199783	GCST90399694	outcome	5-methyluridine (ribothymidine) levels || id:ebi-met1400-GCST90199783	0.00125786	0.00381845	0.744957		GCST90399694	ebi-met1400-GCST90200172	3-carboxy-4-methyl-5-pentyl-2-furanpropionate (3-CMPFP) levels || id:ebi-met1400-GCST90200172	exposure	Simple mode	18	0.0976008	0.1963	0.625415
ebi-met1400-GCST90199698	GCST90399694	outcome	Isobutyrylcarnitine (c4) levels || id:ebi-met1400-GCST90199698	Weighted median	30	-0.0286106	0.016294	0.0791062	-0.0605468	0.00332567	0.971795	0.94125	1.00333	0.972518		ebi-met1400-GCST90199702	GCST90399694	outcome	5-hydroxyhexanoate levels || id:ebi-met1400-GCST90199702	Inverse variance weighted	20.103	19	0.388403		ebi-met1400-GCST90199784	GCST90399694	outcome	Cysteine-glutathione disulfide levels || id:ebi-met1400-GCST90199784	-0.000278109	0.00545946	0.959813		GCST90399694	ebi-met1400-GCST90200172	3-carboxy-4-methyl-5-pentyl-2-furanpropionate (3-CMPFP) levels || id:ebi-met1400-GCST90200172	exposure	Weighted median	18	0.085729	0.0991604	0.387287
ebi-met1400-GCST90199698	GCST90399694	outcome	Isobutyrylcarnitine (c4) levels || id:ebi-met1400-GCST90199698	Weighted mode	30	-0.0368067	0.0148215	0.0190438	-0.0658568	-0.00775655	0.963862	0.936265	0.992273	0.986253		ebi-met1400-GCST90199703	GCST90399694	outcome	Gamma-glutamylvaline levels || id:ebi-met1400-GCST90199703	MR Egger	38.2629	24	0.0325822		ebi-met1400-GCST90199785	GCST90399694	outcome	Isovalerylglycine levels || id:ebi-met1400-GCST90199785	0.00553015	0.00552844	0.329732		GCST90399694	ebi-met1400-GCST90200172	3-carboxy-4-methyl-5-pentyl-2-furanpropionate (3-CMPFP) levels || id:ebi-met1400-GCST90200172	exposure	Weighted mode	18	-0.0932247	0.14799	0.53711
ebi-met1400-GCST90199700	GCST90399694	outcome	3-hydroxylaurate levels || id:ebi-met1400-GCST90199700	Inverse variance weighted	10	0.0360357	0.0305702	0.238485	-0.023882	0.0959533	1.03669	0.976401	1.10071	0.920543		ebi-met1400-GCST90199703	GCST90399694	outcome	Gamma-glutamylvaline levels || id:ebi-met1400-GCST90199703	Inverse variance weighted	41.2953	25	0.0213686		ebi-met1400-GCST90199786	GCST90399694	outcome	2-hydroxy-3-methylvalerate levels || id:ebi-met1400-GCST90199786	-0.00401451	0.00509181	0.437579		GCST90399694	ebi-met1400-GCST90200177	N-methylhydroxyproline levels || id:ebi-met1400-GCST90200177	exposure	Inverse variance weighted	19	-0.0845687	0.0760922	0.266397
ebi-met1400-GCST90199700	GCST90399694	outcome	3-hydroxylaurate levels || id:ebi-met1400-GCST90199700	MR Egger	10	0.0358386	0.0617995	0.577933	-0.0852883	0.156966	1.03649	0.918247	1.16996	0.990997		ebi-met1400-GCST90199704	GCST90399694	outcome	3-hydroxysebacate levels || id:ebi-met1400-GCST90199704	MR Egger	13.9098	15	0.532383		ebi-met1400-GCST90199787	GCST90399694	outcome	Homostachydrine levels || id:ebi-met1400-GCST90199787	-0.000182507	0.0059058	0.975669		GCST90399694	ebi-met1400-GCST90200177	N-methylhydroxyproline levels || id:ebi-met1400-GCST90200177	exposure	MR Egger	19	0.183914	0.201351	0.373806
ebi-met1400-GCST90199700	GCST90399694	outcome	3-hydroxylaurate levels || id:ebi-met1400-GCST90199700	Simple mode	10	0.0214684	0.060368	0.730313	-0.0968528	0.13979	1.0217	0.90769	1.15003	0.998029		ebi-met1400-GCST90199704	GCST90399694	outcome	3-hydroxysebacate levels || id:ebi-met1400-GCST90199704	Inverse variance weighted	13.9341	16	0.603626		ebi-met1400-GCST90199788	GCST90399694	outcome	1-arachidonoyl-gpc (20:4n6) levels || id:ebi-met1400-GCST90199788	-0.0049282	0.00294976	0.11117		GCST90399694	ebi-met1400-GCST90200177	N-methylhydroxyproline levels || id:ebi-met1400-GCST90200177	exposure	Simple mode	19	-0.0987486	0.204795	0.635488
ebi-met1400-GCST90199700	GCST90399694	outcome	3-hydroxylaurate levels || id:ebi-met1400-GCST90199700	Weighted median	10	0.0323382	0.0422179	0.443686	-0.0504089	0.115085	1.03287	0.950841	1.12197	0.972518		ebi-met1400-GCST90199705	GCST90399694	outcome	Propionylglycine levels || id:ebi-met1400-GCST90199705	MR Egger	11.314	15	0.730034		ebi-met1400-GCST90199789	GCST90399694	outcome	2-palmitoyl-GPC (16:0) levels || id:ebi-met1400-GCST90199789	-0.00240704	0.00798034	0.767711		GCST90399694	ebi-met1400-GCST90200177	N-methylhydroxyproline levels || id:ebi-met1400-GCST90200177	exposure	Weighted median	19	-0.0351892	0.108575	0.745861
ebi-met1400-GCST90199700	GCST90399694	outcome	3-hydroxylaurate levels || id:ebi-met1400-GCST90199700	Weighted mode	10	0.029836	0.0555646	0.604313	-0.0790705	0.138743	1.03029	0.923975	1.14883	0.986253		ebi-met1400-GCST90199705	GCST90399694	outcome	Propionylglycine levels || id:ebi-met1400-GCST90199705	Inverse variance weighted	17.2504	16	0.369573		ebi-met1400-GCST90199790	GCST90399694	outcome	2-palmitoleoyl-GPC (16:1) levels || id:ebi-met1400-GCST90199790	-0.00716935	0.00638881	0.276535		GCST90399694	ebi-met1400-GCST90200177	N-methylhydroxyproline levels || id:ebi-met1400-GCST90200177	exposure	Weighted mode	19	0.053359	0.144089	0.715465
ebi-met1400-GCST90199704	GCST90399694	outcome	3-hydroxysebacate levels || id:ebi-met1400-GCST90199704	Inverse variance weighted	17	-0.0219211	0.0196247	0.263989	-0.0603855	0.0165434	0.978317	0.941402	1.01668	0.921377		ebi-met1400-GCST90199706	GCST90399694	outcome	Butyrylglycine levels || id:ebi-met1400-GCST90199706	MR Egger	14.6563	18	0.685414		ebi-met1400-GCST90199791	GCST90399694	outcome	1-arachidonoyl-GPE (20:4n6) levels || id:ebi-met1400-GCST90199791	-0.00760596	0.00337402	0.0321914		GCST90399694	ebi-met1400-GCST90200181	N,n,n-trimethyl-alanylproline betaine (tmap) levels || id:ebi-met1400-GCST90200181	exposure	Inverse variance weighted	19	-0.0748018	0.0608725	0.219136
ebi-met1400-GCST90199704	GCST90399694	outcome	3-hydroxysebacate levels || id:ebi-met1400-GCST90199704	MR Egger	17	-0.027082	0.0384962	0.492522	-0.102535	0.0483706	0.973281	0.902547	1.04956	0.990997		ebi-met1400-GCST90199706	GCST90399694	outcome	Butyrylglycine levels || id:ebi-met1400-GCST90199706	Inverse variance weighted	15.4622	19	0.692802		ebi-met1400-GCST90199792	GCST90399694	outcome	1-palmitoyl-GPE (16:0) levels || id:ebi-met1400-GCST90199792	-0.0170558	0.0102627	0.127509		GCST90399694	ebi-met1400-GCST90200181	N,n,n-trimethyl-alanylproline betaine (tmap) levels || id:ebi-met1400-GCST90200181	exposure	MR Egger	19	0.0171783	0.16078	0.916163
ebi-met1400-GCST90199704	GCST90399694	outcome	3-hydroxysebacate levels || id:ebi-met1400-GCST90199704	Simple mode	17	-0.000842974	0.0522032	0.987316	-0.103161	0.101475	0.999157	0.901981	1.1068	0.998029		ebi-met1400-GCST90199707	GCST90399694	outcome	Pro-hydroxy-pro levels || id:ebi-met1400-GCST90199707	MR Egger	23.7501	22	0.360463		ebi-met1400-GCST90199793	GCST90399694	outcome	1-linoleoyl-GPE (18:2) levels || id:ebi-met1400-GCST90199793	0.00139494	0.00360702	0.701686		GCST90399694	ebi-met1400-GCST90200181	N,n,n-trimethyl-alanylproline betaine (tmap) levels || id:ebi-met1400-GCST90200181	exposure	Simple mode	19	-0.0701754	0.137053	0.614854
ebi-met1400-GCST90199704	GCST90399694	outcome	3-hydroxysebacate levels || id:ebi-met1400-GCST90199704	Weighted median	17	-0.0332462	0.0269725	0.217726	-0.0861123	0.0196199	0.9673	0.917491	1.01981	0.972518		ebi-met1400-GCST90199707	GCST90399694	outcome	Pro-hydroxy-pro levels || id:ebi-met1400-GCST90199707	Inverse variance weighted	23.901	23	0.40931		ebi-met1400-GCST90199794	GCST90399694	outcome	1-oleoyl-GPE (18:1) levels || id:ebi-met1400-GCST90199794	-0.00259888	0.00640635	0.688577		GCST90399694	ebi-met1400-GCST90200181	N,n,n-trimethyl-alanylproline betaine (tmap) levels || id:ebi-met1400-GCST90200181	exposure	Weighted median	19	-0.0545642	0.0899069	0.543919
ebi-met1400-GCST90199704	GCST90399694	outcome	3-hydroxysebacate levels || id:ebi-met1400-GCST90199704	Weighted mode	17	-0.0577088	0.0357192	0.12572	-0.127718	0.0123008	0.943925	0.880101	1.01238	0.986253		ebi-met1400-GCST90199708	GCST90399694	outcome	Propionylcarnitine (c3) levels || id:ebi-met1400-GCST90199708	MR Egger	25.0289	20	0.200327		ebi-met1400-GCST90199795	GCST90399694	outcome	2-hydroxypalmitate levels || id:ebi-met1400-GCST90199795	0.000351887	0.00573094	0.951908		GCST90399694	ebi-met1400-GCST90200181	N,n,n-trimethyl-alanylproline betaine (tmap) levels || id:ebi-met1400-GCST90200181	exposure	Weighted mode	19	-0.058713	0.102184	0.572685
ebi-met1400-GCST90199706	GCST90399694	outcome	Butyrylglycine levels || id:ebi-met1400-GCST90199706	Inverse variance weighted	20	0.0239706	0.0100357	0.0169159	0.00430062	0.0436406	1.02426	1.00431	1.04461	0.70912		ebi-met1400-GCST90199708	GCST90399694	outcome	Propionylcarnitine (c3) levels || id:ebi-met1400-GCST90199708	Inverse variance weighted	31.8591	21	0.060501		ebi-met1400-GCST90199796	GCST90399694	outcome	Docosapentaenoate (n6 DPA; 22:5n6) levels || id:ebi-met1400-GCST90199796	-0.0100403	0.00746244	0.203357		GCST90399694	ebi-met1400-GCST90200185	Gamma-glutamylcitrulline levels || id:ebi-met1400-GCST90200185	exposure	Inverse variance weighted	19	-0.0659167	0.0704366	0.349361
ebi-met1400-GCST90199706	GCST90399694	outcome	Butyrylglycine levels || id:ebi-met1400-GCST90199706	MR Egger	20	0.0364178	0.0171162	0.0474402	0.00287005	0.0699656	1.03709	1.00287	1.07247	0.960761		ebi-met1400-GCST90199709	GCST90399694	outcome	Adrenate (22:4n6) levels || id:ebi-met1400-GCST90199709	MR Egger	37.6735	18	0.0042774		ebi-met1400-GCST90199797	GCST90399694	outcome	Gulonate levels || id:ebi-met1400-GCST90199797	-0.0012529	0.00634622	0.845707		GCST90399694	ebi-met1400-GCST90200185	Gamma-glutamylcitrulline levels || id:ebi-met1400-GCST90200185	exposure	MR Egger	19	0.143044	0.185955	0.452306
ebi-met1400-GCST90199706	GCST90399694	outcome	Butyrylglycine levels || id:ebi-met1400-GCST90199706	Simple mode	20	0.00728968	0.0285513	0.801221	-0.048671	0.0632503	1.00732	0.952494	1.06529	0.998029		ebi-met1400-GCST90199709	GCST90399694	outcome	Adrenate (22:4n6) levels || id:ebi-met1400-GCST90199709	Inverse variance weighted	42.7109	19	0.00141957		ebi-met1400-GCST90199798	GCST90399694	outcome	Isobutyrylglycine levels || id:ebi-met1400-GCST90199798	0.00455855	0.0045637	0.327823		GCST90399694	ebi-met1400-GCST90200185	Gamma-glutamylcitrulline levels || id:ebi-met1400-GCST90200185	exposure	Simple mode	19	-0.0900542	0.173336	0.609718
ebi-met1400-GCST90199706	GCST90399694	outcome	Butyrylglycine levels || id:ebi-met1400-GCST90199706	Weighted median	20	0.0310534	0.012357	0.0119703	0.00683368	0.0552732	1.03154	1.00686	1.05683	0.567581		ebi-met1400-GCST90199710	GCST90399694	outcome	Docosatrienoate (22:3n3) levels || id:ebi-met1400-GCST90199710	MR Egger	20.7956	16	0.186504		ebi-met1400-GCST90199799	GCST90399694	outcome	Glutarylcarnitine (c5-dc) levels || id:ebi-met1400-GCST90199799	-0.0146508	0.00403991	0.0013458		GCST90399694	ebi-met1400-GCST90200185	Gamma-glutamylcitrulline levels || id:ebi-met1400-GCST90200185	exposure	Weighted median	19	-0.0606187	0.101206	0.549196
ebi-met1400-GCST90199706	GCST90399694	outcome	Butyrylglycine levels || id:ebi-met1400-GCST90199706	Weighted mode	20	0.0302631	0.0115669	0.0169816	0.00759198	0.0529343	1.03073	1.00762	1.05436	0.986253		ebi-met1400-GCST90199710	GCST90399694	outcome	Docosatrienoate (22:3n3) levels || id:ebi-met1400-GCST90199710	Inverse variance weighted	20.8943	17	0.231054		ebi-met1400-GCST90199800	GCST90399694	outcome	Carnitine C5:1 levels || id:ebi-met1400-GCST90199800	0.00636262	0.00543743	0.255049		GCST90399694	ebi-met1400-GCST90200185	Gamma-glutamylcitrulline levels || id:ebi-met1400-GCST90200185	exposure	Weighted mode	19	-0.0537386	0.128122	0.679863
ebi-met1400-GCST90199710	GCST90399694	outcome	Docosatrienoate (22:3n3) levels || id:ebi-met1400-GCST90199710	Inverse variance weighted	18	-0.0166214	0.0191902	0.386415	-0.0542342	0.0209915	0.983516	0.94721	1.02121	0.964404		ebi-met1400-GCST90199711	GCST90399694	outcome	Docosadienoate (22:2n6) levels || id:ebi-met1400-GCST90199711	MR Egger	19.8674	14	0.134378		ebi-met1400-GCST90199801	GCST90399694	outcome	Hydroquinone sulfate levels || id:ebi-met1400-GCST90199801	0.000149955	0.00869319	0.986521		GCST90399694	ebi-met1400-GCST90200206	Sulfate of piperine metabolite C18H21NO3 (1) levels || id:ebi-met1400-GCST90200206	exposure	Inverse variance weighted	19	0.0919921	0.0791396	0.245072
ebi-met1400-GCST90199710	GCST90399694	outcome	Docosatrienoate (22:3n3) levels || id:ebi-met1400-GCST90199710	MR Egger	18	-0.0258532	0.038873	0.515479	-0.102044	0.0503378	0.974478	0.90299	1.05163	0.990997		ebi-met1400-GCST90199711	GCST90399694	outcome	Docosadienoate (22:2n6) levels || id:ebi-met1400-GCST90199711	Inverse variance weighted	19.898	15	0.175881		ebi-met1400-GCST90199802	GCST90399694	outcome	Beta-hydroxyisovaleroylcarnitine levels || id:ebi-met1400-GCST90199802	-0.00160801	0.005304	0.764002		GCST90399694	ebi-met1400-GCST90200206	Sulfate of piperine metabolite C18H21NO3 (1) levels || id:ebi-met1400-GCST90200206	exposure	MR Egger	19	0.0637524	0.214911	0.770331
ebi-met1400-GCST90199710	GCST90399694	outcome	Docosatrienoate (22:3n3) levels || id:ebi-met1400-GCST90199710	Simple mode	18	-0.0372975	0.0561719	0.515603	-0.147394	0.0727995	0.963389	0.862953	1.07551	0.998029		ebi-met1400-GCST90199712	GCST90399694	outcome	3-carboxy-4-methyl-5-propyl-2-furanpropanoate (cmpf) levels || id:ebi-met1400-GCST90199712	MR Egger	6.25399	10	0.793492		ebi-met1400-GCST90199803	GCST90399694	outcome	Catechol sulfate levels || id:ebi-met1400-GCST90199803	0.00243271	0.00518073	0.643742		GCST90399694	ebi-met1400-GCST90200206	Sulfate of piperine metabolite C18H21NO3 (1) levels || id:ebi-met1400-GCST90200206	exposure	Simple mode	19	-0.0386661	0.182451	0.834546
ebi-met1400-GCST90199710	GCST90399694	outcome	Docosatrienoate (22:3n3) levels || id:ebi-met1400-GCST90199710	Weighted median	18	-0.0356929	0.025649	0.164047	-0.0859651	0.0145792	0.964937	0.917626	1.01469	0.972518		ebi-met1400-GCST90199712	GCST90399694	outcome	3-carboxy-4-methyl-5-propyl-2-furanpropanoate (cmpf) levels || id:ebi-met1400-GCST90199712	Inverse variance weighted	8.77876	11	0.642305		ebi-met1400-GCST90199804	GCST90399694	outcome	7-alpha-hydroxy-3-oxo-4-cholestenoate (7-hoca) levels || id:ebi-met1400-GCST90199804	0.00178868	0.00716864	0.805507		GCST90399694	ebi-met1400-GCST90200206	Sulfate of piperine metabolite C18H21NO3 (1) levels || id:ebi-met1400-GCST90200206	exposure	Weighted median	19	-0.0136344	0.104119	0.895814
ebi-met1400-GCST90199710	GCST90399694	outcome	Docosatrienoate (22:3n3) levels || id:ebi-met1400-GCST90199710	Weighted mode	18	-0.0608834	0.0299158	0.0577336	-0.119518	-0.00224848	0.940933	0.887348	0.997754	0.986253		ebi-met1400-GCST90199713	GCST90399694	outcome	Docosapentaenoate n3 DPA; 22:5n3 levels || id:ebi-met1400-GCST90199713	MR Egger	21.6418	18	0.248279		ebi-met1400-GCST90199805	GCST90399694	outcome	Octadecanedioate levels || id:ebi-met1400-GCST90199805	-0.00947597	0.00663987	0.170659		GCST90399694	ebi-met1400-GCST90200206	Sulfate of piperine metabolite C18H21NO3 (1) levels || id:ebi-met1400-GCST90200206	exposure	Weighted mode	19	-0.0549095	0.139473	0.698432
ebi-met1400-GCST90199711	GCST90399694	outcome	Docosadienoate (22:2n6) levels || id:ebi-met1400-GCST90199711	Inverse variance weighted	16	0.0153597	0.0280588	0.584097	-0.0396356	0.070355	1.01548	0.96114	1.07289	0.964404		ebi-met1400-GCST90199713	GCST90399694	outcome	Docosapentaenoate n3 DPA; 22:5n3 levels || id:ebi-met1400-GCST90199713	Inverse variance weighted	22.6081	19	0.255047		ebi-met1400-GCST90199806	GCST90399694	outcome	Tetradecanedioate (C14-DC) levels || id:ebi-met1400-GCST90199806	-0.00245471	0.00359447	0.505074		GCST90399694	ebi-met1400-GCST90200286	Allantoin levels || id:ebi-met1400-GCST90200286	exposure	Inverse variance weighted	19	-0.0453785	0.068423	0.507199
ebi-met1400-GCST90199711	GCST90399694	outcome	Docosadienoate (22:2n6) levels || id:ebi-met1400-GCST90199711	MR Egger	16	0.0255664	0.0753264	0.73934	-0.122073	0.173206	1.0259	0.885083	1.18911	0.990997		ebi-met1400-GCST90199714	GCST90399694	outcome	3-hydroxy-2-ethylpropionate levels || id:ebi-met1400-GCST90199714	MR Egger	14.9181	20	0.781075		ebi-met1400-GCST90199807	GCST90399694	outcome	Hexadecanedioate (C16-DC) levels || id:ebi-met1400-GCST90199807	0.00156993	0.00300912	0.608593		GCST90399694	ebi-met1400-GCST90200286	Allantoin levels || id:ebi-met1400-GCST90200286	exposure	MR Egger	19	0.163657	0.180864	0.378183
ebi-met1400-GCST90199711	GCST90399694	outcome	Docosadienoate (22:2n6) levels || id:ebi-met1400-GCST90199711	Simple mode	16	0.0046127	0.064173	0.943648	-0.121166	0.130392	1.00462	0.885887	1.13927	0.998029		ebi-met1400-GCST90199714	GCST90399694	outcome	3-hydroxy-2-ethylpropionate levels || id:ebi-met1400-GCST90199714	Inverse variance weighted	16.9819	21	0.712205		ebi-met1400-GCST90199808	GCST90399694	outcome	Glycerophosphoethanolamine levels || id:ebi-met1400-GCST90199808	0.00303317	0.00481931	0.535583		GCST90399694	ebi-met1400-GCST90200286	Allantoin levels || id:ebi-met1400-GCST90200286	exposure	Simple mode	19	0.0582576	0.19299	0.766212
ebi-met1400-GCST90199711	GCST90399694	outcome	Docosadienoate (22:2n6) levels || id:ebi-met1400-GCST90199711	Weighted median	16	0.00617863	0.0360071	0.863756	-0.0643952	0.0767525	1.0062	0.937634	1.07977	0.980121		ebi-met1400-GCST90199715	GCST90399694	outcome	Myristoleate (14:1n5) levels || id:ebi-met1400-GCST90199715	MR Egger	12.622	15	0.631467		ebi-met1400-GCST90199809	GCST90399694	outcome	Taurolithocholate 3-sulfate levels || id:ebi-met1400-GCST90199809	0.00828088	0.00644764	0.217313		GCST90399694	ebi-met1400-GCST90200286	Allantoin levels || id:ebi-met1400-GCST90200286	exposure	Weighted median	19	0.00258035	0.0984665	0.979094
ebi-met1400-GCST90199711	GCST90399694	outcome	Docosadienoate (22:2n6) levels || id:ebi-met1400-GCST90199711	Weighted mode	16	0.000323767	0.0653697	0.996113	-0.127801	0.128448	1.00032	0.880029	1.13706	0.997539		ebi-met1400-GCST90199715	GCST90399694	outcome	Myristoleate (14:1n5) levels || id:ebi-met1400-GCST90199715	Inverse variance weighted	12.7745	16	0.689168		ebi-met1400-GCST90199810	GCST90399694	outcome	1-palmitoyl-GPI (16:0) levels || id:ebi-met1400-GCST90199810	0.00828995	0.0065154	0.223971		GCST90399694	ebi-met1400-GCST90200286	Allantoin levels || id:ebi-met1400-GCST90200286	exposure	Weighted mode	19	0.133361	0.138501	0.348361
ebi-met1400-GCST90199712	GCST90399694	outcome	3-carboxy-4-methyl-5-propyl-2-furanpropanoate (cmpf) levels || id:ebi-met1400-GCST90199712	Inverse variance weighted	12	-0.0170122	0.0279669	0.542991	-0.0718273	0.037803	0.983132	0.930692	1.03853	0.964404		ebi-met1400-GCST90199716	GCST90399694	outcome	10-undecenoate (11:1n1) levels || id:ebi-met1400-GCST90199716	MR Egger	16.667	13	0.214978		ebi-met1400-GCST90199811	GCST90399694	outcome	Glycolithocholate sulfate levels || id:ebi-met1400-GCST90199811	0.000888187	0.00505151	0.862394		GCST90399694	ebi-met1400-GCST90200288	N-acetylleucine levels || id:ebi-met1400-GCST90200288	exposure	Inverse variance weighted	19	0.0215417	0.0704974	0.759934
ebi-met1400-GCST90199712	GCST90399694	outcome	3-carboxy-4-methyl-5-propyl-2-furanpropanoate (cmpf) levels || id:ebi-met1400-GCST90199712	MR Egger	12	-0.121664	0.071554	0.119909	-0.26191	0.0185818	0.885446	0.76958	1.01876	0.990997		ebi-met1400-GCST90199716	GCST90399694	outcome	10-undecenoate (11:1n1) levels || id:ebi-met1400-GCST90199716	Inverse variance weighted	17.0288	14	0.254647		ebi-met1400-GCST90199812	GCST90399694	outcome	3-(3-hydroxyphenyl)propionate levels || id:ebi-met1400-GCST90199812	-0.00347828	0.00601335	0.571029		GCST90399694	ebi-met1400-GCST90200288	N-acetylleucine levels || id:ebi-met1400-GCST90200288	exposure	MR Egger	19	0.183557	0.18614	0.337903
ebi-met1400-GCST90199712	GCST90399694	outcome	3-carboxy-4-methyl-5-propyl-2-furanpropanoate (cmpf) levels || id:ebi-met1400-GCST90199712	Simple mode	12	-0.0713329	0.0626111	0.27878	-0.194051	0.0513848	0.931152	0.823616	1.05273	0.998029		ebi-met1400-GCST90199717	GCST90399694	outcome	1-methyl-4-imidazoleacetate levels || id:ebi-met1400-GCST90199717	MR Egger	13.7426	22	0.910362		ebi-met1400-GCST90199813	GCST90399694	outcome	Deoxycarnitine levels || id:ebi-met1400-GCST90199813	0.00700265	0.00362662	0.0633235		GCST90399694	ebi-met1400-GCST90200288	N-acetylleucine levels || id:ebi-met1400-GCST90200288	exposure	Simple mode	19	0.0858541	0.178908	0.637092
ebi-met1400-GCST90199712	GCST90399694	outcome	3-carboxy-4-methyl-5-propyl-2-furanpropanoate (cmpf) levels || id:ebi-met1400-GCST90199712	Weighted median	12	-0.0206285	0.0371015	0.57821	-0.0933474	0.0520905	0.979583	0.910877	1.05347	0.972518		ebi-met1400-GCST90199717	GCST90399694	outcome	1-methyl-4-imidazoleacetate levels || id:ebi-met1400-GCST90199717	Inverse variance weighted	15.7776	23	0.864621		ebi-met1400-GCST90199814	GCST90399694	outcome	Alpha-hydroxycaproate levels || id:ebi-met1400-GCST90199814	-0.0136327	0.0101823	0.198246		GCST90399694	ebi-met1400-GCST90200288	N-acetylleucine levels || id:ebi-met1400-GCST90200288	exposure	Weighted median	19	0.116429	0.100659	0.247407
ebi-met1400-GCST90199712	GCST90399694	outcome	3-carboxy-4-methyl-5-propyl-2-furanpropanoate (cmpf) levels || id:ebi-met1400-GCST90199712	Weighted mode	12	-0.0501946	0.0535919	0.369069	-0.155235	0.0548456	0.951044	0.856214	1.05638	0.986253		ebi-met1400-GCST90199718	GCST90399694	outcome	Sebacate (C10-DC) levels || id:ebi-met1400-GCST90199718	MR Egger	22.8248	14	0.0631811		ebi-met1400-GCST90199815	GCST90399694	outcome	1-ribosyl-imidazoleacetate levels || id:ebi-met1400-GCST90199815	-0.00399257	0.00573844	0.491451		GCST90399694	ebi-met1400-GCST90200288	N-acetylleucine levels || id:ebi-met1400-GCST90200288	exposure	Weighted mode	19	0.110512	0.132838	0.416351
ebi-met1400-GCST90199714	GCST90399694	outcome	3-hydroxy-2-ethylpropionate levels || id:ebi-met1400-GCST90199714	Inverse variance weighted	22	-0.0200271	0.0187565	0.285636	-0.0567899	0.0167356	0.980172	0.944793	1.01688	0.951455		ebi-met1400-GCST90199718	GCST90399694	outcome	Sebacate (C10-DC) levels || id:ebi-met1400-GCST90199718	Inverse variance weighted	23.3157	15	0.0776641		ebi-met1400-GCST90199816	GCST90399694	outcome	3,4-dihydroxybutyrate levels || id:ebi-met1400-GCST90199816	-0.0042366	0.0057806	0.473605		GCST90399694	ebi-met1400-GCST90200298	3-hydroxy-3-methylglutarate levels || id:ebi-met1400-GCST90200298	exposure	Inverse variance weighted	19	0.0380499	0.0654131	0.560779
ebi-met1400-GCST90199714	GCST90399694	outcome	3-hydroxy-2-ethylpropionate levels || id:ebi-met1400-GCST90199714	MR Egger	22	-0.0858184	0.0494891	0.0982916	-0.182817	0.0111804	0.917761	0.83292	1.01124	0.960761		ebi-met1400-GCST90199719	GCST90399694	outcome	Tauro-beta-muricholate levels || id:ebi-met1400-GCST90199719	MR Egger	24.7015	19	0.170603		ebi-met1400-GCST90199817	GCST90399694	outcome	Indoleacetylglutamine levels || id:ebi-met1400-GCST90199817	-0.0135709	0.00747715	0.0872117		GCST90399694	ebi-met1400-GCST90200298	3-hydroxy-3-methylglutarate levels || id:ebi-met1400-GCST90200298	exposure	MR Egger	19	0.221963	0.172681	0.215891
ebi-met1400-GCST90199714	GCST90399694	outcome	3-hydroxy-2-ethylpropionate levels || id:ebi-met1400-GCST90199714	Simple mode	22	-0.0587055	0.0454162	0.210187	-0.147721	0.0303102	0.942984	0.862672	1.03077	0.998029		ebi-met1400-GCST90199719	GCST90399694	outcome	Tauro-beta-muricholate levels || id:ebi-met1400-GCST90199719	Inverse variance weighted	25.4922	20	0.183247		ebi-met1400-GCST90199818	GCST90399694	outcome	Mannitol/sorbitol levels || id:ebi-met1400-GCST90199818	-0.00417186	0.00653377	0.530765		GCST90399694	ebi-met1400-GCST90200298	3-hydroxy-3-methylglutarate levels || id:ebi-met1400-GCST90200298	exposure	Simple mode	19	-0.0226389	0.185855	0.9044
ebi-met1400-GCST90199714	GCST90399694	outcome	3-hydroxy-2-ethylpropionate levels || id:ebi-met1400-GCST90199714	Weighted median	22	-0.0168064	0.0258005	0.514791	-0.0673754	0.0337627	0.983334	0.934844	1.03434	0.972518		ebi-met1400-GCST90199720	GCST90399694	outcome	Octanoylcarnitine (c8) levels || id:ebi-met1400-GCST90199720	MR Egger	16.0891	19	0.651323		ebi-met1400-GCST90199819	GCST90399694	outcome	Tryptophan betaine levels || id:ebi-met1400-GCST90199819	0.00102582	0.00459199	0.825202		GCST90399694	ebi-met1400-GCST90200298	3-hydroxy-3-methylglutarate levels || id:ebi-met1400-GCST90200298	exposure	Weighted median	19	0.0719232	0.0916185	0.432437
ebi-met1400-GCST90199714	GCST90399694	outcome	3-hydroxy-2-ethylpropionate levels || id:ebi-met1400-GCST90199714	Weighted mode	22	-0.0235371	0.0450472	0.606792	-0.11183	0.0647554	0.976738	0.894197	1.0669	0.986253		ebi-met1400-GCST90199720	GCST90399694	outcome	Octanoylcarnitine (c8) levels || id:ebi-met1400-GCST90199720	Inverse variance weighted	16.9491	20	0.656275		ebi-met1400-GCST90199820	GCST90399694	outcome	Dihomo-linolenate (20:3n3 or n6) levels || id:ebi-met1400-GCST90199820	-0.00682183	0.00856499	0.436133		GCST90399694	ebi-met1400-GCST90200298	3-hydroxy-3-methylglutarate levels || id:ebi-met1400-GCST90200298	exposure	Weighted mode	19	-0.0389608	0.130225	0.768229
ebi-met1400-GCST90199717	GCST90399694	outcome	1-methyl-4-imidazoleacetate levels || id:ebi-met1400-GCST90199717	Inverse variance weighted	24	0.00794826	0.0139715	0.56943	-0.0194358	0.0353324	1.00798	0.980752	1.03596	0.964404		ebi-met1400-GCST90199721	GCST90399694	outcome	Stearidonate (18:4n3) levels || id:ebi-met1400-GCST90199721	MR Egger	19.8604	20	0.466692		ebi-met1400-GCST90199821	GCST90399694	outcome	1-linoleoyl-GPI (18:2) levels || id:ebi-met1400-GCST90199821	0.00938341	0.00759809	0.235837		GCST90399694	ebi-met1400-GCST90200300	4-hydroxyphenylpyruvate levels || id:ebi-met1400-GCST90200300	exposure	Inverse variance weighted	19	0.0349539	0.0859717	0.684321
ebi-met1400-GCST90199717	GCST90399694	outcome	1-methyl-4-imidazoleacetate levels || id:ebi-met1400-GCST90199717	MR Egger	24	0.037651	0.0250745	0.147428	-0.0114951	0.0867971	1.03837	0.988571	1.09068	0.990997		ebi-met1400-GCST90199721	GCST90399694	outcome	Stearidonate (18:4n3) levels || id:ebi-met1400-GCST90199721	Inverse variance weighted	21.6949	21	0.417273		ebi-met1400-GCST90199822	GCST90399694	outcome	1-oleoyl-GPI (18:1) levels || id:ebi-met1400-GCST90199822	-0.00976328	0.00744252	0.201499		GCST90399694	ebi-met1400-GCST90200300	4-hydroxyphenylpyruvate levels || id:ebi-met1400-GCST90200300	exposure	MR Egger	19	0.206097	0.229455	0.381622
ebi-met1400-GCST90199717	GCST90399694	outcome	1-methyl-4-imidazoleacetate levels || id:ebi-met1400-GCST90199717	Simple mode	24	0.00884233	0.0414118	0.832801	-0.0723248	0.0900094	1.00888	0.930229	1.09418	0.998029		ebi-met1400-GCST90199722	GCST90399694	outcome	Decanoylcarnitine (C10) levels || id:ebi-met1400-GCST90199722	MR Egger	29.497	22	0.13121		ebi-met1400-GCST90199823	GCST90399694	outcome	O-cresol sulfate levels || id:ebi-met1400-GCST90199823	-0.00359119	0.00666095	0.597702		GCST90399694	ebi-met1400-GCST90200300	4-hydroxyphenylpyruvate levels || id:ebi-met1400-GCST90200300	exposure	Simple mode	19	-0.0149049	0.181452	0.93544
ebi-met1400-GCST90199717	GCST90399694	outcome	1-methyl-4-imidazoleacetate levels || id:ebi-met1400-GCST90199717	Weighted median	24	0.0114045	0.0188428	0.545015	-0.0255273	0.0483364	1.01147	0.974796	1.04952	0.972518		ebi-met1400-GCST90199722	GCST90399694	outcome	Decanoylcarnitine (C10) levels || id:ebi-met1400-GCST90199722	Inverse variance weighted	30.0731	23	0.147316		ebi-met1400-GCST90199824	GCST90399694	outcome	4-vinylphenol sulfate levels || id:ebi-met1400-GCST90199824	0.00037257	0.00573293	0.948829		GCST90399694	ebi-met1400-GCST90200300	4-hydroxyphenylpyruvate levels || id:ebi-met1400-GCST90200300	exposure	Weighted median	19	0.0331118	0.103293	0.748543
ebi-met1400-GCST90199717	GCST90399694	outcome	1-methyl-4-imidazoleacetate levels || id:ebi-met1400-GCST90199717	Weighted mode	24	0.0119115	0.0193339	0.543882	-0.0259829	0.049806	1.01198	0.974352	1.05107	0.986253		ebi-met1400-GCST90199723	GCST90399694	outcome	5-dodecenoate (12:1n7) levels || id:ebi-met1400-GCST90199723	MR Egger	5.41341	9	0.796885		ebi-met1400-GCST90199825	GCST90399694	outcome	Pyrraline levels || id:ebi-met1400-GCST90199825	-0.00416043	0.00663176	0.537897		GCST90399694	ebi-met1400-GCST90200300	4-hydroxyphenylpyruvate levels || id:ebi-met1400-GCST90200300	exposure	Weighted mode	19	0.0362614	0.122572	0.770739
ebi-met1400-GCST90199718	GCST90399694	outcome	Sebacate (C10-DC) levels || id:ebi-met1400-GCST90199718	Inverse variance weighted	16	-0.0130964	0.0171518	0.44513	-0.046714	0.0205212	0.986989	0.95436	1.02073	0.964404		ebi-met1400-GCST90199723	GCST90399694	outcome	5-dodecenoate (12:1n7) levels || id:ebi-met1400-GCST90199723	Inverse variance weighted	5.44325	10	0.859673		ebi-met1400-GCST90199826	GCST90399694	outcome	N6-acetyllysine levels || id:ebi-met1400-GCST90199826	0.000306688	0.00523003	0.954291		GCST90399694	ebi-met1400-GCST90200301	Gamma-glutamylglutamine levels || id:ebi-met1400-GCST90200301	exposure	Inverse variance weighted	19	0.00123763	0.0723443	0.986351
ebi-met1400-GCST90199718	GCST90399694	outcome	Sebacate (C10-DC) levels || id:ebi-met1400-GCST90199718	MR Egger	16	-0.00617349	0.0216275	0.779482	-0.0485633	0.0362163	0.993846	0.952597	1.03688	0.990997		ebi-met1400-GCST90199724	GCST90399694	outcome	N-acetylisoleucine levels || id:ebi-met1400-GCST90199724	MR Egger	16.9798	16	0.386908		ebi-met1400-GCST90199827	GCST90399694	outcome	Thymol sulfate levels || id:ebi-met1400-GCST90199827	-0.00880716	0.0085121	0.315321		GCST90399694	ebi-met1400-GCST90200301	Gamma-glutamylglutamine levels || id:ebi-met1400-GCST90200301	exposure	MR Egger	19	-0.00114381	0.196719	0.995428
ebi-met1400-GCST90199718	GCST90399694	outcome	Sebacate (C10-DC) levels || id:ebi-met1400-GCST90199718	Simple mode	16	-0.032245	0.0408098	0.441766	-0.112232	0.0477422	0.968269	0.893837	1.0489	0.998029		ebi-met1400-GCST90199724	GCST90399694	outcome	N-acetylisoleucine levels || id:ebi-met1400-GCST90199724	Inverse variance weighted	18.0799	17	0.383816		ebi-met1400-GCST90199828	GCST90399694	outcome	N-acetylserine levels || id:ebi-met1400-GCST90199828	0.00344084	0.00640266	0.597567		GCST90399694	ebi-met1400-GCST90200301	Gamma-glutamylglutamine levels || id:ebi-met1400-GCST90200301	exposure	Simple mode	19	-0.0160566	0.169886	0.925745
ebi-met1400-GCST90199718	GCST90399694	outcome	Sebacate (C10-DC) levels || id:ebi-met1400-GCST90199718	Weighted median	16	-0.0145064	0.0175072	0.407331	-0.0488204	0.0198076	0.985598	0.952352	1.02001	0.972518		ebi-met1400-GCST90199725	GCST90399694	outcome	Campesterol levels || id:ebi-met1400-GCST90199725	MR Egger	9.75153	10	0.462556		ebi-met1400-GCST90199829	GCST90399694	outcome	3-methyladipate levels || id:ebi-met1400-GCST90199829	0.00665007	0.00881388	0.466395		GCST90399694	ebi-met1400-GCST90200301	Gamma-glutamylglutamine levels || id:ebi-met1400-GCST90200301	exposure	Weighted median	19	-0.00716762	0.100668	0.943238
ebi-met1400-GCST90199718	GCST90399694	outcome	Sebacate (C10-DC) levels || id:ebi-met1400-GCST90199718	Weighted mode	16	-0.0156647	0.016885	0.368235	-0.0487592	0.0174298	0.984457	0.95241	1.01758	0.986253		ebi-met1400-GCST90199725	GCST90399694	outcome	Campesterol levels || id:ebi-met1400-GCST90199725	Inverse variance weighted	9.9515	11	0.534755		ebi-met1400-GCST90199830	GCST90399694	outcome	4-ethylphenylsulfate levels || id:ebi-met1400-GCST90199830	0.00877007	0.00533071	0.119429		GCST90399694	ebi-met1400-GCST90200301	Gamma-glutamylglutamine levels || id:ebi-met1400-GCST90200301	exposure	Weighted mode	19	-0.0160566	0.125361	0.899503
ebi-met1400-GCST90199724	GCST90399694	outcome	N-acetylisoleucine levels || id:ebi-met1400-GCST90199724	Inverse variance weighted	18	0.0197432	0.0225409	0.381094	-0.024437	0.0639234	1.01994	0.975859	1.06601	0.964404		ebi-met1400-GCST90199726	GCST90399694	outcome	N-acetylthreonine levels || id:ebi-met1400-GCST90199726	MR Egger	37.6791	15	0.0010062		ebi-met1400-GCST90199831	GCST90399694	outcome	1-stearoyl-2-oleoyl-GPE (18:0/18:1) levels || id:ebi-met1400-GCST90199831	-0.00284916	0.00563097	0.617686		GCST90399694	ebi-met1400-GCST90200313	N1-methyladenosine levels || id:ebi-met1400-GCST90200313	exposure	Inverse variance weighted	19	0.0753191	0.0666639	0.258546
ebi-met1400-GCST90199724	GCST90399694	outcome	N-acetylisoleucine levels || id:ebi-met1400-GCST90199724	MR Egger	18	0.0775807	0.061105	0.222373	-0.0421852	0.197347	1.08067	0.958692	1.21817	0.990997		ebi-met1400-GCST90199726	GCST90399694	outcome	N-acetylthreonine levels || id:ebi-met1400-GCST90199726	Inverse variance weighted	37.7502	16	0.00164247		ebi-met1400-GCST90199832	GCST90399694	outcome	Dimethylarginine (sdma + adma) levels || id:ebi-met1400-GCST90199832	-0.00736384	0.00619886	0.254623		GCST90399694	ebi-met1400-GCST90200313	N1-methyladenosine levels || id:ebi-met1400-GCST90200313	exposure	MR Egger	19	-0.0964331	0.176158	0.591203
ebi-met1400-GCST90199724	GCST90399694	outcome	N-acetylisoleucine levels || id:ebi-met1400-GCST90199724	Simple mode	18	0.0376973	0.0627486	0.55592	-0.0852899	0.160685	1.03842	0.918246	1.17431	0.998029		ebi-met1400-GCST90199727	GCST90399694	outcome	1-oleoyl-GPC (18:1) levels || id:ebi-met1400-GCST90199727	MR Egger	8.06624	12	0.779933		ebi-met1400-GCST90199833	GCST90399694	outcome	Hexanoylglutamine levels || id:ebi-met1400-GCST90199833	0.000723633	0.00485497	0.883007		GCST90399694	ebi-met1400-GCST90200313	N1-methyladenosine levels || id:ebi-met1400-GCST90200313	exposure	Simple mode	19	0.0502486	0.152003	0.744781
ebi-met1400-GCST90199724	GCST90399694	outcome	N-acetylisoleucine levels || id:ebi-met1400-GCST90199724	Weighted median	18	0.0211295	0.0319295	0.508127	-0.0414522	0.0837113	1.02135	0.959395	1.08731	0.972518		ebi-met1400-GCST90199727	GCST90399694	outcome	1-oleoyl-GPC (18:1) levels || id:ebi-met1400-GCST90199727	Inverse variance weighted	8.16286	13	0.832831		ebi-met1400-GCST90199834	GCST90399694	outcome	Gamma-glutamylalanine levels || id:ebi-met1400-GCST90199834	0.00407229	0.00681096	0.56102		GCST90399694	ebi-met1400-GCST90200313	N1-methyladenosine levels || id:ebi-met1400-GCST90200313	exposure	Weighted median	19	0.0416392	0.0917219	0.649849
ebi-met1400-GCST90199724	GCST90399694	outcome	N-acetylisoleucine levels || id:ebi-met1400-GCST90199724	Weighted mode	18	0.0435211	0.0556251	0.444741	-0.0655041	0.152546	1.04448	0.936595	1.1648	0.986253		ebi-met1400-GCST90199728	GCST90399694	outcome	10-nonadecenoate (19:1n9) levels || id:ebi-met1400-GCST90199728	MR Egger	18.3461	7	0.0105024		ebi-met1400-GCST90199835	GCST90399694	outcome	5alpha-androstan-3beta,17beta-diol disulfate levels || id:ebi-met1400-GCST90199835	-0.00188929	0.00368019	0.612388		GCST90399694	ebi-met1400-GCST90200313	N1-methyladenosine levels || id:ebi-met1400-GCST90200313	exposure	Weighted mode	19	0.0212258	0.121924	0.863737
ebi-met1400-GCST90199725	GCST90399694	outcome	Campesterol levels || id:ebi-met1400-GCST90199725	Inverse variance weighted	12	0.01127	0.0215946	0.601747	-0.0310553	0.0535953	1.01133	0.969422	1.05506	0.964404		ebi-met1400-GCST90199728	GCST90399694	outcome	10-nonadecenoate (19:1n9) levels || id:ebi-met1400-GCST90199728	Inverse variance weighted	18.3595	8	0.018687		ebi-met1400-GCST90199836	GCST90399694	outcome	N-methylproline levels || id:ebi-met1400-GCST90199836	0.00356068	0.00644965	0.58903		GCST90399694	ebi-met1400-GCST90200330	1-palmitoyl-2-linoleoyl-gpc (16:0/18:2) levels || id:ebi-met1400-GCST90200330	exposure	Inverse variance weighted	19	-0.0980796	0.0734322	0.181664
ebi-met1400-GCST90199725	GCST90399694	outcome	Campesterol levels || id:ebi-met1400-GCST90199725	MR Egger	12	0.0391786	0.0660404	0.566188	-0.0902606	0.168618	1.03996	0.913693	1.18367	0.990997		ebi-met1400-GCST90199729	GCST90399694	outcome	Piperine levels || id:ebi-met1400-GCST90199729	MR Egger	26.5836	20	0.147392		ebi-met1400-GCST90199837	GCST90399694	outcome	Carotenoid levels (cryptoxanthin) || id:ebi-met1400-GCST90199837	-0.008581	0.00616001	0.178906		GCST90399694	ebi-met1400-GCST90200330	1-palmitoyl-2-linoleoyl-gpc (16:0/18:2) levels || id:ebi-met1400-GCST90200330	exposure	MR Egger	19	-0.30488	0.192201	0.131106
ebi-met1400-GCST90199725	GCST90399694	outcome	Campesterol levels || id:ebi-met1400-GCST90199725	Simple mode	12	0.033483	0.0453342	0.475625	-0.055372	0.122338	1.03405	0.946133	1.13014	0.998029		ebi-met1400-GCST90199729	GCST90399694	outcome	Piperine levels || id:ebi-met1400-GCST90199729	Inverse variance weighted	26.9845	21	0.171366		ebi-met1400-GCST90199838	GCST90399694	outcome	5alpha-pregnan-3beta,20alpha-diol disulfate levels || id:ebi-met1400-GCST90199838	0.00378189	0.0043613	0.393793		GCST90399694	ebi-met1400-GCST90200330	1-palmitoyl-2-linoleoyl-gpc (16:0/18:2) levels || id:ebi-met1400-GCST90200330	exposure	Simple mode	19	0.0348637	0.192477	0.858288
ebi-met1400-GCST90199725	GCST90399694	outcome	Campesterol levels || id:ebi-met1400-GCST90199725	Weighted median	12	0.0226407	0.0279381	0.417717	-0.032118	0.0773995	1.0229	0.968392	1.08047	0.972518		ebi-met1400-GCST90199730	GCST90399694	outcome	Carnitine C14 levels || id:ebi-met1400-GCST90199730	MR Egger	20.5634	16	0.19591		ebi-met1400-GCST90199839	GCST90399694	outcome	Taurocholenate sulfate levels || id:ebi-met1400-GCST90199839	0.00622707	0.0034319	0.0784381		GCST90399694	ebi-met1400-GCST90200330	1-palmitoyl-2-linoleoyl-gpc (16:0/18:2) levels || id:ebi-met1400-GCST90200330	exposure	Weighted median	19	-0.0620817	0.100209	0.535572
ebi-met1400-GCST90199725	GCST90399694	outcome	Campesterol levels || id:ebi-met1400-GCST90199725	Weighted mode	12	0.0192455	0.04408	0.670845	-0.0671514	0.105642	1.01943	0.935054	1.11142	0.986253		ebi-met1400-GCST90199730	GCST90399694	outcome	Carnitine C14 levels || id:ebi-met1400-GCST90199730	Inverse variance weighted	20.7886	17	0.235891		ebi-met1400-GCST90199840	GCST90399694	outcome	Pregnenediol disulfate (C21H34O8S2) levels || id:ebi-met1400-GCST90199840	0.00614851	0.00327338	0.072046		GCST90399694	ebi-met1400-GCST90200330	1-palmitoyl-2-linoleoyl-gpc (16:0/18:2) levels || id:ebi-met1400-GCST90200330	exposure	Weighted mode	19	-0.22092	0.14297	0.139691
ebi-met1400-GCST90199727	GCST90399694	outcome	1-oleoyl-GPC (18:1) levels || id:ebi-met1400-GCST90199727	Inverse variance weighted	14	-0.0475188	0.024446	0.0519167	-0.0954331	0.000395438	0.953593	0.908979	1.0004	0.813851		ebi-met1400-GCST90199731	GCST90399694	outcome	10-heptadecenoate (17:1n7) levels || id:ebi-met1400-GCST90199731	MR Egger	17.7362	16	0.339568		ebi-met1400-GCST90199841	GCST90399694	outcome	Glycocholenate sulfate levels || id:ebi-met1400-GCST90199841	0.00742585	0.00326531	0.0314464		GCST90399694	ebi-met1400-GCST90200342	Glycochenodeoxycholate levels || id:ebi-met1400-GCST90200342	exposure	Inverse variance weighted	19	-0.0212473	0.0697202	0.760555
ebi-met1400-GCST90199727	GCST90399694	outcome	1-oleoyl-GPC (18:1) levels || id:ebi-met1400-GCST90199727	MR Egger	14	-0.0640556	0.0585478	0.295398	-0.178809	0.050698	0.937953	0.836265	1.05201	0.990997		ebi-met1400-GCST90199731	GCST90399694	outcome	10-heptadecenoate (17:1n7) levels || id:ebi-met1400-GCST90199731	Inverse variance weighted	18.0324	17	0.386801		ebi-met1400-GCST90199842	GCST90399694	outcome	Androstenediol (3beta,17beta) disulfate (1) levels || id:ebi-met1400-GCST90199842	0.00246843	0.00508845	0.632398		GCST90399694	ebi-met1400-GCST90200342	Glycochenodeoxycholate levels || id:ebi-met1400-GCST90200342	exposure	MR Egger	19	0.0775732	0.184419	0.67929
ebi-met1400-GCST90199727	GCST90399694	outcome	1-oleoyl-GPC (18:1) levels || id:ebi-met1400-GCST90199727	Simple mode	14	-0.0230501	0.0531702	0.671747	-0.127264	0.0811635	0.977213	0.880501	1.08455	0.998029		ebi-met1400-GCST90199732	GCST90399694	outcome	1-stearoyl-gpc (18:0) levels || id:ebi-met1400-GCST90199732	MR Egger	46.7971	25	0.00518024		ebi-met1400-GCST90199843	GCST90399694	outcome	Chiro-inositol levels || id:ebi-met1400-GCST90199843	-0.0146249	0.0134907	0.314253		GCST90399694	ebi-met1400-GCST90200342	Glycochenodeoxycholate levels || id:ebi-met1400-GCST90200342	exposure	Simple mode	19	0.00553264	0.168834	0.974219
ebi-met1400-GCST90199727	GCST90399694	outcome	1-oleoyl-GPC (18:1) levels || id:ebi-met1400-GCST90199727	Weighted median	14	-0.0230442	0.0330752	0.485977	-0.0878717	0.0417832	0.977219	0.915878	1.04267	0.972518		ebi-met1400-GCST90199732	GCST90399694	outcome	1-stearoyl-gpc (18:0) levels || id:ebi-met1400-GCST90199732	Inverse variance weighted	47.0713	26	0.00690561		ebi-met1400-GCST90199844	GCST90399694	outcome	1-palmitoyl-2-linoleoyl-GPE (16:0/18:2) levels || id:ebi-met1400-GCST90199844	0.00119769	0.00463069	0.798555		GCST90399694	ebi-met1400-GCST90200342	Glycochenodeoxycholate levels || id:ebi-met1400-GCST90200342	exposure	Weighted median	19	-0.00373609	0.100547	0.970359
ebi-met1400-GCST90199727	GCST90399694	outcome	1-oleoyl-GPC (18:1) levels || id:ebi-met1400-GCST90199727	Weighted mode	14	-0.0201508	0.04544	0.664724	-0.109213	0.0689116	0.980051	0.896539	1.07134	0.986253		ebi-met1400-GCST90199733	GCST90399694	outcome	1-palmitoyl-GPC (16:0) levels || id:ebi-met1400-GCST90199733	MR Egger	28.1272	21	0.136581		ebi-met1400-GCST90199845	GCST90399694	outcome	Sphinganine-1-phosphate levels || id:ebi-met1400-GCST90199845	-0.0118169	0.00805323	0.170283		GCST90399694	ebi-met1400-GCST90200342	Glycochenodeoxycholate levels || id:ebi-met1400-GCST90200342	exposure	Weighted mode	19	0.0298265	0.123095	0.811283
ebi-met1400-GCST90199733	GCST90399694	outcome	1-palmitoyl-GPC (16:0) levels || id:ebi-met1400-GCST90199733	Inverse variance weighted	23	-0.015809	0.0216841	0.465966	-0.0583099	0.0266919	0.984315	0.943358	1.02705	0.964404		ebi-met1400-GCST90199733	GCST90399694	outcome	1-palmitoyl-GPC (16:0) levels || id:ebi-met1400-GCST90199733	Inverse variance weighted	31.0505	22	0.0950873		ebi-met1400-GCST90199846	GCST90399694	outcome	Glycosyl-N-stearoyl-sphingosine (d18:1/18:0) levels || id:ebi-met1400-GCST90199846	0.00605652	0.00529748	0.263339		GCST90399694	ebi-met1400-GCST90200372	Arginine levels || id:ebi-met1400-GCST90200372	exposure	Inverse variance weighted	19	-0.127663	0.0697537	0.0672195
ebi-met1400-GCST90199733	GCST90399694	outcome	1-palmitoyl-GPC (16:0) levels || id:ebi-met1400-GCST90199733	MR Egger	23	-0.0788973	0.0476426	0.112585	-0.172277	0.0144823	0.924135	0.841746	1.01459	0.983937		ebi-met1400-GCST90199734	GCST90399694	outcome	Hyocholate levels || id:ebi-met1400-GCST90199734	MR Egger	12.6207	14	0.556582		ebi-met1400-GCST90199847	GCST90399694	outcome	4-allylphenol sulfate levels || id:ebi-met1400-GCST90199847	-0.00120875	0.00618345	0.846811		GCST90399694	ebi-met1400-GCST90200372	Arginine levels || id:ebi-met1400-GCST90200372	exposure	MR Egger	19	0.0589715	0.184233	0.752799
ebi-met1400-GCST90199733	GCST90399694	outcome	1-palmitoyl-GPC (16:0) levels || id:ebi-met1400-GCST90199733	Simple mode	23	-0.0585178	0.0477267	0.233123	-0.152062	0.0350265	0.943161	0.858935	1.03565	0.998029		ebi-met1400-GCST90199734	GCST90399694	outcome	Hyocholate levels || id:ebi-met1400-GCST90199734	Inverse variance weighted	13.0905	15	0.595311		ebi-met1400-GCST90199848	GCST90399694	outcome	Succinylcarnitine levels || id:ebi-met1400-GCST90199848	-0.00150607	0.00581681	0.797908		GCST90399694	ebi-met1400-GCST90200372	Arginine levels || id:ebi-met1400-GCST90200372	exposure	Simple mode	19	0.0199205	0.16534	0.905436
ebi-met1400-GCST90199733	GCST90399694	outcome	1-palmitoyl-GPC (16:0) levels || id:ebi-met1400-GCST90199733	Weighted median	23	-0.025308	0.0276625	0.360253	-0.0795266	0.0289106	0.97501	0.923553	1.02933	0.972518		ebi-met1400-GCST90199735	GCST90399694	outcome	N-acetylhistidine levels || id:ebi-met1400-GCST90199735	MR Egger	26.1534	20	0.160805		ebi-met1400-GCST90199849	GCST90399694	outcome	21-hydroxypregnenolone disulfate levels || id:ebi-met1400-GCST90199849	0.00283243	0.00534567	0.600246		GCST90399694	ebi-met1400-GCST90200372	Arginine levels || id:ebi-met1400-GCST90200372	exposure	Weighted median	19	-0.194486	0.0985838	0.0485184
ebi-met1400-GCST90199733	GCST90399694	outcome	1-palmitoyl-GPC (16:0) levels || id:ebi-met1400-GCST90199733	Weighted mode	23	-0.0270837	0.0376122	0.479059	-0.100804	0.0466362	0.97328	0.904111	1.04774	0.986253		ebi-met1400-GCST90199735	GCST90399694	outcome	N-acetylhistidine levels || id:ebi-met1400-GCST90199735	Inverse variance weighted	26.8055	21	0.177383		ebi-met1400-GCST90199850	GCST90399694	outcome	5alpha-androstan-3alpha,17alpha-diol monosulfate levels || id:ebi-met1400-GCST90199850	-0.00942725	0.00404875	0.029039		GCST90399694	ebi-met1400-GCST90200372	Arginine levels || id:ebi-met1400-GCST90200372	exposure	Weighted mode	19	-0.101218	0.135226	0.463822
ebi-met1400-GCST90199734	GCST90399694	outcome	Hyocholate levels || id:ebi-met1400-GCST90199734	Inverse variance weighted	16	0.0272879	0.0166996	0.102249	-0.00544327	0.060019	1.02766	0.994572	1.06186	0.839115		ebi-met1400-GCST90199736	GCST90399694	outcome	Alpha-hydroxyisovalerate levels || id:ebi-met1400-GCST90199736	MR Egger	50.0414	18	7.44014e-05		ebi-met1400-GCST90199851	GCST90399694	outcome	Androstenediol (3beta,17beta) disulfate (2) levels || id:ebi-met1400-GCST90199851	0.00289505	0.0038872	0.462619		GCST90399694	ebi-met1400-GCST90200401	Myo-inositol levels || id:ebi-met1400-GCST90200401	exposure	Inverse variance weighted	19	-0.0431382	0.0679382	0.525453
ebi-met1400-GCST90199734	GCST90399694	outcome	Hyocholate levels || id:ebi-met1400-GCST90199734	MR Egger	16	0.0401183	0.0250861	0.132089	-0.00905055	0.0892871	1.04093	0.99099	1.09339	0.990997		ebi-met1400-GCST90199736	GCST90399694	outcome	Alpha-hydroxyisovalerate levels || id:ebi-met1400-GCST90199736	Inverse variance weighted	50.584	19	0.000107475		ebi-met1400-GCST90199852	GCST90399694	outcome	5alpha-androstan-3beta,17alpha-diol disulfate levels || id:ebi-met1400-GCST90199852	-0.004758	0.0058319	0.42374		GCST90399694	ebi-met1400-GCST90200401	Myo-inositol levels || id:ebi-met1400-GCST90200401	exposure	MR Egger	19	0.146818	0.179379	0.424408
ebi-met1400-GCST90199734	GCST90399694	outcome	Hyocholate levels || id:ebi-met1400-GCST90199734	Simple mode	16	0.0163023	0.0327196	0.625538	-0.0478281	0.0804328	1.01644	0.953298	1.08376	0.998029		ebi-met1400-GCST90199737	GCST90399694	outcome	N-acetylproline levels || id:ebi-met1400-GCST90199737	MR Egger	11.4564	14	0.649871		ebi-met1400-GCST90199853	GCST90399694	outcome	5alpha-pregnan-3beta,20beta-diol monosulfate (1) levels || id:ebi-met1400-GCST90199853	-0.0101247	0.00543847	0.0790584		GCST90399694	ebi-met1400-GCST90200401	Myo-inositol levels || id:ebi-met1400-GCST90200401	exposure	Simple mode	19	-0.253163	0.195829	0.212437
ebi-met1400-GCST90199734	GCST90399694	outcome	Hyocholate levels || id:ebi-met1400-GCST90199734	Weighted median	16	0.0241551	0.023465	0.303287	-0.0218362	0.0701464	1.02445	0.9784	1.07267	0.972518		ebi-met1400-GCST90199737	GCST90399694	outcome	N-acetylproline levels || id:ebi-met1400-GCST90199737	Inverse variance weighted	14.8699	15	0.460829		ebi-met1400-GCST90199854	GCST90399694	outcome	5alpha-pregnan-3beta,20alpha-diol monosulfate (2) levels || id:ebi-met1400-GCST90199854	-0.00665526	0.00461369	0.163911		GCST90399694	ebi-met1400-GCST90200401	Myo-inositol levels || id:ebi-met1400-GCST90200401	exposure	Weighted median	19	0.00931174	0.105243	0.929496
ebi-met1400-GCST90199734	GCST90399694	outcome	Hyocholate levels || id:ebi-met1400-GCST90199734	Weighted mode	16	0.0195038	0.0258915	0.462936	-0.0312435	0.070251	1.0197	0.96924	1.07278	0.986253		ebi-met1400-GCST90199738	GCST90399694	outcome	Stachydrine levels || id:ebi-met1400-GCST90199738	MR Egger	14.6233	19	0.746221		ebi-met1400-GCST90199855	GCST90399694	outcome	5alpha-androstan-3beta,17beta-diol monosulfate (2) levels || id:ebi-met1400-GCST90199855	-0.00112552	0.00395113	0.777924		GCST90399694	ebi-met1400-GCST90200401	Myo-inositol levels || id:ebi-met1400-GCST90200401	exposure	Weighted mode	19	0.0988767	0.120291	0.421844
ebi-met1400-GCST90199736	GCST90399694	outcome	Alpha-hydroxyisovalerate levels || id:ebi-met1400-GCST90199736	Inverse variance weighted	20	0.0349286	0.0256146	0.172687	-0.015276	0.0851333	1.03555	0.98484	1.08886	0.880243		ebi-met1400-GCST90199738	GCST90399694	outcome	Stachydrine levels || id:ebi-met1400-GCST90199738	Inverse variance weighted	14.8306	20	0.786016		ebi-met1400-GCST90199856	GCST90399694	outcome	Androstenediol (3alpha, 17alpha) monosulfate (3) levels || id:ebi-met1400-GCST90199856	-0.00296293	0.00274329	0.291812		GCST90399694	ebi-met1400-GCST90200410	Phytanate levels || id:ebi-met1400-GCST90200410	exposure	Inverse variance weighted	19	0.0404452	0.0695957	0.561143
ebi-met1400-GCST90199736	GCST90399694	outcome	Alpha-hydroxyisovalerate levels || id:ebi-met1400-GCST90199736	MR Egger	20	0.0573763	0.0571573	0.328765	-0.0546521	0.169405	1.05905	0.946815	1.1846	0.990997		ebi-met1400-GCST90199739	GCST90399694	outcome	Salicyluric glucuronide levels || id:ebi-met1400-GCST90199739	MR Egger	13.492	14	0.4882		ebi-met1400-GCST90199857	GCST90399694	outcome	5alpha-pregnan-diol disulfate levels || id:ebi-met1400-GCST90199857	0.0131533	0.00630611	0.0523777		GCST90399694	ebi-met1400-GCST90200410	Phytanate levels || id:ebi-met1400-GCST90200410	exposure	MR Egger	19	-0.0129648	0.183938	0.94463
ebi-met1400-GCST90199736	GCST90399694	outcome	Alpha-hydroxyisovalerate levels || id:ebi-met1400-GCST90199736	Simple mode	20	0.0587307	0.0418014	0.176162	-0.0232	0.140661	1.06049	0.977067	1.15103	0.998029		ebi-met1400-GCST90199739	GCST90399694	outcome	Salicyluric glucuronide levels || id:ebi-met1400-GCST90199739	Inverse variance weighted	14.0866	15	0.518972		ebi-met1400-GCST90199858	GCST90399694	outcome	5alpha-androstan-3alpha,17beta-diol monosulfate (1) levels || id:ebi-met1400-GCST90199858	-0.00339523	0.00394878	0.402589		GCST90399694	ebi-met1400-GCST90200410	Phytanate levels || id:ebi-met1400-GCST90200410	exposure	Simple mode	19	-0.0969056	0.153461	0.535673
ebi-met1400-GCST90199736	GCST90399694	outcome	Alpha-hydroxyisovalerate levels || id:ebi-met1400-GCST90199736	Weighted median	20	0.0457347	0.0222063	0.039443	0.00221032	0.0892591	1.0468	1.00221	1.09336	0.964231		ebi-met1400-GCST90199740	GCST90399694	outcome	P-cresol sulfate levels || id:ebi-met1400-GCST90199740	MR Egger	9.16735	14	0.820183		ebi-met1400-GCST90199859	GCST90399694	outcome	5alpha-androstan-3alpha,17beta-diol disulfate levels || id:ebi-met1400-GCST90199859	-0.00523175	0.00553405	0.35575		GCST90399694	ebi-met1400-GCST90200410	Phytanate levels || id:ebi-met1400-GCST90200410	exposure	Weighted median	19	-0.108243	0.0988115	0.27332
ebi-met1400-GCST90199736	GCST90399694	outcome	Alpha-hydroxyisovalerate levels || id:ebi-met1400-GCST90199736	Weighted mode	20	0.0410964	0.0207463	0.0622656	0.000433549	0.0817592	1.04195	1.00043	1.08519	0.986253		ebi-met1400-GCST90199740	GCST90399694	outcome	P-cresol sulfate levels || id:ebi-met1400-GCST90199740	Inverse variance weighted	9.88689	15	0.826794		ebi-met1400-GCST90199860	GCST90399694	outcome	Andro steroid monosulfate C19H28O6S (1) levels || id:ebi-met1400-GCST90199860	0.000676349	0.0034768	0.847116		GCST90399694	ebi-met1400-GCST90200410	Phytanate levels || id:ebi-met1400-GCST90200410	exposure	Weighted mode	19	-0.103259	0.120056	0.401052
ebi-met1400-GCST90199741	GCST90399694	outcome	Gamma-glutamylglycine levels || id:ebi-met1400-GCST90199741	Inverse variance weighted	18	0.024365	0.0125056	0.0513761	-0.000146008	0.048876	1.02466	0.999854	1.05009	0.813851		ebi-met1400-GCST90199741	GCST90399694	outcome	Gamma-glutamylglycine levels || id:ebi-met1400-GCST90199741	MR Egger	13.1106	16	0.664652		ebi-met1400-GCST90199861	GCST90399694	outcome	Pregnenediol sulfate (C21H34O5S) levels || id:ebi-met1400-GCST90199861	-0.000153463	0.00459622	0.97364		GCST90399694	ebi-met1400-GCST90200413	2'-deoxyuridine levels || id:ebi-met1400-GCST90200413	exposure	Inverse variance weighted	19	0.00911974	0.0693808	0.895424
ebi-met1400-GCST90199741	GCST90399694	outcome	Gamma-glutamylglycine levels || id:ebi-met1400-GCST90199741	MR Egger	18	0.0172977	0.018545	0.364817	-0.0190505	0.0536459	1.01745	0.98113	1.05511	0.990997		ebi-met1400-GCST90199741	GCST90399694	outcome	Gamma-glutamylglycine levels || id:ebi-met1400-GCST90199741	Inverse variance weighted	13.377	17	0.710607		ebi-met1400-GCST90199862	GCST90399694	outcome	4-hydroxycoumarin levels || id:ebi-met1400-GCST90199862	0.00472538	0.00684057	0.498511		GCST90399694	ebi-met1400-GCST90200413	2'-deoxyuridine levels || id:ebi-met1400-GCST90200413	exposure	MR Egger	19	0.146366	0.183239	0.435441
ebi-met1400-GCST90199741	GCST90399694	outcome	Gamma-glutamylglycine levels || id:ebi-met1400-GCST90199741	Simple mode	18	0.0321197	0.04145	0.449042	-0.0491223	0.113362	1.03264	0.952065	1.12004	0.998029		ebi-met1400-GCST90199742	GCST90399694	outcome	1-linoleoyl-gpc (18:2) levels || id:ebi-met1400-GCST90199742	MR Egger	40.3413	22	0.0098604		ebi-met1400-GCST90199863	GCST90399694	outcome	16a-hydroxy DHEA 3-sulfate levels || id:ebi-met1400-GCST90199863	-0.00285963	0.00319514	0.384057		GCST90399694	ebi-met1400-GCST90200413	2'-deoxyuridine levels || id:ebi-met1400-GCST90200413	exposure	Simple mode	19	0.1142	0.174005	0.519931
ebi-met1400-GCST90199741	GCST90399694	outcome	Gamma-glutamylglycine levels || id:ebi-met1400-GCST90199741	Weighted median	18	0.0223665	0.0138006	0.105085	-0.00468274	0.0494157	1.02262	0.995328	1.05066	0.972518		ebi-met1400-GCST90199742	GCST90399694	outcome	1-linoleoyl-gpc (18:2) levels || id:ebi-met1400-GCST90199742	Inverse variance weighted	43.5773	23	0.00591105		ebi-met1400-GCST90199864	GCST90399694	outcome	Gamma-CEHC levels || id:ebi-met1400-GCST90199864	-0.000471943	0.00472834	0.921158		GCST90399694	ebi-met1400-GCST90200413	2'-deoxyuridine levels || id:ebi-met1400-GCST90200413	exposure	Weighted median	19	0.058991	0.101642	0.561657
ebi-met1400-GCST90199741	GCST90399694	outcome	Gamma-glutamylglycine levels || id:ebi-met1400-GCST90199741	Weighted mode	18	0.0225087	0.0138829	0.123345	-0.00470169	0.0497191	1.02276	0.995309	1.05098	0.986253		ebi-met1400-GCST90199743	GCST90399694	outcome	Stearoylcarnitine levels || id:ebi-met1400-GCST90199743	MR Egger	20.6052	19	0.359018		ebi-met1400-GCST90199865	GCST90399694	outcome	2-hydroxyglutarate levels || id:ebi-met1400-GCST90199865	0.00403791	0.00703403	0.571273		GCST90399694	ebi-met1400-GCST90200413	2'-deoxyuridine levels || id:ebi-met1400-GCST90200413	exposure	Weighted mode	19	0.0746391	0.123846	0.554241
ebi-met1400-GCST90199744	GCST90399694	outcome	Eicosenoate (20:1) levels || id:ebi-met1400-GCST90199744	Inverse variance weighted	14	-0.0242465	0.0314361	0.440533	-0.0858613	0.0373683	0.976045	0.917722	1.03808	0.964404		ebi-met1400-GCST90199743	GCST90399694	outcome	Stearoylcarnitine levels || id:ebi-met1400-GCST90199743	Inverse variance weighted	21.2167	20	0.384479		ebi-met1400-GCST90199866	GCST90399694	outcome	N-acetyl-beta-alanine levels || id:ebi-met1400-GCST90199866	-0.0028252	0.00382769	0.46903		GCST90399694	ebi-met1400-GCST90200419	Glutamine levels || id:ebi-met1400-GCST90200419	exposure	Inverse variance weighted	19	-0.0441135	0.0822898	0.591907
ebi-met1400-GCST90199744	GCST90399694	outcome	Eicosenoate (20:1) levels || id:ebi-met1400-GCST90199744	MR Egger	14	-0.105672	0.0789106	0.20534	-0.260337	0.0489928	0.89972	0.770792	1.05021	0.990997		ebi-met1400-GCST90199744	GCST90399694	outcome	Eicosenoate (20:1) levels || id:ebi-met1400-GCST90199744	MR Egger	16.5969	12	0.1654		ebi-met1400-GCST90199867	GCST90399694	outcome	Tridecenedioate (C13:1-DC) levels || id:ebi-met1400-GCST90199867	-0.0040435	0.00622287	0.524518		GCST90399694	ebi-met1400-GCST90200419	Glutamine levels || id:ebi-met1400-GCST90200419	exposure	MR Egger	19	-0.124569	0.222721	0.583246
ebi-met1400-GCST90199744	GCST90399694	outcome	Eicosenoate (20:1) levels || id:ebi-met1400-GCST90199744	Simple mode	14	-0.0251794	0.0637136	0.699106	-0.150058	0.0996992	0.975135	0.860658	1.10484	0.998029		ebi-met1400-GCST90199744	GCST90399694	outcome	Eicosenoate (20:1) levels || id:ebi-met1400-GCST90199744	Inverse variance weighted	18.3409	13	0.145		ebi-met1400-GCST90199868	GCST90399694	outcome	N-acetyl-3-methylhistidine levels || id:ebi-met1400-GCST90199868	-0.00336809	0.0085474	0.698174		GCST90399694	ebi-met1400-GCST90200419	Glutamine levels || id:ebi-met1400-GCST90200419	exposure	Simple mode	19	0.00450552	0.204502	0.982665
ebi-met1400-GCST90199744	GCST90399694	outcome	Eicosenoate (20:1) levels || id:ebi-met1400-GCST90199744	Weighted median	14	-0.0213228	0.0376329	0.570987	-0.0950833	0.0524378	0.978903	0.909297	1.05384	0.972518		ebi-met1400-GCST90199745	GCST90399694	outcome	Aconitate [cis or trans] levels || id:ebi-met1400-GCST90199745	MR Egger	23.5078	16	0.100819		ebi-met1400-GCST90199869	GCST90399694	outcome	2-hydroxyhippurate levels || id:ebi-met1400-GCST90199869	0.0115668	0.00665855	0.107936		GCST90399694	ebi-met1400-GCST90200419	Glutamine levels || id:ebi-met1400-GCST90200419	exposure	Weighted median	19	0.00454138	0.108086	0.966486
ebi-met1400-GCST90199744	GCST90399694	outcome	Eicosenoate (20:1) levels || id:ebi-met1400-GCST90199744	Weighted mode	14	-0.0251794	0.0620961	0.691711	-0.146888	0.0965291	0.975135	0.863391	1.10134	0.986253		ebi-met1400-GCST90199745	GCST90399694	outcome	Aconitate [cis or trans] levels || id:ebi-met1400-GCST90199745	Inverse variance weighted	24.8495	17	0.0981301		ebi-met1400-GCST90199870	GCST90399694	outcome	4-cholesten-3-one levels || id:ebi-met1400-GCST90199870	0.00391931	0.00778138	0.620952		GCST90399694	ebi-met1400-GCST90200419	Glutamine levels || id:ebi-met1400-GCST90200419	exposure	Weighted mode	19	0.0207737	0.131263	0.876014
ebi-met1400-GCST90199748	GCST90399694	outcome	Linolenate [alpha or gamma; (18:3n3 or 6)] levels || id:ebi-met1400-GCST90199748	Inverse variance weighted	21	0.0205425	0.0249336	0.410004	-0.0283274	0.0694124	1.02075	0.97207	1.07188	0.964404		ebi-met1400-GCST90199746	GCST90399694	outcome	Erythronate levels || id:ebi-met1400-GCST90199746	MR Egger	22.4601	12	0.0326756		ebi-met1400-GCST90199871	GCST90399694	outcome	Androstenediol (3beta,17beta) monosulfate (2) levels || id:ebi-met1400-GCST90199871	-0.00893081	0.00595641	0.153252		GCST90399694	ebi-met1400-GCST90200433	Cytosine levels || id:ebi-met1400-GCST90200433	exposure	Inverse variance weighted	19	0.0742973	0.0758	0.327
ebi-met1400-GCST90199748	GCST90399694	outcome	Linolenate [alpha or gamma; (18:3n3 or 6)] levels || id:ebi-met1400-GCST90199748	MR Egger	21	0.039958	0.0514787	0.447184	-0.0609403	0.140856	1.04077	0.940879	1.15126	0.990997		ebi-met1400-GCST90199746	GCST90399694	outcome	Erythronate levels || id:ebi-met1400-GCST90199746	Inverse variance weighted	24.3159	13	0.0283454		ebi-met1400-GCST90199872	GCST90399694	outcome	Androstenediol (3beta,17beta) monosulfate (1) levels || id:ebi-met1400-GCST90199872	-0.00358896	0.0039335	0.369077		GCST90399694	ebi-met1400-GCST90200433	Cytosine levels || id:ebi-met1400-GCST90200433	exposure	MR Egger	19	0.0654475	0.200322	0.747874
ebi-met1400-GCST90199748	GCST90399694	outcome	Linolenate [alpha or gamma; (18:3n3 or 6)] levels || id:ebi-met1400-GCST90199748	Simple mode	21	0.0268395	0.0641878	0.6803	-0.0989685	0.152648	1.0272	0.905771	1.16491	0.998029		ebi-met1400-GCST90199747	GCST90399694	outcome	Isovalerylcarnitine (C5) levels || id:ebi-met1400-GCST90199747	MR Egger	31.3166	21	0.0685487		ebi-met1400-GCST90199873	GCST90399694	outcome	Pregnenolone sulfate levels || id:ebi-met1400-GCST90199873	-0.00128492	0.00603509	0.832998		GCST90399694	ebi-met1400-GCST90200433	Cytosine levels || id:ebi-met1400-GCST90200433	exposure	Simple mode	19	0.0418479	0.173343	0.811961
ebi-met1400-GCST90199748	GCST90399694	outcome	Linolenate [alpha or gamma; (18:3n3 or 6)] levels || id:ebi-met1400-GCST90199748	Weighted median	21	0.0292273	0.0344431	0.396121	-0.0382811	0.0967357	1.02966	0.962442	1.10157	0.972518		ebi-met1400-GCST90199747	GCST90399694	outcome	Isovalerylcarnitine (C5) levels || id:ebi-met1400-GCST90199747	Inverse variance weighted	31.3445	22	0.0892792		ebi-met1400-GCST90199874	GCST90399694	outcome	S-methylmethionine levels || id:ebi-met1400-GCST90199874	-0.00809024	0.00725244	0.280149		GCST90399694	ebi-met1400-GCST90200433	Cytosine levels || id:ebi-met1400-GCST90200433	exposure	Weighted median	19	0.104749	0.103252	0.310347
ebi-met1400-GCST90199748	GCST90399694	outcome	Linolenate [alpha or gamma; (18:3n3 or 6)] levels || id:ebi-met1400-GCST90199748	Weighted mode	21	0.0239078	0.0601755	0.695353	-0.0940361	0.141852	1.0242	0.91025	1.15241	0.986253		ebi-met1400-GCST90199748	GCST90399694	outcome	Linolenate [alpha or gamma; (18:3n3 or 6)] levels || id:ebi-met1400-GCST90199748	MR Egger	23.0229	19	0.236337		ebi-met1400-GCST90199875	GCST90399694	outcome	13-HODE + 9-HODE levels || id:ebi-met1400-GCST90199875	-0.00102992	0.00552212	0.854391		GCST90399694	ebi-met1400-GCST90200433	Cytosine levels || id:ebi-met1400-GCST90200433	exposure	Weighted mode	19	0.132993	0.127075	0.309148
ebi-met1400-GCST90199750	GCST90399694	outcome	Laurylcarnitine levels || id:ebi-met1400-GCST90199750	Inverse variance weighted	18	0.014559	0.0216561	0.501405	-0.027887	0.057005	1.01467	0.972498	1.05866	0.964404		ebi-met1400-GCST90199748	GCST90399694	outcome	Linolenate [alpha or gamma; (18:3n3 or 6)] levels || id:ebi-met1400-GCST90199748	Inverse variance weighted	23.251	20	0.276638		ebi-met1400-GCST90199876	GCST90399694	outcome	Palmitoyl sphingomyelin (d18:1/16:0) levels || id:ebi-met1400-GCST90199876	-0.00290523	0.00639617	0.654335		GCST90399694	ebi-met1400-GCST90200439	Cysteine levels || id:ebi-met1400-GCST90200439	exposure	Inverse variance weighted	19	-0.0333438	0.0778545	0.668445
ebi-met1400-GCST90199750	GCST90399694	outcome	Laurylcarnitine levels || id:ebi-met1400-GCST90199750	MR Egger	18	0.0333319	0.0446867	0.466545	-0.0542541	0.120918	1.03389	0.947191	1.12853	0.990997		ebi-met1400-GCST90199749	GCST90399694	outcome	Gamma-glutamylthreonine levels || id:ebi-met1400-GCST90199749	MR Egger	54.011	31	0.00640926		ebi-met1400-GCST90199877	GCST90399694	outcome	Indole-3-carboxylate levels || id:ebi-met1400-GCST90199877	-0.012937	0.00881322	0.185573		GCST90399694	ebi-met1400-GCST90200439	Cysteine levels || id:ebi-met1400-GCST90200439	exposure	MR Egger	19	-0.18232	0.208129	0.393242
ebi-met1400-GCST90199750	GCST90399694	outcome	Laurylcarnitine levels || id:ebi-met1400-GCST90199750	Simple mode	18	0.0123529	0.0549857	0.824924	-0.095419	0.120125	1.01243	0.908992	1.12764	0.998029		ebi-met1400-GCST90199749	GCST90399694	outcome	Gamma-glutamylthreonine levels || id:ebi-met1400-GCST90199749	Inverse variance weighted	55.2962	32	0.00645571		ebi-met1400-GCST90199878	GCST90399694	outcome	Sphingomyelin (d18:1/18:1, d18:2/18:0) levels || id:ebi-met1400-GCST90199878	1.17655e-05	0.00531291	0.998251		GCST90399694	ebi-met1400-GCST90200439	Cysteine levels || id:ebi-met1400-GCST90200439	exposure	Simple mode	19	0.12203	0.16789	0.47667
ebi-met1400-GCST90199750	GCST90399694	outcome	Laurylcarnitine levels || id:ebi-met1400-GCST90199750	Weighted median	18	0.0124261	0.0315359	0.693558	-0.0493842	0.0742364	1.0125	0.951815	1.07706	0.980121		ebi-met1400-GCST90199750	GCST90399694	outcome	Laurylcarnitine levels || id:ebi-met1400-GCST90199750	MR Egger	16.297	16	0.432431		ebi-met1400-GCST90199879	GCST90399694	outcome	Ergothioneine levels || id:ebi-met1400-GCST90199879	-0.000688692	0.00317476	0.830359		GCST90399694	ebi-met1400-GCST90200439	Cysteine levels || id:ebi-met1400-GCST90200439	exposure	Weighted median	19	-0.0323873	0.100291	0.746744
ebi-met1400-GCST90199750	GCST90399694	outcome	Laurylcarnitine levels || id:ebi-met1400-GCST90199750	Weighted mode	18	0.0299546	0.0505359	0.561159	-0.0690958	0.129005	1.03041	0.933237	1.1377	0.986253		ebi-met1400-GCST90199750	GCST90399694	outcome	Laurylcarnitine levels || id:ebi-met1400-GCST90199750	Inverse variance weighted	16.5333	17	0.486393		ebi-met1400-GCST90199880	GCST90399694	outcome	Cis-4-decenoylcarnitine (C10:1) levels || id:ebi-met1400-GCST90199880	-0.00278788	0.00558561	0.621893		GCST90399694	ebi-met1400-GCST90200439	Cysteine levels || id:ebi-met1400-GCST90200439	exposure	Weighted mode	19	0.0187862	0.124383	0.881628
ebi-met1400-GCST90199752	GCST90399694	outcome	Epiandrosterone sulfate levels || id:ebi-met1400-GCST90199752	Inverse variance weighted	20	0.0148718	0.010839	0.170045	-0.00637271	0.0361162	1.01498	0.993648	1.03678	0.880243		ebi-met1400-GCST90199751	GCST90399694	outcome	Gamma-glutamylmethionine levels || id:ebi-met1400-GCST90199751	MR Egger	11.1709	17	0.847545		ebi-met1400-GCST90199881	GCST90399694	outcome	5-(galactosylhydroxy)-L-lysine levels || id:ebi-met1400-GCST90199881	0.0124339	0.00863732	0.183854		GCST90399694	ebi-met1400-GCST90200452	Plasma free asparagine levels || id:ebi-met1400-GCST90200452	exposure	Inverse variance weighted	19	-0.168271	0.0723956	0.0201082
ebi-met1400-GCST90199752	GCST90399694	outcome	Epiandrosterone sulfate levels || id:ebi-met1400-GCST90199752	MR Egger	20	0.00446995	0.0128094	0.73117	-0.0206366	0.0295765	1.00448	0.979575	1.03002	0.990997		ebi-met1400-GCST90199751	GCST90399694	outcome	Gamma-glutamylmethionine levels || id:ebi-met1400-GCST90199751	Inverse variance weighted	11.5453	18	0.869804		ebi-met1400-GCST90199882	GCST90399694	outcome	2s,3R-dihydroxybutyrate levels || id:ebi-met1400-GCST90199882	-0.00423818	0.00475275	0.38314		GCST90399694	ebi-met1400-GCST90200452	Plasma free asparagine levels || id:ebi-met1400-GCST90200452	exposure	MR Egger	19	-0.142363	0.196675	0.479002
ebi-met1400-GCST90199752	GCST90399694	outcome	Epiandrosterone sulfate levels || id:ebi-met1400-GCST90199752	Simple mode	20	0.106169	0.0494158	0.0447808	0.0093137	0.203024	1.11201	1.00936	1.2251	0.998029		ebi-met1400-GCST90199752	GCST90399694	outcome	Epiandrosterone sulfate levels || id:ebi-met1400-GCST90199752	MR Egger	18.5552	18	0.419682		ebi-met1400-GCST90199883	GCST90399694	outcome	Cysteinylglycine disulfide levels || id:ebi-met1400-GCST90199883	0.00965749	0.00531711	0.0881061		GCST90399694	ebi-met1400-GCST90200452	Plasma free asparagine levels || id:ebi-met1400-GCST90200452	exposure	Simple mode	19	-0.137277	0.16088	0.404712
ebi-met1400-GCST90199752	GCST90399694	outcome	Epiandrosterone sulfate levels || id:ebi-met1400-GCST90199752	Weighted median	20	0.00652399	0.0113307	0.564763	-0.0156842	0.0287321	1.00655	0.984438	1.02915	0.972518		ebi-met1400-GCST90199752	GCST90399694	outcome	Epiandrosterone sulfate levels || id:ebi-met1400-GCST90199752	Inverse variance weighted	20.6694	19	0.355355		ebi-met1400-GCST90199884	GCST90399694	outcome	2,3-dihydroxyisovalerate levels || id:ebi-met1400-GCST90199884	0.0019455	0.00587772	0.74447		GCST90399694	ebi-met1400-GCST90200452	Plasma free asparagine levels || id:ebi-met1400-GCST90200452	exposure	Weighted median	19	-0.211672	0.100337	0.0348916
ebi-met1400-GCST90199752	GCST90399694	outcome	Epiandrosterone sulfate levels || id:ebi-met1400-GCST90199752	Weighted mode	20	0.00647581	0.0115536	0.581687	-0.0161693	0.0291209	1.0065	0.983961	1.02955	0.986253		ebi-met1400-GCST90199753	GCST90399694	outcome	Gamma-glutamyltryptophan levels || id:ebi-met1400-GCST90199753	MR Egger	15.3707	18	0.636375		ebi-met1400-GCST90199885	GCST90399694	outcome	Alpha-ketoglutaramate levels || id:ebi-met1400-GCST90199885	-0.00882586	0.00804344	0.291037		GCST90399694	ebi-met1400-GCST90200452	Plasma free asparagine levels || id:ebi-met1400-GCST90200452	exposure	Weighted mode	19	-0.168475	0.118789	0.173192
ebi-met1400-GCST90199753	GCST90399694	outcome	Gamma-glutamyltryptophan levels || id:ebi-met1400-GCST90199753	Inverse variance weighted	20	0.0123419	0.0207821	0.552599	-0.028391	0.0530747	1.01242	0.972008	1.05451	0.964404		ebi-met1400-GCST90199753	GCST90399694	outcome	Gamma-glutamyltryptophan levels || id:ebi-met1400-GCST90199753	Inverse variance weighted	18.0807	19	0.517055		ebi-met1400-GCST90199886	GCST90399694	outcome	3-methylglutaconate levels || id:ebi-met1400-GCST90199886	-0.00539898	0.00473835	0.273648		GCST90399694	ebi-met1400-GCST90200528	X-17146 levels || id:ebi-met1400-GCST90200528	exposure	Inverse variance weighted	19	0.0417768	0.0723667	0.563742
ebi-met1400-GCST90199753	GCST90399694	outcome	Gamma-glutamyltryptophan levels || id:ebi-met1400-GCST90199753	MR Egger	20	0.0841971	0.0483441	0.0986372	-0.0105573	0.178951	1.08784	0.989498	1.19596	0.960761		ebi-met1400-GCST90199754	GCST90399694	outcome	7-methylxanthine levels || id:ebi-met1400-GCST90199754	MR Egger	18.8733	15	0.219533		ebi-met1400-GCST90199887	GCST90399694	outcome	(16 or 17)-methylstearate (a19:0 or i19:0) levels || id:ebi-met1400-GCST90199887	0.00685327	0.00709346	0.348351		GCST90399694	ebi-met1400-GCST90200528	X-17146 levels || id:ebi-met1400-GCST90200528	exposure	MR Egger	19	-0.0333043	0.191286	0.863837
ebi-met1400-GCST90199753	GCST90399694	outcome	Gamma-glutamyltryptophan levels || id:ebi-met1400-GCST90199753	Simple mode	20	0.0446225	0.0587085	0.456542	-0.0704462	0.159691	1.04563	0.931978	1.17315	0.998029		ebi-met1400-GCST90199754	GCST90399694	outcome	7-methylxanthine levels || id:ebi-met1400-GCST90199754	Inverse variance weighted	18.8882	16	0.274501		ebi-met1400-GCST90199888	GCST90399694	outcome	Cinnamoylglycine levels || id:ebi-met1400-GCST90199888	0.00138443	0.00471991	0.771801		GCST90399694	ebi-met1400-GCST90200528	X-17146 levels || id:ebi-met1400-GCST90200528	exposure	Simple mode	19	0.0134833	0.190925	0.944478
ebi-met1400-GCST90199753	GCST90399694	outcome	Gamma-glutamyltryptophan levels || id:ebi-met1400-GCST90199753	Weighted median	20	0.0339319	0.0282484	0.229675	-0.021435	0.0892988	1.03451	0.978793	1.09341	0.972518		ebi-met1400-GCST90199755	GCST90399694	outcome	3,7-dimethylurate levels || id:ebi-met1400-GCST90199755	MR Egger	26.1461	23	0.294017		ebi-met1400-GCST90199889	GCST90399694	outcome	2R,3R-dihydroxybutyrate levels || id:ebi-met1400-GCST90199889	0.00246441	0.00450866	0.589317		GCST90399694	ebi-met1400-GCST90200528	X-17146 levels || id:ebi-met1400-GCST90200528	exposure	Weighted median	19	0.0782973	0.103453	0.449147
ebi-met1400-GCST90199753	GCST90399694	outcome	Gamma-glutamyltryptophan levels || id:ebi-met1400-GCST90199753	Weighted mode	20	0.0446225	0.0536916	0.416246	-0.060613	0.149858	1.04563	0.941187	1.16167	0.986253		ebi-met1400-GCST90199755	GCST90399694	outcome	3,7-dimethylurate levels || id:ebi-met1400-GCST90199755	Inverse variance weighted	26.9437	24	0.307084		ebi-met1400-GCST90199890	GCST90399694	outcome	4-hydroxyglutamate levels || id:ebi-met1400-GCST90199890	-0.00191257	0.00740624	0.799153		GCST90399694	ebi-met1400-GCST90200528	X-17146 levels || id:ebi-met1400-GCST90200528	exposure	Weighted mode	19	0.0857534	0.135184	0.533836
ebi-met1400-GCST90199754	GCST90399694	outcome	7-methylxanthine levels || id:ebi-met1400-GCST90199754	Inverse variance weighted	17	0.00569968	0.0259016	0.825831	-0.0450674	0.0564667	1.00572	0.955933	1.05809	0.981253		ebi-met1400-GCST90199756	GCST90399694	outcome	1,7-dimethyluric acid levels || id:ebi-met1400-GCST90199756	MR Egger	37.5335	28	0.107555		ebi-met1400-GCST90199891	GCST90399694	outcome	S-methylcysteine levels || id:ebi-met1400-GCST90199891	0.00724666	0.00497874	0.163743		GCST90399694	ebi-met1400-GCST90200531	X-16964 levels || id:ebi-met1400-GCST90200531	exposure	Inverse variance weighted	19	-0.0905404	0.0709533	0.201935
ebi-met1400-GCST90199754	GCST90399694	outcome	7-methylxanthine levels || id:ebi-met1400-GCST90199754	MR Egger	17	0.000547534	0.0543141	0.99209	-0.105908	0.107003	1.00055	0.899507	1.11294	0.995979		ebi-met1400-GCST90199756	GCST90399694	outcome	1,7-dimethyluric acid levels || id:ebi-met1400-GCST90199756	Inverse variance weighted	38.4787	29	0.112055		ebi-met1400-GCST90199892	GCST90399694	outcome	Isoursodeoxycholate levels || id:ebi-met1400-GCST90199892	-0.00552555	0.00555602	0.336851		GCST90399694	ebi-met1400-GCST90200531	X-16964 levels || id:ebi-met1400-GCST90200531	exposure	MR Egger	19	-0.239391	0.187787	0.219529
ebi-met1400-GCST90199754	GCST90399694	outcome	7-methylxanthine levels || id:ebi-met1400-GCST90199754	Simple mode	17	0.0459697	0.0589772	0.447092	-0.0696256	0.161565	1.04704	0.932743	1.17535	0.998029		ebi-met1400-GCST90199757	GCST90399694	outcome	1,3,7-trimethylurate levels || id:ebi-met1400-GCST90199757	MR Egger	41.3234	21	0.00511251		ebi-met1400-GCST90199893	GCST90399694	outcome	Cis-4-decenoate (10:1n6) levels || id:ebi-met1400-GCST90199893	-0.00234841	0.00454169	0.613174		GCST90399694	ebi-met1400-GCST90200531	X-16964 levels || id:ebi-met1400-GCST90200531	exposure	Simple mode	19	0.0714243	0.160498	0.661614
ebi-met1400-GCST90199754	GCST90399694	outcome	7-methylxanthine levels || id:ebi-met1400-GCST90199754	Weighted median	17	0.0162172	0.0331021	0.624194	-0.0486628	0.0810972	1.01635	0.952502	1.08448	0.980121		ebi-met1400-GCST90199757	GCST90399694	outcome	1,3,7-trimethylurate levels || id:ebi-met1400-GCST90199757	Inverse variance weighted	41.5424	22	0.007098		ebi-met1400-GCST90199894	GCST90399694	outcome	4-oxo-retinoic acid levels || id:ebi-met1400-GCST90199894	-0.00505031	0.00945061	0.604748		GCST90399694	ebi-met1400-GCST90200531	X-16964 levels || id:ebi-met1400-GCST90200531	exposure	Weighted median	19	-0.0127698	0.105738	0.903875
ebi-met1400-GCST90199754	GCST90399694	outcome	7-methylxanthine levels || id:ebi-met1400-GCST90199754	Weighted mode	17	0.0487612	0.0546475	0.385464	-0.058348	0.15587	1.04997	0.943322	1.16867	0.986253		ebi-met1400-GCST90199758	GCST90399694	outcome	N4-acetylcytidine levels || id:ebi-met1400-GCST90199758	MR Egger	28.7135	28	0.427164		ebi-met1400-GCST90199895	GCST90399694	outcome	1-lignoceroyl-GPC (24:0) levels || id:ebi-met1400-GCST90199895	-0.00305448	0.00899781	0.741278		GCST90399694	ebi-met1400-GCST90200531	X-16964 levels || id:ebi-met1400-GCST90200531	exposure	Weighted mode	19	0.0135591	0.124349	0.914377
ebi-met1400-GCST90199757	GCST90399694	outcome	1,3,7-trimethylurate levels || id:ebi-met1400-GCST90199757	Inverse variance weighted	23	0.0200312	0.0248403	0.420014	-0.0286558	0.0687182	1.02023	0.971751	1.07113	0.964404		ebi-met1400-GCST90199758	GCST90399694	outcome	N4-acetylcytidine levels || id:ebi-met1400-GCST90199758	Inverse variance weighted	29.5005	29	0.439241		ebi-met1400-GCST90199896	GCST90399694	outcome	Sulfate levels || id:ebi-met1400-GCST90199896	0.0093023	0.00709706	0.205573		GCST90399694	ebi-met1400-GCST90200575	X-21283 levels || id:ebi-met1400-GCST90200575	exposure	Inverse variance weighted	18	0.0695833	0.0758795	0.35913
ebi-met1400-GCST90199757	GCST90399694	outcome	1,3,7-trimethylurate levels || id:ebi-met1400-GCST90199757	MR Egger	23	0.0051764	0.0512434	0.920496	-0.0952607	0.105613	1.00519	0.909136	1.11139	0.992785		ebi-met1400-GCST90199759	GCST90399694	outcome	Indolebutyrate levels || id:ebi-met1400-GCST90199759	MR Egger	12.4852	16	0.709961		ebi-met1400-GCST90199897	GCST90399694	outcome	4-hydroxy-2-oxoglutaric acid levels || id:ebi-met1400-GCST90199897	-0.0197475	0.00513089	0.0009322		GCST90399694	ebi-met1400-GCST90200575	X-21283 levels || id:ebi-met1400-GCST90200575	exposure	MR Egger	18	0.0317376	0.216476	0.885271
ebi-met1400-GCST90199757	GCST90399694	outcome	1,3,7-trimethylurate levels || id:ebi-met1400-GCST90199757	Simple mode	23	0.103267	0.0614497	0.107004	-0.0171748	0.223708	1.10879	0.982972	1.25071	0.998029		ebi-met1400-GCST90199759	GCST90399694	outcome	Indolebutyrate levels || id:ebi-met1400-GCST90199759	Inverse variance weighted	15.5839	17	0.553498		ebi-met1400-GCST90199898	GCST90399694	outcome	Glycoursodeoxycholate levels || id:ebi-met1400-GCST90199898	0.00489074	0.00510276	0.348252		GCST90399694	ebi-met1400-GCST90200575	X-21283 levels || id:ebi-met1400-GCST90200575	exposure	Simple mode	18	0.0495684	0.178808	0.784957
ebi-met1400-GCST90199757	GCST90399694	outcome	1,3,7-trimethylurate levels || id:ebi-met1400-GCST90199757	Weighted median	23	0.0115532	0.028291	0.683001	-0.0438971	0.0670035	1.01162	0.957052	1.0693	0.980121		ebi-met1400-GCST90199760	GCST90399694	outcome	5-acetylamino-6-amino-3-methyluracil levels || id:ebi-met1400-GCST90199760	MR Egger	32.3227	28	0.261579		ebi-met1400-GCST90199899	GCST90399694	outcome	1-(1-enyl-palmitoyl)-GPC (p-16:0) levels || id:ebi-met1400-GCST90199899	-0.00514296	0.0058042	0.38437		GCST90399694	ebi-met1400-GCST90200575	X-21283 levels || id:ebi-met1400-GCST90200575	exposure	Weighted median	18	0.0137424	0.107221	0.898015
ebi-met1400-GCST90199757	GCST90399694	outcome	1,3,7-trimethylurate levels || id:ebi-met1400-GCST90199757	Weighted mode	23	0.10177	0.0547927	0.0766982	-0.00562406	0.209163	1.10713	0.994392	1.23265	0.986253		ebi-met1400-GCST90199760	GCST90399694	outcome	5-acetylamino-6-amino-3-methyluracil levels || id:ebi-met1400-GCST90199760	Inverse variance weighted	32.3645	29	0.304106		ebi-met1400-GCST90199900	GCST90399694	outcome	Argininate levels || id:ebi-met1400-GCST90199900	0.00958257	0.0091528	0.307609		GCST90399694	ebi-met1400-GCST90200575	X-21283 levels || id:ebi-met1400-GCST90200575	exposure	Weighted mode	18	0.0408866	0.131318	0.759317
ebi-met1400-GCST90199760	GCST90399694	outcome	5-acetylamino-6-amino-3-methyluracil levels || id:ebi-met1400-GCST90199760	Inverse variance weighted	30	0.00865562	0.014139	0.54042	-0.0190569	0.0363681	1.00869	0.981124	1.03704	0.964404		ebi-met1400-GCST90199761	GCST90399694	outcome	N1-methylinosine levels || id:ebi-met1400-GCST90199761	MR Egger	23.7809	26	0.588491		ebi-met1400-GCST90199901	GCST90399694	outcome	1-methyl-5-imidazoleacetate levels || id:ebi-met1400-GCST90199901	-0.00138599	0.0047334	0.77241		GCST90399694	ebi-met1400-GCST90200576	X-21285 levels || id:ebi-met1400-GCST90200576	exposure	Inverse variance weighted	19	-0.0560175	0.0831179	0.500342
ebi-met1400-GCST90199760	GCST90399694	outcome	5-acetylamino-6-amino-3-methyluracil levels || id:ebi-met1400-GCST90199760	MR Egger	30	0.0125682	0.0250923	0.620371	-0.0366127	0.061749	1.01265	0.964049	1.0637	0.990997		ebi-met1400-GCST90199761	GCST90399694	outcome	N1-methylinosine levels || id:ebi-met1400-GCST90199761	Inverse variance weighted	23.8421	27	0.639061		ebi-met1400-GCST90199902	GCST90399694	outcome	Hydantoin-5-propionate levels || id:ebi-met1400-GCST90199902	0.00996862	0.00757761	0.212911		GCST90399694	ebi-met1400-GCST90200576	X-21285 levels || id:ebi-met1400-GCST90200576	exposure	MR Egger	19	-0.101158	0.226487	0.660772
ebi-met1400-GCST90199760	GCST90399694	outcome	5-acetylamino-6-amino-3-methyluracil levels || id:ebi-met1400-GCST90199760	Simple mode	30	0.0376438	0.047893	0.438244	-0.0562264	0.131514	1.03836	0.945325	1.14055	0.998029		ebi-met1400-GCST90199762	GCST90399694	outcome	N6-carbamoylthreonyladenosine levels || id:ebi-met1400-GCST90199762	MR Egger	45.1808	28	0.0211496		ebi-met1400-GCST90199903	GCST90399694	outcome	2-oxoarginine levels || id:ebi-met1400-GCST90199903	-0.00413539	0.0112052	0.719089		GCST90399694	ebi-met1400-GCST90200576	X-21285 levels || id:ebi-met1400-GCST90200576	exposure	Simple mode	19	0.0699474	0.20048	0.731212
ebi-met1400-GCST90199760	GCST90399694	outcome	5-acetylamino-6-amino-3-methyluracil levels || id:ebi-met1400-GCST90199760	Weighted median	30	0.0149563	0.019515	0.443438	-0.023293	0.0532056	1.01507	0.976976	1.05465	0.972518		ebi-met1400-GCST90199762	GCST90399694	outcome	N6-carbamoylthreonyladenosine levels || id:ebi-met1400-GCST90199762	Inverse variance weighted	45.4791	29	0.0264178		ebi-met1400-GCST90199904	GCST90399694	outcome	Pantoate levels || id:ebi-met1400-GCST90199904	-0.00105794	0.00580098	0.85696		GCST90399694	ebi-met1400-GCST90200576	X-21285 levels || id:ebi-met1400-GCST90200576	exposure	Weighted median	19	0.00280787	0.115958	0.980681
ebi-met1400-GCST90199760	GCST90399694	outcome	5-acetylamino-6-amino-3-methyluracil levels || id:ebi-met1400-GCST90199760	Weighted mode	30	0.0182818	0.0189841	0.343509	-0.0189272	0.0554907	1.01845	0.981251	1.05706	0.986253		ebi-met1400-GCST90199763	GCST90399694	outcome	1-methylxanthine levels || id:ebi-met1400-GCST90199763	MR Egger	37.942	23	0.0258394		ebi-met1400-GCST90199905	GCST90399694	outcome	Formiminoglutamate levels || id:ebi-met1400-GCST90199905	-0.00594359	0.00451325	0.202056		GCST90399694	ebi-met1400-GCST90200576	X-21285 levels || id:ebi-met1400-GCST90200576	exposure	Weighted mode	19	0.0112209	0.140629	0.937284
ebi-met1400-GCST90199769	GCST90399694	outcome	3-hydroxydodecanedioate levels || id:ebi-met1400-GCST90199769	Inverse variance weighted	18	-0.00756708	0.0209641	0.718134	-0.0486567	0.0335226	0.992461	0.952508	1.03409	0.964404		ebi-met1400-GCST90199763	GCST90399694	outcome	1-methylxanthine levels || id:ebi-met1400-GCST90199763	Inverse variance weighted	38.5987	24	0.0300757		ebi-met1400-GCST90199906	GCST90399694	outcome	1-(1-enyl-palmitoyl)-GPE (p-16:0) levels || id:ebi-met1400-GCST90199906	0.000309475	0.00626753	0.961108		GCST90399694	ebi-met1400-GCST90200590	X-21470 levels || id:ebi-met1400-GCST90200590	exposure	Inverse variance weighted	19	-0.0298528	0.0725937	0.680903
ebi-met1400-GCST90199769	GCST90399694	outcome	3-hydroxydodecanedioate levels || id:ebi-met1400-GCST90199769	MR Egger	18	-0.00847663	0.0439567	0.84951	-0.0946317	0.0776784	0.991559	0.909708	1.08078	0.990997		ebi-met1400-GCST90199764	GCST90399694	outcome	N2,n2-dimethylguanosine levels || id:ebi-met1400-GCST90199764	MR Egger	8.85723	14	0.840086		ebi-met1400-GCST90199907	GCST90399694	outcome	S-methylcysteine sulfoxide levels || id:ebi-met1400-GCST90199907	0.00216917	0.00853894	0.803163		GCST90399694	ebi-met1400-GCST90200590	X-21470 levels || id:ebi-met1400-GCST90200590	exposure	MR Egger	19	0.0125477	0.196507	0.949832
ebi-met1400-GCST90199769	GCST90399694	outcome	3-hydroxydodecanedioate levels || id:ebi-met1400-GCST90199769	Simple mode	18	-0.00832465	0.0458481	0.858067	-0.0981869	0.0815376	0.99171	0.906479	1.08495	0.998029		ebi-met1400-GCST90199764	GCST90399694	outcome	N2,n2-dimethylguanosine levels || id:ebi-met1400-GCST90199764	Inverse variance weighted	8.97303	15	0.878923		ebi-met1400-GCST90199908	GCST90399694	outcome	2-o-methylascorbic acid levels || id:ebi-met1400-GCST90199908	-0.00182329	0.00470274	0.702134		GCST90399694	ebi-met1400-GCST90200590	X-21470 levels || id:ebi-met1400-GCST90200590	exposure	Simple mode	19	0.110187	0.204683	0.596944
ebi-met1400-GCST90199769	GCST90399694	outcome	3-hydroxydodecanedioate levels || id:ebi-met1400-GCST90199769	Weighted median	18	-0.00510596	0.0271673	0.85092	-0.0583539	0.0481419	0.994907	0.943316	1.04932	0.980121		ebi-met1400-GCST90199765	GCST90399694	outcome	4-hydroxyhippurate levels || id:ebi-met1400-GCST90199765	MR Egger	23.3811	16	0.10392		ebi-met1400-GCST90199909	GCST90399694	outcome	Eicosanedioate (C20-DC) levels || id:ebi-met1400-GCST90199909	0.000558069	0.00762787	0.94312		GCST90399694	ebi-met1400-GCST90200590	X-21470 levels || id:ebi-met1400-GCST90200590	exposure	Weighted median	19	0.142933	0.1042	0.170153
ebi-met1400-GCST90199769	GCST90399694	outcome	3-hydroxydodecanedioate levels || id:ebi-met1400-GCST90199769	Weighted mode	18	-0.00208786	0.0421745	0.961094	-0.0847498	0.0805741	0.997914	0.918742	1.08391	0.995147		ebi-met1400-GCST90199765	GCST90399694	outcome	4-hydroxyhippurate levels || id:ebi-met1400-GCST90199765	Inverse variance weighted	24.2413	17	0.113026		ebi-met1400-GCST90199910	GCST90399694	outcome	1-(1-enyl-stearoyl)-GPE (p-18:0) levels || id:ebi-met1400-GCST90199910	0.010083	0.00647637	0.136905		GCST90399694	ebi-met1400-GCST90200590	X-21470 levels || id:ebi-met1400-GCST90200590	exposure	Weighted mode	19	0.110187	0.140658	0.443597
ebi-met1400-GCST90199770	GCST90399694	outcome	1-arachidonylglycerol (20:4) levels || id:ebi-met1400-GCST90199770	Inverse variance weighted	20	0.0400416	0.0167698	0.016953	0.00717284	0.0729103	1.04085	1.0072	1.07563	0.70912		ebi-met1400-GCST90199766	GCST90399694	outcome	3-(3-amino-3-carboxypropyl)uridine levels || id:ebi-met1400-GCST90199766	MR Egger	12.1771	9	0.203509		ebi-met1400-GCST90199911	GCST90399694	outcome	Beta-citrylglutamate levels || id:ebi-met1400-GCST90199911	-3.34885e-05	0.00443788	0.994047		GCST90399694	ebi-met1400-GCST90200623	X-24241 levels || id:ebi-met1400-GCST90200623	exposure	Inverse variance weighted	19	-0.0275204	0.0703011	0.695454
ebi-met1400-GCST90199770	GCST90399694	outcome	1-arachidonylglycerol (20:4) levels || id:ebi-met1400-GCST90199770	MR Egger	20	0.036992	0.0330542	0.277797	-0.0277943	0.101778	1.03768	0.972588	1.10714	0.990997		ebi-met1400-GCST90199766	GCST90399694	outcome	3-(3-amino-3-carboxypropyl)uridine levels || id:ebi-met1400-GCST90199766	Inverse variance weighted	12.568	10	0.248837		ebi-met1400-GCST90199912	GCST90399694	outcome	N-oleoyltaurine levels || id:ebi-met1400-GCST90199912	0.0100815	0.0078348	0.217682		GCST90399694	ebi-met1400-GCST90200623	X-24241 levels || id:ebi-met1400-GCST90200623	exposure	MR Egger	19	0.0714791	0.185402	0.704623
ebi-met1400-GCST90199770	GCST90399694	outcome	1-arachidonylglycerol (20:4) levels || id:ebi-met1400-GCST90199770	Simple mode	20	0.0276774	0.0415997	0.513838	-0.053858	0.109213	1.02806	0.947567	1.1154	0.998029		ebi-met1400-GCST90199767	GCST90399694	outcome	5,6-dihydrouridine levels || id:ebi-met1400-GCST90199767	MR Egger	25.0223	22	0.296011		ebi-met1400-GCST90199913	GCST90399694	outcome	Docosadioate (C22-DC) levels || id:ebi-met1400-GCST90199913	-0.00742383	0.00545218	0.188459		GCST90399694	ebi-met1400-GCST90200623	X-24241 levels || id:ebi-met1400-GCST90200623	exposure	Simple mode	19	-0.0811695	0.171452	0.641601
ebi-met1400-GCST90199770	GCST90399694	outcome	1-arachidonylglycerol (20:4) levels || id:ebi-met1400-GCST90199770	Weighted median	20	0.0671453	0.0234702	0.0042247	0.0211438	0.113147	1.06945	1.02137	1.1198	0.546539		ebi-met1400-GCST90199767	GCST90399694	outcome	5,6-dihydrouridine levels || id:ebi-met1400-GCST90199767	Inverse variance weighted	25.3667	23	0.331662		ebi-met1400-GCST90199914	GCST90399694	outcome	Oleoyl-linoleoyl-glycerol (18:1/18:2) [2] levels || id:ebi-met1400-GCST90199914	-0.00461737	0.00699917	0.515997		GCST90399694	ebi-met1400-GCST90200623	X-24241 levels || id:ebi-met1400-GCST90200623	exposure	Weighted median	19	-0.0627805	0.0962671	0.514305
ebi-met1400-GCST90199770	GCST90399694	outcome	1-arachidonylglycerol (20:4) levels || id:ebi-met1400-GCST90199770	Weighted mode	20	0.0626859	0.0244563	0.0190196	0.0147514	0.11062	1.06469	1.01486	1.11697	0.986253		ebi-met1400-GCST90199768	GCST90399694	outcome	Phenylacetylglutamine levels || id:ebi-met1400-GCST90199768	MR Egger	14.9321	10	0.134556		ebi-met1400-GCST90199915	GCST90399694	outcome	Imidazole propionate levels || id:ebi-met1400-GCST90199915	0.00469698	0.0053951	0.393372		GCST90399694	ebi-met1400-GCST90200623	X-24241 levels || id:ebi-met1400-GCST90200623	exposure	Weighted mode	19	-0.0765745	0.12428	0.545511
ebi-met1400-GCST90199773	GCST90399694	outcome	Phenol sulfate levels || id:ebi-met1400-GCST90199773	Inverse variance weighted	17	0.0240089	0.0275438	0.383394	-0.029977	0.0779948	1.0243	0.970468	1.08112	0.964404		ebi-met1400-GCST90199768	GCST90399694	outcome	Phenylacetylglutamine levels || id:ebi-met1400-GCST90199768	Inverse variance weighted	15.801	11	0.14868		ebi-met1400-GCST90199916	GCST90399694	outcome	Carnitine C18:2 levels || id:ebi-met1400-GCST90199916	-0.00458869	0.00622077	0.468529		GCST90399694	ebi-met1400-GCST90200684	N-acetyl-aspartyl-glutamate (naag) levels || id:ebi-met1400-GCST90200684	exposure	Inverse variance weighted	19	-0.0691351	0.0718084	0.335662
ebi-met1400-GCST90199773	GCST90399694	outcome	Phenol sulfate levels || id:ebi-met1400-GCST90199773	MR Egger	17	0.151922	0.0659427	0.0359559	0.0226742	0.281169	1.16407	1.02293	1.32468	0.960761		ebi-met1400-GCST90199769	GCST90399694	outcome	3-hydroxydodecanedioate levels || id:ebi-met1400-GCST90199769	MR Egger	5.82633	16	0.989865		ebi-met1400-GCST90199917	GCST90399694	outcome	Pregnanediol-3-glucuronide levels || id:ebi-met1400-GCST90199917	-0.000302586	0.00492699	0.951518		GCST90399694	ebi-met1400-GCST90200684	N-acetyl-aspartyl-glutamate (naag) levels || id:ebi-met1400-GCST90200684	exposure	MR Egger	19	-0.194604	0.189758	0.319482
ebi-met1400-GCST90199773	GCST90399694	outcome	Phenol sulfate levels || id:ebi-met1400-GCST90199773	Simple mode	17	0.0634151	0.0633347	0.3316	-0.060721	0.187551	1.06547	0.941086	1.20629	0.998029		ebi-met1400-GCST90199769	GCST90399694	outcome	3-hydroxydodecanedioate levels || id:ebi-met1400-GCST90199769	Inverse variance weighted	5.82689	17	0.994275		ebi-met1400-GCST90199918	GCST90399694	outcome	Carboxyethyl-gaba levels || id:ebi-met1400-GCST90199918	-0.00616849	0.00563047	0.287716		GCST90399694	ebi-met1400-GCST90200684	N-acetyl-aspartyl-glutamate (naag) levels || id:ebi-met1400-GCST90200684	exposure	Simple mode	19	-0.180212	0.151767	0.250495
ebi-met1400-GCST90199773	GCST90399694	outcome	Phenol sulfate levels || id:ebi-met1400-GCST90199773	Weighted median	17	0.042369	0.035948	0.23855	-0.0280891	0.112827	1.04328	0.972302	1.11944	0.972518		ebi-met1400-GCST90199770	GCST90399694	outcome	1-arachidonylglycerol (20:4) levels || id:ebi-met1400-GCST90199770	MR Egger	16.6443	18	0.547675		ebi-met1400-GCST90199919	GCST90399694	outcome	Alliin levels || id:ebi-met1400-GCST90199919	-0.00104404	0.0069103	0.882065		GCST90399694	ebi-met1400-GCST90200684	N-acetyl-aspartyl-glutamate (naag) levels || id:ebi-met1400-GCST90200684	exposure	Weighted median	19	-0.134823	0.101145	0.182542
ebi-met1400-GCST90199773	GCST90399694	outcome	Phenol sulfate levels || id:ebi-met1400-GCST90199773	Weighted mode	17	0.0606893	0.0625181	0.346121	-0.0618462	0.183225	1.06257	0.940027	1.20108	0.986253		ebi-met1400-GCST90199770	GCST90399694	outcome	1-arachidonylglycerol (20:4) levels || id:ebi-met1400-GCST90199770	Inverse variance weighted	16.6558	19	0.613177		ebi-met1400-GCST90199920	GCST90399694	outcome	Trimethylamine n-oxide levels || id:ebi-met1400-GCST90199920	-0.0023631	0.00808639	0.775547		GCST90399694	ebi-met1400-GCST90200684	N-acetyl-aspartyl-glutamate (naag) levels || id:ebi-met1400-GCST90200684	exposure	Weighted mode	19	-0.155198	0.131569	0.253517
ebi-met1400-GCST90199775	GCST90399694	outcome	Gamma-glutamylisoleucine levels || id:ebi-met1400-GCST90199775	Inverse variance weighted	11	-0.0488349	0.0272418	0.0730293	-0.102229	0.00455897	0.952338	0.902823	1.00457	0.839115		ebi-met1400-GCST90199771	GCST90399694	outcome	7-methylguanine levels || id:ebi-met1400-GCST90199771	MR Egger	22.1061	18	0.227307		ebi-met1400-GCST90199921	GCST90399694	outcome	Dihydroferulate levels || id:ebi-met1400-GCST90199921	0.0112345	0.0105282	0.313722		GCST90399694	ebi-met1400-GCST90200707	Glycine levels || id:ebi-met1400-GCST90200707	exposure	Inverse variance weighted	19	-0.0136326	0.0874584	0.876132
ebi-met1400-GCST90199775	GCST90399694	outcome	Gamma-glutamylisoleucine levels || id:ebi-met1400-GCST90199775	MR Egger	11	-0.0655622	0.0477069	0.202608	-0.159068	0.0279433	0.936541	0.852939	1.02834	0.990997		ebi-met1400-GCST90199771	GCST90399694	outcome	7-methylguanine levels || id:ebi-met1400-GCST90199771	Inverse variance weighted	22.624	19	0.254311		ebi-met1400-GCST90199922	GCST90399694	outcome	Prolylglycine levels || id:ebi-met1400-GCST90199922	-0.00619865	0.00608583	0.319018		GCST90399694	ebi-met1400-GCST90200707	Glycine levels || id:ebi-met1400-GCST90200707	exposure	MR Egger	19	-0.317561	0.224015	0.17438
ebi-met1400-GCST90199775	GCST90399694	outcome	Gamma-glutamylisoleucine levels || id:ebi-met1400-GCST90199775	Simple mode	11	-0.0330047	0.0586194	0.585814	-0.147899	0.0818894	0.967534	0.862518	1.08534	0.998029		ebi-met1400-GCST90199772	GCST90399694	outcome	1-stearoyl-GPE (18:0) levels || id:ebi-met1400-GCST90199772	MR Egger	32.7695	27	0.204783		ebi-met1400-GCST90199923	GCST90399694	outcome	N-palmitoylglycine levels || id:ebi-met1400-GCST90199923	-0.00843663	0.00733726	0.274598		GCST90399694	ebi-met1400-GCST90200707	Glycine levels || id:ebi-met1400-GCST90200707	exposure	Simple mode	19	-0.0689825	0.174897	0.697906
ebi-met1400-GCST90199775	GCST90399694	outcome	Gamma-glutamylisoleucine levels || id:ebi-met1400-GCST90199775	Weighted median	11	-0.0459392	0.0386525	0.23463	-0.121698	0.0298198	0.9551	0.885416	1.03027	0.972518		ebi-met1400-GCST90199772	GCST90399694	outcome	1-stearoyl-GPE (18:0) levels || id:ebi-met1400-GCST90199772	Inverse variance weighted	34.44	28	0.186761		ebi-met1400-GCST90199924	GCST90399694	outcome	N-methyltaurine levels || id:ebi-met1400-GCST90199924	0.000536326	0.00511398	0.917575		GCST90399694	ebi-met1400-GCST90200707	Glycine levels || id:ebi-met1400-GCST90200707	exposure	Weighted median	19	-0.0783288	0.104269	0.452523
ebi-met1400-GCST90199775	GCST90399694	outcome	Gamma-glutamylisoleucine levels || id:ebi-met1400-GCST90199775	Weighted mode	11	-0.0398326	0.043095	0.377096	-0.124299	0.0446336	0.96095	0.883116	1.04564	0.986253		ebi-met1400-GCST90199773	GCST90399694	outcome	Phenol sulfate levels || id:ebi-met1400-GCST90199773	MR Egger	16.8196	15	0.329761		ebi-met1400-GCST90199925	GCST90399694	outcome	Succinimide levels || id:ebi-met1400-GCST90199925	0.00769777	0.00547624	0.178944		GCST90399694	ebi-met1400-GCST90200707	Glycine levels || id:ebi-met1400-GCST90200707	exposure	Weighted mode	19	-0.0739003	0.117098	0.53591
ebi-met1400-GCST90199776	GCST90399694	outcome	Malonylcarnitine levels || id:ebi-met1400-GCST90199776	Inverse variance weighted	18	-0.0154323	0.0247595	0.533096	-0.063961	0.0330964	0.984686	0.938042	1.03365	0.964404		ebi-met1400-GCST90199773	GCST90399694	outcome	Phenol sulfate levels || id:ebi-met1400-GCST90199773	Inverse variance weighted	21.7481	16	0.151514		ebi-met1400-GCST90199926	GCST90399694	outcome	N-acetylcarnosine levels || id:ebi-met1400-GCST90199926	0.00139222	0.00438961	0.754407		GCST90399694	ebi-met1400-GCST90200744	Arginine to glutamate ratio || id:ebi-met1400-GCST90200744	exposure	Inverse variance weighted	19	-0.159914	0.0742994	0.031374
ebi-met1400-GCST90199776	GCST90399694	outcome	Malonylcarnitine levels || id:ebi-met1400-GCST90199776	MR Egger	18	-0.0322874	0.0687389	0.644899	-0.167016	0.102441	0.968228	0.846186	1.10787	0.990997		ebi-met1400-GCST90199774	GCST90399694	outcome	Oleoylcarnitine levels || id:ebi-met1400-GCST90199774	MR Egger	24.425	20	0.22432		ebi-met1400-GCST90199927	GCST90399694	outcome	Histidine betaine (hercynine) levels || id:ebi-met1400-GCST90199927	-0.00301587	0.00852633	0.730898		GCST90399694	ebi-met1400-GCST90200744	Arginine to glutamate ratio || id:ebi-met1400-GCST90200744	exposure	MR Egger	19	-0.000577431	0.19775	0.997704
ebi-met1400-GCST90199776	GCST90399694	outcome	Malonylcarnitine levels || id:ebi-met1400-GCST90199776	Simple mode	18	-0.0607075	0.0530873	0.268663	-0.164759	0.0433437	0.941099	0.848098	1.0443	0.998029		ebi-met1400-GCST90199774	GCST90399694	outcome	Oleoylcarnitine levels || id:ebi-met1400-GCST90199774	Inverse variance weighted	27.3537	21	0.159452		ebi-met1400-GCST90199928	GCST90399694	outcome	2-stearoyl-GPE (18:0) levels || id:ebi-met1400-GCST90199928	0.00768775	0.00499734	0.138218		GCST90399694	ebi-met1400-GCST90200744	Arginine to glutamate ratio || id:ebi-met1400-GCST90200744	exposure	Simple mode	19	-0.265086	0.160931	0.116863
ebi-met1400-GCST90199776	GCST90399694	outcome	Malonylcarnitine levels || id:ebi-met1400-GCST90199776	Weighted median	18	-0.044649	0.027853	0.108929	-0.0992408	0.00994285	0.956333	0.905525	1.00999	0.972518		ebi-met1400-GCST90199775	GCST90399694	outcome	Gamma-glutamylisoleucine levels || id:ebi-met1400-GCST90199775	MR Egger	9.28362	9	0.411517		ebi-met1400-GCST90199929	GCST90399694	outcome	Margaroylcarnitine (C17) levels || id:ebi-met1400-GCST90199929	-0.00256559	0.00474301	0.593997		GCST90399694	ebi-met1400-GCST90200744	Arginine to glutamate ratio || id:ebi-met1400-GCST90200744	exposure	Weighted median	19	-0.158549	0.103454	0.125385
ebi-met1400-GCST90199776	GCST90399694	outcome	Malonylcarnitine levels || id:ebi-met1400-GCST90199776	Weighted mode	18	-0.0620958	0.0573549	0.294078	-0.174511	0.0503198	0.939793	0.839867	1.05161	0.986253		ebi-met1400-GCST90199775	GCST90399694	outcome	Gamma-glutamylisoleucine levels || id:ebi-met1400-GCST90199775	Inverse variance weighted	9.4747	10	0.487722		ebi-met1400-GCST90199930	GCST90399694	outcome	(R)-3-hydroxybutyrylcarnitine levels || id:ebi-met1400-GCST90199930	-0.00690677	0.00696763	0.335456		GCST90399694	ebi-met1400-GCST90200744	Arginine to glutamate ratio || id:ebi-met1400-GCST90200744	exposure	Weighted mode	19	-0.178524	0.119627	0.15293
ebi-met1400-GCST90199778	GCST90399694	outcome	N-methyl-2-pyridone-5-carboxamide levels || id:ebi-met1400-GCST90199778	Inverse variance weighted	16	0.0177777	0.0191494	0.353215	-0.0197551	0.0553105	1.01794	0.980439	1.05687	0.964404		ebi-met1400-GCST90199776	GCST90399694	outcome	Malonylcarnitine levels || id:ebi-met1400-GCST90199776	MR Egger	28.4923	16	0.0275933		ebi-met1400-GCST90199931	GCST90399694	outcome	Lanthionine levels || id:ebi-met1400-GCST90199931	-0.00304486	0.00854562	0.725166		GCST90399694	ebi-met1400-GCST90200749	Arachidonate (20:4n6) to pyruvate ratio || id:ebi-met1400-GCST90200749	exposure	Inverse variance weighted	19	-0.0351031	0.0686838	0.609293
ebi-met1400-GCST90199778	GCST90399694	outcome	N-methyl-2-pyridone-5-carboxamide levels || id:ebi-met1400-GCST90199778	MR Egger	16	0.0291883	0.0290978	0.33283	-0.0278433	0.0862199	1.02962	0.972541	1.09005	0.990997		ebi-met1400-GCST90199776	GCST90399694	outcome	Malonylcarnitine levels || id:ebi-met1400-GCST90199776	Inverse variance weighted	28.6164	17	0.0382317		ebi-met1400-GCST90199932	GCST90399694	outcome	Mannonate levels || id:ebi-met1400-GCST90199932	-0.00517964	0.00398766	0.209516		GCST90399694	ebi-met1400-GCST90200749	Arachidonate (20:4n6) to pyruvate ratio || id:ebi-met1400-GCST90200749	exposure	MR Egger	19	-0.0194858	0.181604	0.915808
ebi-met1400-GCST90199778	GCST90399694	outcome	N-methyl-2-pyridone-5-carboxamide levels || id:ebi-met1400-GCST90199778	Simple mode	16	0.0261791	0.0452089	0.571137	-0.0624304	0.114789	1.02652	0.939478	1.12164	0.998029		ebi-met1400-GCST90199777	GCST90399694	outcome	1-palmitoleoyl-GPC (16:1) levels || id:ebi-met1400-GCST90199777	MR Egger	25.4995	29	0.652087		ebi-met1400-GCST90199933	GCST90399694	outcome	3b-hydroxy-5-cholenoic acid levels || id:ebi-met1400-GCST90199933	-0.00357425	0.0062723	0.574077		GCST90399694	ebi-met1400-GCST90200749	Arachidonate (20:4n6) to pyruvate ratio || id:ebi-met1400-GCST90200749	exposure	Simple mode	19	0.0357219	0.159374	0.825174
ebi-met1400-GCST90199778	GCST90399694	outcome	N-methyl-2-pyridone-5-carboxamide levels || id:ebi-met1400-GCST90199778	Weighted median	16	0.032168	0.0283519	0.256543	-0.0234017	0.0877377	1.03269	0.97687	1.0917	0.972518		ebi-met1400-GCST90199777	GCST90399694	outcome	1-palmitoleoyl-GPC (16:1) levels || id:ebi-met1400-GCST90199777	Inverse variance weighted	28.1457	30	0.562718		ebi-met1400-GCST90199934	GCST90399694	outcome	2-hydroxydecanoate levels || id:ebi-met1400-GCST90199934	-0.00394701	0.00503777	0.445539		GCST90399694	ebi-met1400-GCST90200749	Arachidonate (20:4n6) to pyruvate ratio || id:ebi-met1400-GCST90200749	exposure	Weighted median	19	0.00627347	0.0964803	0.948155
ebi-met1400-GCST90199778	GCST90399694	outcome	N-methyl-2-pyridone-5-carboxamide levels || id:ebi-met1400-GCST90199778	Weighted mode	16	0.0333259	0.0287342	0.264258	-0.022993	0.0896449	1.03389	0.977269	1.09379	0.986253		ebi-met1400-GCST90199778	GCST90399694	outcome	N-methyl-2-pyridone-5-carboxamide levels || id:ebi-met1400-GCST90199778	MR Egger	5.79979	14	0.971288		ebi-met1400-GCST90199935	GCST90399694	outcome	Glycohyocholate levels || id:ebi-met1400-GCST90199935	0.00402991	0.0057747	0.499754		GCST90399694	ebi-met1400-GCST90200749	Arachidonate (20:4n6) to pyruvate ratio || id:ebi-met1400-GCST90200749	exposure	Weighted mode	19	0.0235268	0.12358	0.851145
ebi-met1400-GCST90199780	GCST90399694	outcome	1-stearoyl-GPG (18:0) levels || id:ebi-met1400-GCST90199780	Inverse variance weighted	19	-0.00454193	0.0185169	0.806235	-0.0408351	0.0317512	0.995468	0.959987	1.03226	0.978103		ebi-met1400-GCST90199778	GCST90399694	outcome	N-methyl-2-pyridone-5-carboxamide levels || id:ebi-met1400-GCST90199778	Inverse variance weighted	6.07105	15	0.978529		ebi-met1400-GCST90199936	GCST90399694	outcome	3-methyl catechol sulfate (2) levels || id:ebi-met1400-GCST90199936	-0.00328206	0.00628733	0.606654		GCST90399694	ebi-met1400-GCST90200750	Aspartate to asparagine ratio || id:ebi-met1400-GCST90200750	exposure	Inverse variance weighted	19	0.0643471	0.0686661	0.348706
ebi-met1400-GCST90199780	GCST90399694	outcome	1-stearoyl-GPG (18:0) levels || id:ebi-met1400-GCST90199780	MR Egger	19	-0.00864202	0.04221	0.840207	-0.0913735	0.0740895	0.991395	0.912677	1.0769	0.990997		ebi-met1400-GCST90199779	GCST90399694	outcome	Gamma-glutamyl-2-aminobutyrate levels || id:ebi-met1400-GCST90199779	MR Egger	24.6115	22	0.316009		ebi-met1400-GCST90199937	GCST90399694	outcome	2-aminooctanoate levels || id:ebi-met1400-GCST90199937	-0.00212046	0.00613303	0.73282		GCST90399694	ebi-met1400-GCST90200750	Aspartate to asparagine ratio || id:ebi-met1400-GCST90200750	exposure	MR Egger	19	-0.0947661	0.181954	0.609207
ebi-met1400-GCST90199780	GCST90399694	outcome	1-stearoyl-GPG (18:0) levels || id:ebi-met1400-GCST90199780	Simple mode	19	-0.0210238	0.0424413	0.626338	-0.104209	0.0621611	0.979196	0.901037	1.06413	0.998029		ebi-met1400-GCST90199779	GCST90399694	outcome	Gamma-glutamyl-2-aminobutyrate levels || id:ebi-met1400-GCST90199779	Inverse variance weighted	24.845	23	0.358325		ebi-met1400-GCST90199938	GCST90399694	outcome	3-methyl catechol sulfate (1) levels || id:ebi-met1400-GCST90199938	0.00715184	0.00474688	0.144953		GCST90399694	ebi-met1400-GCST90200750	Aspartate to asparagine ratio || id:ebi-met1400-GCST90200750	exposure	Simple mode	19	0.00692972	0.145255	0.962475
ebi-met1400-GCST90199780	GCST90399694	outcome	1-stearoyl-GPG (18:0) levels || id:ebi-met1400-GCST90199780	Weighted median	19	-0.0177335	0.0258372	0.492487	-0.0683744	0.0329073	0.982423	0.933911	1.03345	0.972518		ebi-met1400-GCST90199780	GCST90399694	outcome	1-stearoyl-GPG (18:0) levels || id:ebi-met1400-GCST90199780	MR Egger	5.63421	17	0.995326		ebi-met1400-GCST90199939	GCST90399694	outcome	4-methylcatechol sulfate levels || id:ebi-met1400-GCST90199939	-0.00291115	0.00931541	0.75869		GCST90399694	ebi-met1400-GCST90200750	Aspartate to asparagine ratio || id:ebi-met1400-GCST90200750	exposure	Weighted median	19	0.0116286	0.0988105	0.906317
ebi-met1400-GCST90199780	GCST90399694	outcome	1-stearoyl-GPG (18:0) levels || id:ebi-met1400-GCST90199780	Weighted mode	19	-0.0301863	0.0342413	0.389627	-0.0972992	0.0369266	0.970265	0.907284	1.03762	0.986253		ebi-met1400-GCST90199780	GCST90399694	outcome	1-stearoyl-GPG (18:0) levels || id:ebi-met1400-GCST90199780	Inverse variance weighted	5.6459	18	0.997434		ebi-met1400-GCST90199940	GCST90399694	outcome	Guaiacol sulfate levels || id:ebi-met1400-GCST90199940	0.015779	0.00493512	0.00452413		GCST90399694	ebi-met1400-GCST90200750	Aspartate to asparagine ratio || id:ebi-met1400-GCST90200750	exposure	Weighted mode	19	-0.00178328	0.129842	0.989193
ebi-met1400-GCST90199783	GCST90399694	outcome	5-methyluridine (ribothymidine) levels || id:ebi-met1400-GCST90199783	Inverse variance weighted	24	-0.0176738	0.014602	0.226139	-0.0462937	0.0109462	0.982481	0.954762	1.01101	0.920543		ebi-met1400-GCST90199781	GCST90399694	outcome	Hexanoylglycine levels || id:ebi-met1400-GCST90199781	MR Egger	22.1938	21	0.388418		ebi-met1400-GCST90199941	GCST90399694	outcome	Gamma-CEHC glucuronide levels || id:ebi-met1400-GCST90199941	0.00486997	0.00678374	0.481128		GCST90399694	ebi-met1400-GCST90200752	Succinate to acetoacetate ratio || id:ebi-met1400-GCST90200752	exposure	Inverse variance weighted	19	-0.035144	0.0984895	0.721219
ebi-met1400-GCST90199783	GCST90399694	outcome	5-methyluridine (ribothymidine) levels || id:ebi-met1400-GCST90199783	MR Egger	24	-0.0228686	0.0216912	0.303195	-0.0653833	0.0196461	0.977391	0.936708	1.01984	0.990997		ebi-met1400-GCST90199781	GCST90399694	outcome	Hexanoylglycine levels || id:ebi-met1400-GCST90199781	Inverse variance weighted	22.2048	22	0.447724		ebi-met1400-GCST90199942	GCST90399694	outcome	Dimethyl sulfone levels || id:ebi-met1400-GCST90199942	0.00483104	0.00677672	0.484579		GCST90399694	ebi-met1400-GCST90200752	Succinate to acetoacetate ratio || id:ebi-met1400-GCST90200752	exposure	MR Egger	19	0.0259442	0.266419	0.923563
ebi-met1400-GCST90199783	GCST90399694	outcome	5-methyluridine (ribothymidine) levels || id:ebi-met1400-GCST90199783	Simple mode	24	-0.0335314	0.0376773	0.3827	-0.107379	0.040316	0.967025	0.898185	1.04114	0.998029		ebi-met1400-GCST90199782	GCST90399694	outcome	Glutamine degradant levels || id:ebi-met1400-GCST90199782	MR Egger	13.6787	19	0.80209		ebi-met1400-GCST90199943	GCST90399694	outcome	2-piperidinone levels || id:ebi-met1400-GCST90199943	-0.00323567	0.00635518	0.617604		GCST90399694	ebi-met1400-GCST90200752	Succinate to acetoacetate ratio || id:ebi-met1400-GCST90200752	exposure	Simple mode	19	-0.0420607	0.192583	0.829572
ebi-met1400-GCST90199783	GCST90399694	outcome	5-methyluridine (ribothymidine) levels || id:ebi-met1400-GCST90199783	Weighted median	24	-0.0206719	0.014305	0.148436	-0.0487097	0.00736595	0.97954	0.952458	1.00739	0.972518		ebi-met1400-GCST90199782	GCST90399694	outcome	Glutamine degradant levels || id:ebi-met1400-GCST90199782	Inverse variance weighted	13.7141	20	0.84469		ebi-met1400-GCST90199944	GCST90399694	outcome	Indolin-2-one levels || id:ebi-met1400-GCST90199944	0.00333122	0.00661022	0.621617		GCST90399694	ebi-met1400-GCST90200752	Succinate to acetoacetate ratio || id:ebi-met1400-GCST90200752	exposure	Weighted median	19	0.00443279	0.11245	0.968555
ebi-met1400-GCST90199783	GCST90399694	outcome	5-methyluridine (ribothymidine) levels || id:ebi-met1400-GCST90199783	Weighted mode	24	-0.0222655	0.0136843	0.117344	-0.0490868	0.0045558	0.977981	0.952098	1.00457	0.986253		ebi-met1400-GCST90199783	GCST90399694	outcome	5-methyluridine (ribothymidine) levels || id:ebi-met1400-GCST90199783	MR Egger	37.3954	22	0.0213972		ebi-met1400-GCST90199945	GCST90399694	outcome	Sphingomyelin (d18:1/14:0, d16:1/16:0) levels || id:ebi-met1400-GCST90199945	-0.00338905	0.00532763	0.530973		GCST90399694	ebi-met1400-GCST90200752	Succinate to acetoacetate ratio || id:ebi-met1400-GCST90200752	exposure	Weighted mode	19	0.0118897	0.13715	0.931874
ebi-met1400-GCST90199786	GCST90399694	outcome	2-hydroxy-3-methylvalerate levels || id:ebi-met1400-GCST90199786	Inverse variance weighted	28	0.0583815	0.0189675	0.00208415	0.0212052	0.0955579	1.06012	1.02143	1.10027	0.594629		ebi-met1400-GCST90199783	GCST90399694	outcome	5-methyluridine (ribothymidine) levels || id:ebi-met1400-GCST90199783	Inverse variance weighted	37.5798	23	0.0282429		ebi-met1400-GCST90199946	GCST90399694	outcome	3-acetylphenol sulfate levels || id:ebi-met1400-GCST90199946	0.0179773	0.00721286	0.0248762		GCST90399694	ebi-met1400-GCST90200826	Glycine to phosphate ratio || id:ebi-met1400-GCST90200826	exposure	Inverse variance weighted	19	0.0293176	0.090553	0.746119
ebi-met1400-GCST90199786	GCST90399694	outcome	2-hydroxy-3-methylvalerate levels || id:ebi-met1400-GCST90199786	MR Egger	28	0.0893564	0.0436847	0.0510492	0.00373437	0.174978	1.09347	1.00374	1.19122	0.960761		ebi-met1400-GCST90199784	GCST90399694	outcome	Cysteine-glutathione disulfide levels || id:ebi-met1400-GCST90199784	MR Egger	34.544	23	0.0576902		ebi-met1400-GCST90199947	GCST90399694	outcome	Sphingomyelin (d18:2/16:0, d18:1/16:1) levels || id:ebi-met1400-GCST90199947	0.0116814	0.00525458	0.039256		GCST90399694	ebi-met1400-GCST90200826	Glycine to phosphate ratio || id:ebi-met1400-GCST90200826	exposure	MR Egger	19	-0.319477	0.228616	0.180253
ebi-met1400-GCST90199786	GCST90399694	outcome	2-hydroxy-3-methylvalerate levels || id:ebi-met1400-GCST90199786	Simple mode	28	0.0462691	0.047308	0.336737	-0.0464546	0.138993	1.04736	0.954608	1.14912	0.998029		ebi-met1400-GCST90199784	GCST90399694	outcome	Cysteine-glutathione disulfide levels || id:ebi-met1400-GCST90199784	Inverse variance weighted	34.5479	24	0.0753912		ebi-met1400-GCST90199948	GCST90399694	outcome	S-allylcysteine levels || id:ebi-met1400-GCST90199948	-0.00195425	0.0069657	0.783156		GCST90399694	ebi-met1400-GCST90200826	Glycine to phosphate ratio || id:ebi-met1400-GCST90200826	exposure	Simple mode	19	0.0763478	0.168325	0.655556
ebi-met1400-GCST90199786	GCST90399694	outcome	2-hydroxy-3-methylvalerate levels || id:ebi-met1400-GCST90199786	Weighted median	28	0.0607324	0.0263698	0.0212729	0.00904764	0.112417	1.06261	1.00909	1.11898	0.754904		ebi-met1400-GCST90199785	GCST90399694	outcome	Isovalerylglycine levels || id:ebi-met1400-GCST90199785	MR Egger	24.439	19	0.179848		ebi-met1400-GCST90199949	GCST90399694	outcome	6-oxopiperidine-2-carboxylate levels || id:ebi-met1400-GCST90199949	0.0072762	0.00382976	0.0719609		GCST90399694	ebi-met1400-GCST90200826	Glycine to phosphate ratio || id:ebi-met1400-GCST90200826	exposure	Weighted median	19	-0.0214169	0.103253	0.835681
ebi-met1400-GCST90199786	GCST90399694	outcome	2-hydroxy-3-methylvalerate levels || id:ebi-met1400-GCST90199786	Weighted mode	28	0.0592661	0.036663	0.11761	-0.0125935	0.131126	1.06106	0.987485	1.14011	0.986253		ebi-met1400-GCST90199785	GCST90399694	outcome	Isovalerylglycine levels || id:ebi-met1400-GCST90199785	Inverse variance weighted	25.7261	20	0.175051		ebi-met1400-GCST90199950	GCST90399694	outcome	2-aminophenol sulfate levels || id:ebi-met1400-GCST90199950	-0.00247366	0.00475996	0.608046		GCST90399694	ebi-met1400-GCST90200826	Glycine to phosphate ratio || id:ebi-met1400-GCST90200826	exposure	Weighted mode	19	-0.02871	0.127388	0.824227
ebi-met1400-GCST90199788	GCST90399694	outcome	1-arachidonoyl-gpc (20:4n6) levels || id:ebi-met1400-GCST90199788	Inverse variance weighted	21	0.0222963	0.0105185	0.0340289	0.0016801	0.0429125	1.02255	1.00168	1.04385	0.801048		ebi-met1400-GCST90199786	GCST90399694	outcome	2-hydroxy-3-methylvalerate levels || id:ebi-met1400-GCST90199786	MR Egger	29.9411	26	0.270059		ebi-met1400-GCST90199951	GCST90399694	outcome	N-acetylalliin levels || id:ebi-met1400-GCST90199951	0.000581689	0.00488822	0.906408		GCST90399694	ebi-met1400-GCST90200836	Glycerol to glycerol 3-phosphate ratio || id:ebi-met1400-GCST90200836	exposure	Inverse variance weighted	19	0.0317887	0.0627896	0.612665
ebi-met1400-GCST90199788	GCST90399694	outcome	1-arachidonoyl-gpc (20:4n6) levels || id:ebi-met1400-GCST90199788	MR Egger	21	0.0403987	0.0151009	0.0149666	0.0108008	0.0699965	1.04123	1.01086	1.0725	0.960761		ebi-met1400-GCST90199786	GCST90399694	outcome	2-hydroxy-3-methylvalerate levels || id:ebi-met1400-GCST90199786	Inverse variance weighted	30.6569	27	0.285458		ebi-met1400-GCST90199952	GCST90399694	outcome	2-aminoheptanoate levels || id:ebi-met1400-GCST90199952	-0.00599931	0.00554257	0.290291		GCST90399694	ebi-met1400-GCST90200836	Glycerol to glycerol 3-phosphate ratio || id:ebi-met1400-GCST90200836	exposure	MR Egger	19	0.0170258	0.165981	0.919499
ebi-met1400-GCST90199788	GCST90399694	outcome	1-arachidonoyl-gpc (20:4n6) levels || id:ebi-met1400-GCST90199788	Simple mode	21	0.0057166	0.0416194	0.892124	-0.0758574	0.0872906	1.00573	0.926948	1.09121	0.998029		ebi-met1400-GCST90199787	GCST90399694	outcome	Homostachydrine levels || id:ebi-met1400-GCST90199787	MR Egger	8.83629	19	0.976101		ebi-met1400-GCST90199953	GCST90399694	outcome	3-methoxytyramine sulfate levels || id:ebi-met1400-GCST90199953	-0.000877962	0.00725777	0.905566		GCST90399694	ebi-met1400-GCST90200836	Glycerol to glycerol 3-phosphate ratio || id:ebi-met1400-GCST90200836	exposure	Simple mode	19	-0.0224521	0.147783	0.880936
ebi-met1400-GCST90199788	GCST90399694	outcome	1-arachidonoyl-gpc (20:4n6) levels || id:ebi-met1400-GCST90199788	Weighted median	21	0.0311773	0.0119443	0.00904847	0.00776641	0.0545882	1.03167	1.0078	1.05611	0.546539		ebi-met1400-GCST90199787	GCST90399694	outcome	Homostachydrine levels || id:ebi-met1400-GCST90199787	Inverse variance weighted	8.83725	20	0.984717		ebi-met1400-GCST90199954	GCST90399694	outcome	N2,N5-diacetylornithine levels || id:ebi-met1400-GCST90199954	-0.00580784	0.0038781	0.147276		GCST90399694	ebi-met1400-GCST90200836	Glycerol to glycerol 3-phosphate ratio || id:ebi-met1400-GCST90200836	exposure	Weighted median	19	-0.0231545	0.0901391	0.797275
ebi-met1400-GCST90199788	GCST90399694	outcome	1-arachidonoyl-gpc (20:4n6) levels || id:ebi-met1400-GCST90199788	Weighted mode	21	0.0308735	0.0126611	0.0242025	0.00605768	0.0556893	1.03136	1.00608	1.05727	0.986253		ebi-met1400-GCST90199788	GCST90399694	outcome	1-arachidonoyl-gpc (20:4n6) levels || id:ebi-met1400-GCST90199788	MR Egger	8.5068	19	0.980805		ebi-met1400-GCST90199955	GCST90399694	outcome	Ferulic acid 4-sulfate levels || id:ebi-met1400-GCST90199955	0.00343776	0.00295839	0.25503		GCST90399694	ebi-met1400-GCST90200836	Glycerol to glycerol 3-phosphate ratio || id:ebi-met1400-GCST90200836	exposure	Weighted mode	19	-0.0289471	0.119006	0.81057
ebi-met1400-GCST90199789	GCST90399694	outcome	2-palmitoyl-GPC (16:0) levels || id:ebi-met1400-GCST90199789	Inverse variance weighted	15	-0.029754	0.0234251	0.204021	-0.0756672	0.0161592	0.970684	0.927125	1.01629	0.912556		ebi-met1400-GCST90199788	GCST90399694	outcome	1-arachidonoyl-gpc (20:4n6) levels || id:ebi-met1400-GCST90199788	Inverse variance weighted	11.2981	20	0.938123		ebi-met1400-GCST90199956	GCST90399694	outcome	1H-indole-7-acetic acid levels || id:ebi-met1400-GCST90199956	-0.00804003	0.0057595	0.178826		GCST90399694	ebi-met1400-GCST90200838	Phosphate to glutamate ratio || id:ebi-met1400-GCST90200838	exposure	Inverse variance weighted	19	-0.123534	0.0740179	0.095122
ebi-met1400-GCST90199789	GCST90399694	outcome	2-palmitoyl-GPC (16:0) levels || id:ebi-met1400-GCST90199789	MR Egger	15	-0.0109374	0.0666377	0.872151	-0.141547	0.119672	0.989122	0.868014	1.12713	0.990997		ebi-met1400-GCST90199789	GCST90399694	outcome	2-palmitoyl-GPC (16:0) levels || id:ebi-met1400-GCST90199789	MR Egger	7.62212	13	0.867318		ebi-met1400-GCST90199957	GCST90399694	outcome	3-(3-hydroxyphenyl)propionate sulfate levels || id:ebi-met1400-GCST90199957	0.00680182	0.00742913	0.376568		GCST90399694	ebi-met1400-GCST90200838	Phosphate to glutamate ratio || id:ebi-met1400-GCST90200838	exposure	MR Egger	19	0.00835935	0.198403	0.966883
ebi-met1400-GCST90199789	GCST90399694	outcome	2-palmitoyl-GPC (16:0) levels || id:ebi-met1400-GCST90199789	Simple mode	15	-0.0164717	0.054526	0.767025	-0.123343	0.0903992	0.983663	0.883961	1.09461	0.998029		ebi-met1400-GCST90199789	GCST90399694	outcome	2-palmitoyl-GPC (16:0) levels || id:ebi-met1400-GCST90199789	Inverse variance weighted	7.7131	14	0.903731		ebi-met1400-GCST90199958	GCST90399694	outcome	1-linolenoyl-GPC (18:3) levels || id:ebi-met1400-GCST90199958	-0.00780661	0.00494075	0.125742		GCST90399694	ebi-met1400-GCST90200838	Phosphate to glutamate ratio || id:ebi-met1400-GCST90200838	exposure	Simple mode	19	-0.322674	0.170332	0.0743571
ebi-met1400-GCST90199789	GCST90399694	outcome	2-palmitoyl-GPC (16:0) levels || id:ebi-met1400-GCST90199789	Weighted median	15	-0.0381239	0.0306901	0.214155	-0.0982765	0.0220287	0.962594	0.906398	1.02227	0.972518		ebi-met1400-GCST90199790	GCST90399694	outcome	2-palmitoleoyl-GPC (16:1) levels || id:ebi-met1400-GCST90199790	MR Egger	20.0251	18	0.331411		ebi-met1400-GCST90199959	GCST90399694	outcome	O-sulfo-l-tyrosine levels || id:ebi-met1400-GCST90199959	-0.0071957	0.00629929	0.266185		GCST90399694	ebi-met1400-GCST90200838	Phosphate to glutamate ratio || id:ebi-met1400-GCST90200838	exposure	Weighted median	19	-0.0531487	0.0930102	0.567709
ebi-met1400-GCST90199789	GCST90399694	outcome	2-palmitoyl-GPC (16:0) levels || id:ebi-met1400-GCST90199789	Weighted mode	15	-0.0349294	0.0489476	0.487196	-0.130867	0.0610078	0.965674	0.877335	1.06291	0.986253		ebi-met1400-GCST90199790	GCST90399694	outcome	2-palmitoleoyl-GPC (16:1) levels || id:ebi-met1400-GCST90199790	Inverse variance weighted	21.426	19	0.313746		ebi-met1400-GCST90199960	GCST90399694	outcome	N-formylanthranilic acid levels || id:ebi-met1400-GCST90199960	-0.00154565	0.00381103	0.689587		GCST90399694	ebi-met1400-GCST90200838	Phosphate to glutamate ratio || id:ebi-met1400-GCST90200838	exposure	Weighted mode	19	-0.0239197	0.11309	0.834866
ebi-met1400-GCST90199793	GCST90399694	outcome	1-linoleoyl-GPE (18:2) levels || id:ebi-met1400-GCST90199793	Inverse variance weighted	32	-0.0440304	0.0137027	0.00131235	-0.0708877	-0.0171731	0.956925	0.931566	0.982973	0.594629		ebi-met1400-GCST90199791	GCST90399694	outcome	1-arachidonoyl-GPE (20:4n6) levels || id:ebi-met1400-GCST90199791	MR Egger	25.4488	28	0.603314		ebi-met1400-GCST90199961	GCST90399694	outcome	Methionine sulfone levels || id:ebi-met1400-GCST90199961	0.00532262	0.00427301	0.222869		GCST90399694	ebi-met1400-GCST90200840	Adenosine 5'-diphosphate (ADP) to flavin adenine dinucleotide (FAD) ratio || id:ebi-met1400-GCST90200840	exposure	Inverse variance weighted	19	-0.00526259	0.114717	0.96341
ebi-met1400-GCST90199793	GCST90399694	outcome	1-linoleoyl-GPE (18:2) levels || id:ebi-met1400-GCST90199793	MR Egger	32	-0.0530443	0.0270376	0.0591138	-0.106038	-5.06391e-05	0.948338	0.89939	0.999949	0.960761		ebi-met1400-GCST90199791	GCST90399694	outcome	1-arachidonoyl-GPE (20:4n6) levels || id:ebi-met1400-GCST90199791	Inverse variance weighted	30.5305	29	0.387883		ebi-met1400-GCST90199962	GCST90399694	outcome	Acisoga levels || id:ebi-met1400-GCST90199962	-0.00258796	0.00538454	0.635526		GCST90399694	ebi-met1400-GCST90200840	Adenosine 5'-diphosphate (ADP) to flavin adenine dinucleotide (FAD) ratio || id:ebi-met1400-GCST90200840	exposure	MR Egger	19	-0.032089	0.309514	0.91864
ebi-met1400-GCST90199793	GCST90399694	outcome	1-linoleoyl-GPE (18:2) levels || id:ebi-met1400-GCST90199793	Simple mode	32	-0.0132705	0.0374886	0.725745	-0.086748	0.0602071	0.986817	0.916908	1.06206	0.998029		ebi-met1400-GCST90199792	GCST90399694	outcome	1-palmitoyl-GPE (16:0) levels || id:ebi-met1400-GCST90199792	MR Egger	13.4433	10	0.19993		ebi-met1400-GCST90199963	GCST90399694	outcome	17alpha-hydroxypregnanolone glucuronide levels || id:ebi-met1400-GCST90199963	0.00233036	0.00319112	0.472017		GCST90399694	ebi-met1400-GCST90200840	Adenosine 5'-diphosphate (ADP) to flavin adenine dinucleotide (FAD) ratio || id:ebi-met1400-GCST90200840	exposure	Simple mode	19	-0.199	0.249788	0.436022
ebi-met1400-GCST90199793	GCST90399694	outcome	1-linoleoyl-GPE (18:2) levels || id:ebi-met1400-GCST90199793	Weighted median	32	-0.0566988	0.0210994	0.00720484	-0.0980536	-0.015344	0.944879	0.9066	0.984773	0.546539		ebi-met1400-GCST90199792	GCST90399694	outcome	1-palmitoyl-GPE (16:0) levels || id:ebi-met1400-GCST90199792	Inverse variance weighted	17.1564	11	0.103335		ebi-met1400-GCST90199964	GCST90399694	outcome	Etiocholanolone glucuronide levels || id:ebi-met1400-GCST90199964	-0.00503584	0.0042406	0.250455		GCST90399694	ebi-met1400-GCST90200840	Adenosine 5'-diphosphate (ADP) to flavin adenine dinucleotide (FAD) ratio || id:ebi-met1400-GCST90200840	exposure	Weighted median	19	-0.124564	0.160008	0.436282
ebi-met1400-GCST90199793	GCST90399694	outcome	1-linoleoyl-GPE (18:2) levels || id:ebi-met1400-GCST90199793	Weighted mode	32	-0.0551495	0.0217682	0.0165664	-0.0978151	-0.0124838	0.946344	0.906817	0.987594	0.986253		ebi-met1400-GCST90199793	GCST90399694	outcome	1-linoleoyl-GPE (18:2) levels || id:ebi-met1400-GCST90199793	MR Egger	27.138	30	0.616016		ebi-met1400-GCST90199965	GCST90399694	outcome	Fructosyllysine levels || id:ebi-met1400-GCST90199965	0.0126051	0.00468676	0.0133897		GCST90399694	ebi-met1400-GCST90200840	Adenosine 5'-diphosphate (ADP) to flavin adenine dinucleotide (FAD) ratio || id:ebi-met1400-GCST90200840	exposure	Weighted mode	19	-0.15733	0.197124	0.435199
ebi-met1400-GCST90199794	GCST90399694	outcome	1-oleoyl-GPE (18:1) levels || id:ebi-met1400-GCST90199794	Inverse variance weighted	26	-0.0305322	0.0207183	0.140566	-0.0711401	0.0100756	0.969929	0.931331	1.01013	0.874636		ebi-met1400-GCST90199793	GCST90399694	outcome	1-linoleoyl-GPE (18:2) levels || id:ebi-met1400-GCST90199793	Inverse variance weighted	27.2876	31	0.657655		ebi-met1400-GCST90199966	GCST90399694	outcome	1-(1-enyl-oleoyl)-GPE (p-18:1) levels || id:ebi-met1400-GCST90199966	0.00949194	0.00475529	0.067311		GCST90399694	ebi-met1400-GCST90200843	Adenosine 5'-monophosphate (AMP) to flavin adenine dinucleotide (FAD) ratio || id:ebi-met1400-GCST90200843	exposure	Inverse variance weighted	19	0.0154756	0.0856372	0.856594
ebi-met1400-GCST90199794	GCST90399694	outcome	1-oleoyl-GPE (18:1) levels || id:ebi-met1400-GCST90199794	MR Egger	26	-0.00889777	0.0573425	0.877986	-0.121289	0.103493	0.991142	0.885778	1.10904	0.990997		ebi-met1400-GCST90199794	GCST90399694	outcome	1-oleoyl-GPE (18:1) levels || id:ebi-met1400-GCST90199794	MR Egger	31.0542	24	0.152225		ebi-met1400-GCST90199967	GCST90399694	outcome	N-acetyltaurine levels || id:ebi-met1400-GCST90199967	-0.0077809	0.00519168	0.153415		GCST90399694	ebi-met1400-GCST90200843	Adenosine 5'-monophosphate (AMP) to flavin adenine dinucleotide (FAD) ratio || id:ebi-met1400-GCST90200843	exposure	MR Egger	19	0.2188	0.226284	0.347136
ebi-met1400-GCST90199794	GCST90399694	outcome	1-oleoyl-GPE (18:1) levels || id:ebi-met1400-GCST90199794	Simple mode	26	-0.0461308	0.0520572	0.383978	-0.148163	0.0559013	0.954917	0.862291	1.05749	0.998029		ebi-met1400-GCST90199794	GCST90399694	outcome	1-oleoyl-GPE (18:1) levels || id:ebi-met1400-GCST90199794	Inverse variance weighted	31.2672	25	0.180324		ebi-met1400-GCST90199968	GCST90399694	outcome	1-palmitoyl-GPG (16:0) levels || id:ebi-met1400-GCST90199968	-0.00634812	0.00554266	0.266299		GCST90399694	ebi-met1400-GCST90200843	Adenosine 5'-monophosphate (AMP) to flavin adenine dinucleotide (FAD) ratio || id:ebi-met1400-GCST90200843	exposure	Simple mode	19	-0.00910614	0.191906	0.962676
ebi-met1400-GCST90199794	GCST90399694	outcome	1-oleoyl-GPE (18:1) levels || id:ebi-met1400-GCST90199794	Weighted median	26	-0.0247	0.0259248	0.340714	-0.0755126	0.0261126	0.975603	0.927268	1.02646	0.972518		ebi-met1400-GCST90199795	GCST90399694	outcome	2-hydroxypalmitate levels || id:ebi-met1400-GCST90199795	MR Egger	15.4968	14	0.345059		ebi-met1400-GCST90199969	GCST90399694	outcome	1-oleoyl-GPG (18:1) levels || id:ebi-met1400-GCST90199969	0.00256498	0.00585119	0.665393		GCST90399694	ebi-met1400-GCST90200843	Adenosine 5'-monophosphate (AMP) to flavin adenine dinucleotide (FAD) ratio || id:ebi-met1400-GCST90200843	exposure	Weighted median	19	-0.0148151	0.119942	0.901697
ebi-met1400-GCST90199794	GCST90399694	outcome	1-oleoyl-GPE (18:1) levels || id:ebi-met1400-GCST90199794	Weighted mode	26	-0.0348282	0.0421576	0.416538	-0.117457	0.0478007	0.965771	0.889179	1.04896	0.986253		ebi-met1400-GCST90199795	GCST90399694	outcome	2-hydroxypalmitate levels || id:ebi-met1400-GCST90199795	Inverse variance weighted	15.501	15	0.415969		ebi-met1400-GCST90199970	GCST90399694	outcome	Octadecenedioylcarnitine (C18:1-DC) levels || id:ebi-met1400-GCST90199970	-0.00115534	0.00501071	0.82153		GCST90399694	ebi-met1400-GCST90200843	Adenosine 5'-monophosphate (AMP) to flavin adenine dinucleotide (FAD) ratio || id:ebi-met1400-GCST90200843	exposure	Weighted mode	19	-0.0141534	0.148601	0.925174
ebi-met1400-GCST90199797	GCST90399694	outcome	Gulonate levels || id:ebi-met1400-GCST90199797	Inverse variance weighted	20	-0.0133187	0.0252702	0.598157	-0.0628483	0.0362108	0.98677	0.939086	1.03687	0.964404		ebi-met1400-GCST90199796	GCST90399694	outcome	Docosapentaenoate (n6 DPA; 22:5n6) levels || id:ebi-met1400-GCST90199796	MR Egger	7.63398	12	0.81304		ebi-met1400-GCST90199971	GCST90399694	outcome	3-methylglutarylcarnitine (2) levels || id:ebi-met1400-GCST90199971	-0.000401001	0.00533797	0.940767		GCST90399694	ebi-met1400-GCST90200846	Phenylalanine to phosphate ratio || id:ebi-met1400-GCST90200846	exposure	Inverse variance weighted	19	0.0405386	0.0946901	0.668565
ebi-met1400-GCST90199797	GCST90399694	outcome	Gulonate levels || id:ebi-met1400-GCST90199797	MR Egger	20	-0.00300305	0.0583332	0.959509	-0.117336	0.11133	0.997001	0.889286	1.11776	0.992785		ebi-met1400-GCST90199796	GCST90399694	outcome	Docosapentaenoate (n6 DPA; 22:5n6) levels || id:ebi-met1400-GCST90199796	Inverse variance weighted	9.44419	13	0.73863		ebi-met1400-GCST90199972	GCST90399694	outcome	Sphingomyelin (d18:1/24:1, d18:2/24:0) levels || id:ebi-met1400-GCST90199972	-0.0195064	0.00782916	0.0270181		GCST90399694	ebi-met1400-GCST90200846	Phenylalanine to phosphate ratio || id:ebi-met1400-GCST90200846	exposure	MR Egger	19	-0.0938932	0.255088	0.717356
ebi-met1400-GCST90199797	GCST90399694	outcome	Gulonate levels || id:ebi-met1400-GCST90199797	Simple mode	20	-0.0574985	0.0610129	0.357817	-0.177084	0.0620866	0.944123	0.83771	1.06405	0.998029		ebi-met1400-GCST90199797	GCST90399694	outcome	Gulonate levels || id:ebi-met1400-GCST90199797	MR Egger	21.3486	18	0.262194		ebi-met1400-GCST90199973	GCST90399694	outcome	Methyl glucopyranoside (alpha + beta) levels || id:ebi-met1400-GCST90199973	0.00403979	0.00415885	0.342965		GCST90399694	ebi-met1400-GCST90200846	Phenylalanine to phosphate ratio || id:ebi-met1400-GCST90200846	exposure	Simple mode	19	-0.0683224	0.213	0.752084
ebi-met1400-GCST90199797	GCST90399694	outcome	Gulonate levels || id:ebi-met1400-GCST90199797	Weighted median	20	-0.0379487	0.0334376	0.256413	-0.103486	0.0275891	0.962762	0.901688	1.02797	0.972518		ebi-met1400-GCST90199797	GCST90399694	outcome	Gulonate levels || id:ebi-met1400-GCST90199797	Inverse variance weighted	21.3948	19	0.315403		ebi-met1400-GCST90199974	GCST90399694	outcome	9-hydroxystearate levels || id:ebi-met1400-GCST90199974	-0.00432957	0.00818181	0.603529		GCST90399694	ebi-met1400-GCST90200846	Phenylalanine to phosphate ratio || id:ebi-met1400-GCST90200846	exposure	Weighted median	19	-0.0855439	0.109135	0.433135
ebi-met1400-GCST90199797	GCST90399694	outcome	Gulonate levels || id:ebi-met1400-GCST90199797	Weighted mode	20	-0.0498826	0.0567076	0.390041	-0.161029	0.0612643	0.951341	0.851267	1.06318	0.986253		ebi-met1400-GCST90199798	GCST90399694	outcome	Isobutyrylglycine levels || id:ebi-met1400-GCST90199798	MR Egger	19.7555	24	0.710595		ebi-met1400-GCST90199975	GCST90399694	outcome	Sphingomyelin (d18:2/14:0, d18:1/14:1) levels || id:ebi-met1400-GCST90199975	0.00191445	0.00726634	0.795356		GCST90399694	ebi-met1400-GCST90200846	Phenylalanine to phosphate ratio || id:ebi-met1400-GCST90200846	exposure	Weighted mode	19	-0.062537	0.132906	0.643624
ebi-met1400-GCST90199801	GCST90399694	outcome	Hydroquinone sulfate levels || id:ebi-met1400-GCST90199801	Inverse variance weighted	14	0.0072956	0.0334398	0.827295	-0.0582463	0.0728375	1.00732	0.943418	1.07556	0.981478		ebi-met1400-GCST90199798	GCST90399694	outcome	Isobutyrylglycine levels || id:ebi-met1400-GCST90199798	Inverse variance weighted	20.7532	25	0.706288		ebi-met1400-GCST90199976	GCST90399694	outcome	1-dihomo-linolenylglycerol (20:3) levels || id:ebi-met1400-GCST90199976	0.00410628	0.00652614	0.53712		GCST90399694	ebi-met1400-GCST90200870	Adenosine 5'-monophosphate (AMP) to acetoacetate ratio || id:ebi-met1400-GCST90200870	exposure	Inverse variance weighted	19	0.0125146	0.083829	0.881327
ebi-met1400-GCST90199801	GCST90399694	outcome	Hydroquinone sulfate levels || id:ebi-met1400-GCST90199801	MR Egger	14	0.00600325	0.0826099	0.943266	-0.155912	0.167919	1.00602	0.855634	1.18284	0.992785		ebi-met1400-GCST90199799	GCST90399694	outcome	Glutarylcarnitine (c5-dc) levels || id:ebi-met1400-GCST90199799	MR Egger	18.2645	24	0.789992		ebi-met1400-GCST90199977	GCST90399694	outcome	4-hydroxychlorothalonil levels || id:ebi-met1400-GCST90199977	0.0011027	0.00429143	0.800299		GCST90399694	ebi-met1400-GCST90200870	Adenosine 5'-monophosphate (AMP) to acetoacetate ratio || id:ebi-met1400-GCST90200870	exposure	MR Egger	19	0.200197	0.221823	0.379396
ebi-met1400-GCST90199801	GCST90399694	outcome	Hydroquinone sulfate levels || id:ebi-met1400-GCST90199801	Simple mode	14	0.0478081	0.0569439	0.416325	-0.063802	0.159418	1.04897	0.938191	1.17283	0.998029		ebi-met1400-GCST90199799	GCST90399694	outcome	Glutarylcarnitine (c5-dc) levels || id:ebi-met1400-GCST90199799	Inverse variance weighted	31.4161	25	0.17561		ebi-met1400-GCST90199978	GCST90399694	outcome	Vanillactate levels || id:ebi-met1400-GCST90199978	0.00893627	0.0066738	0.196369		GCST90399694	ebi-met1400-GCST90200870	Adenosine 5'-monophosphate (AMP) to acetoacetate ratio || id:ebi-met1400-GCST90200870	exposure	Simple mode	19	0.157537	0.205571	0.453409
ebi-met1400-GCST90199801	GCST90399694	outcome	Hydroquinone sulfate levels || id:ebi-met1400-GCST90199801	Weighted median	14	0.0312026	0.0357973	0.383401	-0.0389601	0.101365	1.03169	0.961789	1.10668	0.972518		ebi-met1400-GCST90199800	GCST90399694	outcome	Carnitine C5:1 levels || id:ebi-met1400-GCST90199800	MR Egger	20.9527	21	0.461836		ebi-met1400-GCST90199979	GCST90399694	outcome	Carnitine C14:1 levels || id:ebi-met1400-GCST90199979	0.0019365	0.00569742	0.736895		GCST90399694	ebi-met1400-GCST90200870	Adenosine 5'-monophosphate (AMP) to acetoacetate ratio || id:ebi-met1400-GCST90200870	exposure	Weighted median	19	0.129286	0.116503	0.267119
ebi-met1400-GCST90199801	GCST90399694	outcome	Hydroquinone sulfate levels || id:ebi-met1400-GCST90199801	Weighted mode	14	0.0447317	0.0566235	0.443709	-0.0662504	0.155714	1.04575	0.935896	1.16849	0.986253		ebi-met1400-GCST90199800	GCST90399694	outcome	Carnitine C5:1 levels || id:ebi-met1400-GCST90199800	Inverse variance weighted	22.322	22	0.440818		ebi-met1400-GCST90199980	GCST90399694	outcome	N-formylphenylalanine levels || id:ebi-met1400-GCST90199980	-0.00159648	0.00482801	0.743445		GCST90399694	ebi-met1400-GCST90200870	Adenosine 5'-monophosphate (AMP) to acetoacetate ratio || id:ebi-met1400-GCST90200870	exposure	Weighted mode	19	0.13616	0.135746	0.329129
ebi-met1400-GCST90199802	GCST90399694	outcome	Beta-hydroxyisovaleroylcarnitine levels || id:ebi-met1400-GCST90199802	Inverse variance weighted	30	0.0271765	0.0174796	0.120005	-0.00708353	0.0614365	1.02755	0.992942	1.06336	0.849676		ebi-met1400-GCST90199801	GCST90399694	outcome	Hydroquinone sulfate levels || id:ebi-met1400-GCST90199801	MR Egger	22.7131	12	0.0302632		ebi-met1400-GCST90199981	GCST90399694	outcome	2-acetamidophenol sulfate levels || id:ebi-met1400-GCST90199981	0.0130615	0.00657293	0.0632614		GCST90399694	ebi-met1400-GCST90200875	Cysteinylglycine to glutamate ratio || id:ebi-met1400-GCST90200875	exposure	Inverse variance weighted	19	-0.0207999	0.0758166	0.78382
ebi-met1400-GCST90199802	GCST90399694	outcome	Beta-hydroxyisovaleroylcarnitine levels || id:ebi-met1400-GCST90199802	MR Egger	30	0.0369069	0.0366818	0.322966	-0.0349893	0.108803	1.0376	0.965616	1.11494	0.990997		ebi-met1400-GCST90199801	GCST90399694	outcome	Hydroquinone sulfate levels || id:ebi-met1400-GCST90199801	Inverse variance weighted	22.7136	13	0.0452442		ebi-met1400-GCST90199982	GCST90399694	outcome	4-vinylguaiacol sulfate levels || id:ebi-met1400-GCST90199982	0.00559378	0.00687782	0.427286		GCST90399694	ebi-met1400-GCST90200875	Cysteinylglycine to glutamate ratio || id:ebi-met1400-GCST90200875	exposure	MR Egger	19	0.214439	0.196655	0.290739
ebi-met1400-GCST90199802	GCST90399694	outcome	Beta-hydroxyisovaleroylcarnitine levels || id:ebi-met1400-GCST90199802	Simple mode	30	0.0211488	0.0474927	0.659405	-0.0719368	0.114234	1.02137	0.93059	1.12101	0.998029		ebi-met1400-GCST90199802	GCST90399694	outcome	Beta-hydroxyisovaleroylcarnitine levels || id:ebi-met1400-GCST90199802	MR Egger	35.3773	28	0.159148		ebi-met1400-GCST90199983	GCST90399694	outcome	5alpha-androstan-3alpha,17beta-diol monosulfate (2) levels || id:ebi-met1400-GCST90199983	-0.00168276	0.00624997	0.789717		GCST90399694	ebi-met1400-GCST90200875	Cysteinylglycine to glutamate ratio || id:ebi-met1400-GCST90200875	exposure	Simple mode	19	0.172654	0.18402	0.360545
ebi-met1400-GCST90199802	GCST90399694	outcome	Beta-hydroxyisovaleroylcarnitine levels || id:ebi-met1400-GCST90199802	Weighted median	30	0.03839	0.0238119	0.106914	-0.00828127	0.0850613	1.03914	0.991753	1.08878	0.972518		ebi-met1400-GCST90199802	GCST90399694	outcome	Beta-hydroxyisovaleroylcarnitine levels || id:ebi-met1400-GCST90199802	Inverse variance weighted	35.4935	29	0.188791		ebi-met1400-GCST90199984	GCST90399694	outcome	Vanillic alcohol sulfate levels || id:ebi-met1400-GCST90199984	0.00660424	0.0054247	0.238342		GCST90399694	ebi-met1400-GCST90200875	Cysteinylglycine to glutamate ratio || id:ebi-met1400-GCST90200875	exposure	Weighted median	19	0.0421244	0.101604	0.678438
ebi-met1400-GCST90199802	GCST90399694	outcome	Beta-hydroxyisovaleroylcarnitine levels || id:ebi-met1400-GCST90199802	Weighted mode	30	0.0456806	0.0261713	0.0914966	-0.00561524	0.0969764	1.04674	0.9944	1.10183	0.986253		ebi-met1400-GCST90199803	GCST90399694	outcome	Catechol sulfate levels || id:ebi-met1400-GCST90199803	MR Egger	20.4774	20	0.428443		ebi-met1400-GCST90199985	GCST90399694	outcome	Methyl-4-hydroxybenzoate sulfate levels || id:ebi-met1400-GCST90199985	-0.00867162	0.00641522	0.197899		GCST90399694	ebi-met1400-GCST90200875	Cysteinylglycine to glutamate ratio || id:ebi-met1400-GCST90200875	exposure	Weighted mode	19	0.0935824	0.133942	0.493682
ebi-met1400-GCST90199803	GCST90399694	outcome	Catechol sulfate levels || id:ebi-met1400-GCST90199803	Inverse variance weighted	22	0.0268555	0.019686	0.172506	-0.0117289	0.06544	1.02722	0.98834	1.06763	0.880243		ebi-met1400-GCST90199803	GCST90399694	outcome	Catechol sulfate levels || id:ebi-met1400-GCST90199803	Inverse variance weighted	20.7032	21	0.477194		ebi-met1400-GCST90199986	GCST90399694	outcome	Eugenol sulfate levels || id:ebi-met1400-GCST90199986	-0.00828699	0.00618331	0.198896		GCST90399694	ebi-met1400-GCST90200901	Ornithine to phosphate ratio || id:ebi-met1400-GCST90200901	exposure	Inverse variance weighted	19	-0.0339381	0.0693261	0.624457
ebi-met1400-GCST90199803	GCST90399694	outcome	Catechol sulfate levels || id:ebi-met1400-GCST90199803	MR Egger	22	0.0103974	0.0403144	0.799113	-0.0686188	0.0894136	1.01045	0.933683	1.09353	0.990997		ebi-met1400-GCST90199804	GCST90399694	outcome	7-alpha-hydroxy-3-oxo-4-cholestenoate (7-hoca) levels || id:ebi-met1400-GCST90199804	MR Egger	35.7088	20	0.0166385		ebi-met1400-GCST90199987	GCST90399694	outcome	2-methoxyresorcinol sulfate levels || id:ebi-met1400-GCST90199987	0.00587742	0.00626611	0.358923		GCST90399694	ebi-met1400-GCST90200901	Ornithine to phosphate ratio || id:ebi-met1400-GCST90200901	exposure	MR Egger	19	-0.0012905	0.188314	0.994612
ebi-met1400-GCST90199803	GCST90399694	outcome	Catechol sulfate levels || id:ebi-met1400-GCST90199803	Simple mode	22	0.025901	0.0513499	0.61923	-0.0747448	0.126547	1.02624	0.92798	1.1349	0.998029		ebi-met1400-GCST90199804	GCST90399694	outcome	7-alpha-hydroxy-3-oxo-4-cholestenoate (7-hoca) levels || id:ebi-met1400-GCST90199804	Inverse variance weighted	35.8199	21	0.0229055		ebi-met1400-GCST90199988	GCST90399694	outcome	Tyramine O-sulfate levels || id:ebi-met1400-GCST90199988	7.68076e-06	0.00830838	0.999275		GCST90399694	ebi-met1400-GCST90200901	Ornithine to phosphate ratio || id:ebi-met1400-GCST90200901	exposure	Simple mode	19	-0.234122	0.16807	0.180585
ebi-met1400-GCST90199803	GCST90399694	outcome	Catechol sulfate levels || id:ebi-met1400-GCST90199803	Weighted median	22	0.0351593	0.0280007	0.20924	-0.019722	0.0900406	1.03578	0.980471	1.09422	0.972518		ebi-met1400-GCST90199805	GCST90399694	outcome	Octadecanedioate levels || id:ebi-met1400-GCST90199805	MR Egger	13.7336	18	0.746283		ebi-met1400-GCST90199989	GCST90399694	outcome	4-methylguaiacol sulfate levels || id:ebi-met1400-GCST90199989	0.00935919	0.0124623	0.477134		GCST90399694	ebi-met1400-GCST90200901	Ornithine to phosphate ratio || id:ebi-met1400-GCST90200901	exposure	Weighted median	19	-0.0601948	0.104578	0.564887
ebi-met1400-GCST90199803	GCST90399694	outcome	Catechol sulfate levels || id:ebi-met1400-GCST90199803	Weighted mode	22	0.030741	0.0474809	0.524362	-0.0623215	0.123804	1.03122	0.939581	1.13179	0.986253		ebi-met1400-GCST90199805	GCST90399694	outcome	Octadecanedioate levels || id:ebi-met1400-GCST90199805	Inverse variance weighted	15.7703	19	0.672542		ebi-met1400-GCST90199990	GCST90399694	outcome	3-hydroxypyridine sulfate levels || id:ebi-met1400-GCST90199990	0.0140718	0.0051484	0.0124553		GCST90399694	ebi-met1400-GCST90200901	Ornithine to phosphate ratio || id:ebi-met1400-GCST90200901	exposure	Weighted mode	19	-0.0969194	0.118729	0.424996
ebi-met1400-GCST90199806	GCST90399694	outcome	Tetradecanedioate (C14-DC) levels || id:ebi-met1400-GCST90199806	Inverse variance weighted	17	-0.0250061	0.0129168	0.0528751	-0.050323	0.000310781	0.975304	0.950922	1.00031	0.813851		ebi-met1400-GCST90199806	GCST90399694	outcome	Tetradecanedioate (C14-DC) levels || id:ebi-met1400-GCST90199806	MR Egger	13.9514	15	0.529215		ebi-met1400-GCST90199991	GCST90399694	outcome	Arabonate/xylonate levels || id:ebi-met1400-GCST90199991	-0.000615338	0.00503804	0.904008		GCST90399694	ebi-met1400-GCST90200906	2'-deoxyuridine to cytidine ratio || id:ebi-met1400-GCST90200906	exposure	Inverse variance weighted	19	-0.0478756	0.0793607	0.546332
ebi-met1400-GCST90199806	GCST90399694	outcome	Tetradecanedioate (C14-DC) levels || id:ebi-met1400-GCST90199806	MR Egger	17	-0.0149466	0.0195914	0.457344	-0.0533458	0.0234526	0.985165	0.948052	1.02373	0.990997		ebi-met1400-GCST90199806	GCST90399694	outcome	Tetradecanedioate (C14-DC) levels || id:ebi-met1400-GCST90199806	Inverse variance weighted	14.4178	16	0.567618		ebi-met1400-GCST90199992	GCST90399694	outcome	Octadecanedioylcarnitine (C18-DC) levels || id:ebi-met1400-GCST90199992	-0.00326147	0.00588586	0.585961		GCST90399694	ebi-met1400-GCST90200906	2'-deoxyuridine to cytidine ratio || id:ebi-met1400-GCST90200906	exposure	MR Egger	19	0.00032082	0.215386	0.998829
ebi-met1400-GCST90199806	GCST90399694	outcome	Tetradecanedioate (C14-DC) levels || id:ebi-met1400-GCST90199806	Simple mode	17	-0.0302588	0.0353193	0.404249	-0.0994846	0.0389671	0.970194	0.905304	1.03974	0.998029		ebi-met1400-GCST90199807	GCST90399694	outcome	Hexadecanedioate (C16-DC) levels || id:ebi-met1400-GCST90199807	MR Egger	14.0884	17	0.660832		ebi-met1400-GCST90199993	GCST90399694	outcome	Phenylacetylcarnitine levels || id:ebi-met1400-GCST90199993	-0.00160774	0.00780781	0.839626		GCST90399694	ebi-met1400-GCST90200906	2'-deoxyuridine to cytidine ratio || id:ebi-met1400-GCST90200906	exposure	Simple mode	19	-0.114505	0.201419	0.576725
ebi-met1400-GCST90199806	GCST90399694	outcome	Tetradecanedioate (C14-DC) levels || id:ebi-met1400-GCST90199806	Weighted median	17	-0.0153606	0.0161742	0.342265	-0.047062	0.0163408	0.984757	0.954028	1.01648	0.972518		ebi-met1400-GCST90199807	GCST90399694	outcome	Hexadecanedioate (C16-DC) levels || id:ebi-met1400-GCST90199807	Inverse variance weighted	14.3606	18	0.705297		ebi-met1400-GCST90199994	GCST90399694	outcome	Ethylparaben sulfate levels || id:ebi-met1400-GCST90199994	0.000315409	0.00862901	0.971397		GCST90399694	ebi-met1400-GCST90200906	2'-deoxyuridine to cytidine ratio || id:ebi-met1400-GCST90200906	exposure	Weighted median	19	-0.12595	0.107472	0.241222
ebi-met1400-GCST90199806	GCST90399694	outcome	Tetradecanedioate (C14-DC) levels || id:ebi-met1400-GCST90199806	Weighted mode	17	-0.0211801	0.016956	0.229588	-0.0544139	0.0120537	0.979043	0.94704	1.01213	0.986253		ebi-met1400-GCST90199808	GCST90399694	outcome	Glycerophosphoethanolamine levels || id:ebi-met1400-GCST90199808	MR Egger	23.2208	22	0.389353		ebi-met1400-GCST90199995	GCST90399694	outcome	Sphingomyelin (d18:1/20:2, d18:2/20:1, d16:1/22:2) levels || id:ebi-met1400-GCST90199995	0.00506894	0.00685474	0.467802		GCST90399694	ebi-met1400-GCST90200906	2'-deoxyuridine to cytidine ratio || id:ebi-met1400-GCST90200906	exposure	Weighted mode	19	-0.143145	0.139964	0.319984
ebi-met1400-GCST90199810	GCST90399694	outcome	1-palmitoyl-GPI (16:0) levels || id:ebi-met1400-GCST90199810	Inverse variance weighted	16	-0.0544751	0.0278622	0.0505643	-0.109085	0.00013489	0.946982	0.896654	1.00013	0.813851		ebi-met1400-GCST90199808	GCST90399694	outcome	Glycerophosphoethanolamine levels || id:ebi-met1400-GCST90199808	Inverse variance weighted	23.6389	23	0.424024		ebi-met1400-GCST90199996	GCST90399694	outcome	Sphingomyelin (d18:1/20:1, d18:2/20:0) levels || id:ebi-met1400-GCST90199996	-0.0144873	0.00436427	0.00325789		GCST90399694	ebi-met1400-GCST90200919	Caffeine to theophylline ratio || id:ebi-met1400-GCST90200919	exposure	Inverse variance weighted	19	-0.0511217	0.0800241	0.522935
ebi-met1400-GCST90199810	GCST90399694	outcome	1-palmitoyl-GPI (16:0) levels || id:ebi-met1400-GCST90199810	MR Egger	16	-0.11734	0.0564507	0.0565215	-0.227983	-0.00669645	0.889283	0.796138	0.993326	0.960761		ebi-met1400-GCST90199809	GCST90399694	outcome	Taurolithocholate 3-sulfate levels || id:ebi-met1400-GCST90199809	MR Egger	10.2951	16	0.850768		ebi-met1400-GCST90199997	GCST90399694	outcome	Behenoyl sphingomyelin (d18:1/22:0) levels || id:ebi-met1400-GCST90199997	0.0127272	0.00627153	0.0618777		GCST90399694	ebi-met1400-GCST90200919	Caffeine to theophylline ratio || id:ebi-met1400-GCST90200919	exposure	MR Egger	19	0.0817366	0.21472	0.708166
ebi-met1400-GCST90199810	GCST90399694	outcome	1-palmitoyl-GPI (16:0) levels || id:ebi-met1400-GCST90199810	Simple mode	16	-0.0815348	0.0640876	0.222657	-0.207147	0.0440769	0.921701	0.812901	1.04506	0.998029		ebi-met1400-GCST90199809	GCST90399694	outcome	Taurolithocholate 3-sulfate levels || id:ebi-met1400-GCST90199809	Inverse variance weighted	11.9446	17	0.803479		ebi-met1400-GCST90199998	GCST90399694	outcome	Propyl 4-hydroxybenzoate sulfate levels || id:ebi-met1400-GCST90199998	-0.000722356	0.00627259	0.909362		GCST90399694	ebi-met1400-GCST90200919	Caffeine to theophylline ratio || id:ebi-met1400-GCST90200919	exposure	Simple mode	19	0.0382723	0.200769	0.85095
ebi-met1400-GCST90199810	GCST90399694	outcome	1-palmitoyl-GPI (16:0) levels || id:ebi-met1400-GCST90199810	Weighted median	16	-0.0673596	0.0369622	0.0683958	-0.139806	0.00508636	0.934859	0.869527	1.0051	0.972518		ebi-met1400-GCST90199810	GCST90399694	outcome	1-palmitoyl-GPI (16:0) levels || id:ebi-met1400-GCST90199810	MR Egger	16.6257	14	0.276672		ebi-met1400-GCST90199999	GCST90399694	outcome	4-methoxyphenol sulfate levels || id:ebi-met1400-GCST90199999	0.00196973	0.00704695	0.783667		GCST90399694	ebi-met1400-GCST90200919	Caffeine to theophylline ratio || id:ebi-met1400-GCST90200919	exposure	Weighted median	19	0.0510144	0.110045	0.642949
ebi-met1400-GCST90199810	GCST90399694	outcome	1-palmitoyl-GPI (16:0) levels || id:ebi-met1400-GCST90199810	Weighted mode	16	-0.0786794	0.0621506	0.224841	-0.200495	0.0431358	0.924336	0.818326	1.04408	0.986253		ebi-met1400-GCST90199810	GCST90399694	outcome	1-palmitoyl-GPI (16:0) levels || id:ebi-met1400-GCST90199810	Inverse variance weighted	18.5483	15	0.234939		ebi-met1400-GCST90200000	GCST90399694	outcome	Umbelliferone sulfate levels || id:ebi-met1400-GCST90200000	-0.00729059	0.00618407	0.252262		GCST90399694	ebi-met1400-GCST90200919	Caffeine to theophylline ratio || id:ebi-met1400-GCST90200919	exposure	Weighted mode	19	0.0382723	0.138853	0.78597
ebi-met1400-GCST90199817	GCST90399694	outcome	Indoleacetylglutamine levels || id:ebi-met1400-GCST90199817	Inverse variance weighted	19	0.00432801	0.0195995	0.825231	-0.0340871	0.0427431	1.00434	0.966487	1.04367	0.981253		ebi-met1400-GCST90199811	GCST90399694	outcome	Glycolithocholate sulfate levels || id:ebi-met1400-GCST90199811	MR Egger	27.6324	18	0.0678736		ebi-met1400-GCST90200001	GCST90399694	outcome	Sphingomyelin (d18:1/20:0, d16:1/22:0) levels || id:ebi-met1400-GCST90200001	0.00027421	0.00557191	0.961359		GCST90399694	ebi-met1400-GCST90200924	Alpha-tocopherol to glycerol ratio || id:ebi-met1400-GCST90200924	exposure	Inverse variance weighted	19	-0.0586622	0.0649712	0.366581
ebi-met1400-GCST90199817	GCST90399694	outcome	Indoleacetylglutamine levels || id:ebi-met1400-GCST90199817	MR Egger	19	0.0807271	0.045963	0.0970259	-0.00936037	0.170814	1.08407	0.990683	1.18627	0.960761		ebi-met1400-GCST90199811	GCST90399694	outcome	Glycolithocholate sulfate levels || id:ebi-met1400-GCST90199811	Inverse variance weighted	27.6799	19	0.0897858		ebi-met1400-GCST90200002	GCST90399694	outcome	6-hydroxyindole sulfate levels || id:ebi-met1400-GCST90200002	0.00121863	0.011838	0.920543		GCST90399694	ebi-met1400-GCST90200924	Alpha-tocopherol to glycerol ratio || id:ebi-met1400-GCST90200924	exposure	MR Egger	19	-0.0355192	0.171684	0.838556
ebi-met1400-GCST90199817	GCST90399694	outcome	Indoleacetylglutamine levels || id:ebi-met1400-GCST90199817	Simple mode	19	0.0133311	0.0452928	0.771872	-0.0754428	0.102105	1.01342	0.927333	1.1075	0.998029		ebi-met1400-GCST90199812	GCST90399694	outcome	3-(3-hydroxyphenyl)propionate levels || id:ebi-met1400-GCST90199812	MR Egger	16.2322	16	0.436877		ebi-met1400-GCST90200003	GCST90399694	outcome	P-cresol glucuronide levels || id:ebi-met1400-GCST90200003	-0.00854844	0.00819618	0.313477		GCST90399694	ebi-met1400-GCST90200924	Alpha-tocopherol to glycerol ratio || id:ebi-met1400-GCST90200924	exposure	Simple mode	19	-0.0551875	0.160001	0.734152
ebi-met1400-GCST90199817	GCST90399694	outcome	Indoleacetylglutamine levels || id:ebi-met1400-GCST90199817	Weighted median	19	0.0137995	0.025213	0.58416	-0.0356179	0.063217	1.0139	0.965009	1.06526	0.973599		ebi-met1400-GCST90199812	GCST90399694	outcome	3-(3-hydroxyphenyl)propionate levels || id:ebi-met1400-GCST90199812	Inverse variance weighted	16.5716	17	0.483734		ebi-met1400-GCST90200004	GCST90399694	outcome	N-carbamoylalanine levels || id:ebi-met1400-GCST90200004	0.00437501	0.00532622	0.422783		GCST90399694	ebi-met1400-GCST90200924	Alpha-tocopherol to glycerol ratio || id:ebi-met1400-GCST90200924	exposure	Weighted median	19	-0.00623753	0.093903	0.947039
ebi-met1400-GCST90199817	GCST90399694	outcome	Indoleacetylglutamine levels || id:ebi-met1400-GCST90199817	Weighted mode	19	0.0239437	0.028097	0.405311	-0.0311264	0.0790137	1.02423	0.969353	1.08222	0.986253		ebi-met1400-GCST90199813	GCST90399694	outcome	Deoxycarnitine levels || id:ebi-met1400-GCST90199813	MR Egger	24.7016	29	0.693637		ebi-met1400-GCST90200005	GCST90399694	outcome	Citraconate/glutaconate levels || id:ebi-met1400-GCST90200005	0.000793863	0.00558469	0.8882		GCST90399694	ebi-met1400-GCST90200924	Alpha-tocopherol to glycerol ratio || id:ebi-met1400-GCST90200924	exposure	Weighted mode	19	0.038932	0.131143	0.769967
ebi-met1400-GCST90199819	GCST90399694	outcome	Tryptophan betaine levels || id:ebi-met1400-GCST90199819	Inverse variance weighted	25	-0.0244899	0.0192232	0.20267	-0.0621673	0.0131875	0.975808	0.939726	1.01327	0.912342		ebi-met1400-GCST90199813	GCST90399694	outcome	Deoxycarnitine levels || id:ebi-met1400-GCST90199813	Inverse variance weighted	28.43	30	0.547664		ebi-met1400-GCST90200006	GCST90399694	outcome	1,2,3-benzenetriol sulfate (2) levels || id:ebi-met1400-GCST90200006	0.00276241	0.00433738	0.531423		GCST90399694	ebi-met1400-GCST90200942	Glutamate to pyruvate ratio || id:ebi-met1400-GCST90200942	exposure	Inverse variance weighted	19	0.0225684	0.0669944	0.736214
ebi-met1400-GCST90199819	GCST90399694	outcome	Tryptophan betaine levels || id:ebi-met1400-GCST90199819	MR Egger	25	-0.0323568	0.04031	0.430366	-0.111364	0.0466508	0.968161	0.894613	1.04776	0.990997		ebi-met1400-GCST90199814	GCST90399694	outcome	Alpha-hydroxycaproate levels || id:ebi-met1400-GCST90199814	MR Egger	28.1213	17	0.0435409		ebi-met1400-GCST90200007	GCST90399694	outcome	3-methoxycatechol sulfate (2) levels || id:ebi-met1400-GCST90200007	0.00665636	0.00583193	0.271612		GCST90399694	ebi-met1400-GCST90200942	Glutamate to pyruvate ratio || id:ebi-met1400-GCST90200942	exposure	MR Egger	19	0.0178721	0.177138	0.920815
ebi-met1400-GCST90199819	GCST90399694	outcome	Tryptophan betaine levels || id:ebi-met1400-GCST90199819	Simple mode	25	-0.0504345	0.0574016	0.388317	-0.162942	0.0620727	0.950816	0.849641	1.06404	0.998029		ebi-met1400-GCST90199814	GCST90399694	outcome	Alpha-hydroxycaproate levels || id:ebi-met1400-GCST90199814	Inverse variance weighted	31.0865	18	0.028131		ebi-met1400-GCST90200008	GCST90399694	outcome	C-glycosyltryptophan levels || id:ebi-met1400-GCST90200008	-0.00188195	0.00608234	0.759572		GCST90399694	ebi-met1400-GCST90200942	Glutamate to pyruvate ratio || id:ebi-met1400-GCST90200942	exposure	Simple mode	19	0.0963383	0.158795	0.551637
ebi-met1400-GCST90199819	GCST90399694	outcome	Tryptophan betaine levels || id:ebi-met1400-GCST90199819	Weighted median	25	-0.0367201	0.0263525	0.163493	-0.0883711	0.0149308	0.963946	0.915421	1.01504	0.972518		ebi-met1400-GCST90199815	GCST90399694	outcome	1-ribosyl-imidazoleacetate levels || id:ebi-met1400-GCST90199815	MR Egger	42.3548	33	0.127527		ebi-met1400-GCST90200009	GCST90399694	outcome	3-methoxycatechol sulfate (1) levels || id:ebi-met1400-GCST90200009	0.00513163	0.00460625	0.280758		GCST90399694	ebi-met1400-GCST90200942	Glutamate to pyruvate ratio || id:ebi-met1400-GCST90200942	exposure	Weighted median	19	0.0480063	0.0999222	0.630916
ebi-met1400-GCST90199819	GCST90399694	outcome	Tryptophan betaine levels || id:ebi-met1400-GCST90199819	Weighted mode	25	-0.0656761	0.0513764	0.213357	-0.166374	0.0350216	0.936434	0.84673	1.03564	0.986253		ebi-met1400-GCST90199815	GCST90399694	outcome	1-ribosyl-imidazoleacetate levels || id:ebi-met1400-GCST90199815	Inverse variance weighted	42.9761	34	0.139064		ebi-met1400-GCST90200010	GCST90399694	outcome	Sphingomyelin (d18:1/22:1, d18:2/22:0, d16:1/24:1) levels || id:ebi-met1400-GCST90200010	0.00248631	0.00639989	0.702474		GCST90399694	ebi-met1400-GCST90200942	Glutamate to pyruvate ratio || id:ebi-met1400-GCST90200942	exposure	Weighted mode	19	0.0528239	0.117354	0.657995
ebi-met1400-GCST90199820	GCST90399694	outcome	Dihomo-linolenate (20:3n3 or n6) levels || id:ebi-met1400-GCST90199820	Inverse variance weighted	20	0.0299177	0.0256635	0.243708	-0.0203828	0.0802182	1.03037	0.979824	1.08352	0.920543		ebi-met1400-GCST90199816	GCST90399694	outcome	3,4-dihydroxybutyrate levels || id:ebi-met1400-GCST90199816	MR Egger	18.5688	17	0.353834		ebi-met1400-GCST90200011	GCST90399694	outcome	Arabitol/xylitol levels || id:ebi-met1400-GCST90200011	-0.000758431	0.00643123	0.907506		GCST90399694	ebi-met1400-GCST90200985	Cholesterol to oleoyl-linoleoyl-glycerol (18:1 to 18:2) [2] ratio || id:ebi-met1400-GCST90200985	exposure	Inverse variance weighted	19	-0.0462417	0.0706661	0.512875
ebi-met1400-GCST90199820	GCST90399694	outcome	Dihomo-linolenate (20:3n3 or n6) levels || id:ebi-met1400-GCST90199820	MR Egger	20	0.0708318	0.0575351	0.234127	-0.0419369	0.183601	1.0734	0.95893	1.20154	0.990997		ebi-met1400-GCST90199816	GCST90399694	outcome	3,4-dihydroxybutyrate levels || id:ebi-met1400-GCST90199816	Inverse variance weighted	19.1556	18	0.382304		ebi-met1400-GCST90200012	GCST90399694	outcome	3-hydroxyhexanoate levels || id:ebi-met1400-GCST90200012	-0.00066319	0.00697062	0.925654		GCST90399694	ebi-met1400-GCST90200985	Cholesterol to oleoyl-linoleoyl-glycerol (18:1 to 18:2) [2] ratio || id:ebi-met1400-GCST90200985	exposure	MR Egger	19	-0.0893788	0.1919	0.6473
ebi-met1400-GCST90199820	GCST90399694	outcome	Dihomo-linolenate (20:3n3 or n6) levels || id:ebi-met1400-GCST90199820	Simple mode	20	0.0937256	0.0725214	0.211721	-0.0484163	0.235868	1.09826	0.952737	1.26601	0.998029		ebi-met1400-GCST90199817	GCST90399694	outcome	Indoleacetylglutamine levels || id:ebi-met1400-GCST90199817	MR Egger	20.4352	17	0.252577		ebi-met1400-GCST90200013	GCST90399694	outcome	Sphingomyelin (d18:1/22:2, d18:2/22:1, d16:1/24:2) levels || id:ebi-met1400-GCST90200013	-0.00521623	0.00704336	0.475973		GCST90399694	ebi-met1400-GCST90200985	Cholesterol to oleoyl-linoleoyl-glycerol (18:1 to 18:2) [2] ratio || id:ebi-met1400-GCST90200985	exposure	Simple mode	19	0.000925682	0.145458	0.994992
ebi-met1400-GCST90199820	GCST90399694	outcome	Dihomo-linolenate (20:3n3 or n6) levels || id:ebi-met1400-GCST90199820	Weighted median	20	0.0396943	0.0318809	0.213101	-0.0227922	0.102181	1.04049	0.977466	1.10758	0.972518		ebi-met1400-GCST90199817	GCST90399694	outcome	Indoleacetylglutamine levels || id:ebi-met1400-GCST90199817	Inverse variance weighted	24.395	18	0.142509		ebi-met1400-GCST90200014	GCST90399694	outcome	3beta-hydroxy-5-cholestenoate levels || id:ebi-met1400-GCST90200014	0.00399851	0.00697382	0.573908		GCST90399694	ebi-met1400-GCST90200985	Cholesterol to oleoyl-linoleoyl-glycerol (18:1 to 18:2) [2] ratio || id:ebi-met1400-GCST90200985	exposure	Weighted median	19	-0.00941095	0.0974081	0.923033
ebi-met1400-GCST90199820	GCST90399694	outcome	Dihomo-linolenate (20:3n3 or n6) levels || id:ebi-met1400-GCST90199820	Weighted mode	20	0.0844869	0.0778904	0.291631	-0.0681782	0.237152	1.08816	0.934094	1.26763	0.986253		ebi-met1400-GCST90199818	GCST90399694	outcome	Mannitol/sorbitol levels || id:ebi-met1400-GCST90199818	MR Egger	18.1731	19	0.510903		ebi-met1400-GCST90200015	GCST90399694	outcome	N-acetylkynurenine (2) levels || id:ebi-met1400-GCST90200015	-0.001915	0.00631607	0.766539		GCST90399694	ebi-met1400-GCST90200985	Cholesterol to oleoyl-linoleoyl-glycerol (18:1 to 18:2) [2] ratio || id:ebi-met1400-GCST90200985	exposure	Weighted mode	19	-0.00366709	0.125145	0.976946
ebi-met1400-GCST90199824	GCST90399694	outcome	4-vinylphenol sulfate levels || id:ebi-met1400-GCST90199824	Inverse variance weighted	22	-0.0200884	0.0239459	0.401522	-0.0670225	0.0268457	0.980112	0.935174	1.02721	0.964404		ebi-met1400-GCST90199818	GCST90399694	outcome	Mannitol/sorbitol levels || id:ebi-met1400-GCST90199818	Inverse variance weighted	18.5808	20	0.549204		ebi-met1400-GCST90200016	GCST90399694	outcome	Dopamine 4-sulfate levels || id:ebi-met1400-GCST90200016	-0.00115746	0.00465632	0.806355		GCST90399694	ebi-met1400-GCST90200991	Histidine to alanine ratio || id:ebi-met1400-GCST90200991	exposure	Inverse variance weighted	19	-0.0555866	0.0998894	0.577882
ebi-met1400-GCST90199824	GCST90399694	outcome	4-vinylphenol sulfate levels || id:ebi-met1400-GCST90199824	MR Egger	22	-0.0227373	0.0475746	0.637882	-0.115983	0.0705088	0.977519	0.89049	1.07305	0.990997		ebi-met1400-GCST90199819	GCST90399694	outcome	Tryptophan betaine levels || id:ebi-met1400-GCST90199819	MR Egger	25.9963	23	0.301039		ebi-met1400-GCST90200017	GCST90399694	outcome	Sphingomyelin (d17:1/16:0, d18:1/15:0, d16:1/17:0) levels || id:ebi-met1400-GCST90200017	-0.0040558	0.0039086	0.310215		GCST90399694	ebi-met1400-GCST90200991	Histidine to alanine ratio || id:ebi-met1400-GCST90200991	exposure	MR Egger	19	0.0123696	0.271008	0.964127
ebi-met1400-GCST90199824	GCST90399694	outcome	4-vinylphenol sulfate levels || id:ebi-met1400-GCST90199824	Simple mode	22	-0.0764674	0.0539096	0.170733	-0.18213	0.0291953	0.926383	0.833493	1.02963	0.998029		ebi-met1400-GCST90199819	GCST90399694	outcome	Tryptophan betaine levels || id:ebi-met1400-GCST90199819	Inverse variance weighted	26.0527	24	0.350494		ebi-met1400-GCST90200018	GCST90399694	outcome	Adipoylcarnitine (C6-DC) levels || id:ebi-met1400-GCST90200018	-0.00449725	0.00890169	0.619896		GCST90399694	ebi-met1400-GCST90200991	Histidine to alanine ratio || id:ebi-met1400-GCST90200991	exposure	Simple mode	19	-0.0643106	0.183842	0.730538
ebi-met1400-GCST90199824	GCST90399694	outcome	4-vinylphenol sulfate levels || id:ebi-met1400-GCST90199824	Weighted median	22	-0.0456606	0.0299287	0.127098	-0.104321	0.0129997	0.955366	0.900936	1.01308	0.972518		ebi-met1400-GCST90199820	GCST90399694	outcome	Dihomo-linolenate (20:3n3 or n6) levels || id:ebi-met1400-GCST90199820	MR Egger	26.9978	18	0.0790369		ebi-met1400-GCST90200019	GCST90399694	outcome	Dopamine 3-o-sulfate levels || id:ebi-met1400-GCST90200019	-0.00572325	0.00520883	0.284925		GCST90399694	ebi-met1400-GCST90200991	Histidine to alanine ratio || id:ebi-met1400-GCST90200991	exposure	Weighted median	19	-0.0748677	0.103209	0.468206
ebi-met1400-GCST90199824	GCST90399694	outcome	4-vinylphenol sulfate levels || id:ebi-met1400-GCST90199824	Weighted mode	22	-0.0693533	0.0398698	0.0965863	-0.147498	0.00879153	0.932997	0.862864	1.00883	0.986253		ebi-met1400-GCST90199820	GCST90399694	outcome	Dihomo-linolenate (20:3n3 or n6) levels || id:ebi-met1400-GCST90199820	Inverse variance weighted	27.9493	19	0.0844095		ebi-met1400-GCST90200020	GCST90399694	outcome	Lignoceroyl sphingomyelin (d18:1/24:0) levels || id:ebi-met1400-GCST90200020	0.00846318	0.00601757	0.177619		GCST90399694	ebi-met1400-GCST90200991	Histidine to alanine ratio || id:ebi-met1400-GCST90200991	exposure	Weighted mode	19	-0.0700417	0.128953	0.593684
ebi-met1400-GCST90199826	GCST90399694	outcome	N6-acetyllysine levels || id:ebi-met1400-GCST90199826	Inverse variance weighted	13	0.0136777	0.0166597	0.411644	-0.0189754	0.0463308	1.01377	0.981204	1.04742	0.964404		ebi-met1400-GCST90199821	GCST90399694	outcome	1-linoleoyl-GPI (18:2) levels || id:ebi-met1400-GCST90199821	MR Egger	22.3044	15	0.100067		ebi-met1400-GCST90200021	GCST90399694	outcome	N-acetylglucosamine/n-acetylgalactosamine levels || id:ebi-met1400-GCST90200021	0.00069373	0.00874989	0.93823		GCST90399694	ebi-met1400-GCST90201008	Threonine to alpha-ketobutyrate ratio || id:ebi-met1400-GCST90201008	exposure	Inverse variance weighted	19	-0.0716665	0.0706882	0.31066
ebi-met1400-GCST90199826	GCST90399694	outcome	N6-acetyllysine levels || id:ebi-met1400-GCST90199826	MR Egger	13	0.0126613	0.0240409	0.608887	-0.0344589	0.0597815	1.01274	0.966128	1.0616	0.990997		ebi-met1400-GCST90199821	GCST90399694	outcome	1-linoleoyl-GPI (18:2) levels || id:ebi-met1400-GCST90199821	Inverse variance weighted	24.5722	16	0.0777301		ebi-met1400-GCST90200022	GCST90399694	outcome	Glycochenodeoxycholate 3-sulfate levels || id:ebi-met1400-GCST90200022	0.00329481	0.00498474	0.515813		GCST90399694	ebi-met1400-GCST90201008	Threonine to alpha-ketobutyrate ratio || id:ebi-met1400-GCST90201008	exposure	MR Egger	19	-0.353768	0.1869	0.0755351
ebi-met1400-GCST90199826	GCST90399694	outcome	N6-acetyllysine levels || id:ebi-met1400-GCST90199826	Simple mode	13	0.00839967	0.0466159	0.860011	-0.0829674	0.0997668	1.00844	0.920381	1.10491	0.998029		ebi-met1400-GCST90199822	GCST90399694	outcome	1-oleoyl-GPI (18:1) levels || id:ebi-met1400-GCST90199822	MR Egger	46.6306	25	0.00541866		ebi-met1400-GCST90200023	GCST90399694	outcome	Trans 3,4-methyleneheptanoate levels || id:ebi-met1400-GCST90200023	0.00508463	0.00749445	0.509382		GCST90399694	ebi-met1400-GCST90201008	Threonine to alpha-ketobutyrate ratio || id:ebi-met1400-GCST90201008	exposure	Simple mode	19	0.0740311	0.192613	0.705221
ebi-met1400-GCST90199826	GCST90399694	outcome	N6-acetyllysine levels || id:ebi-met1400-GCST90199826	Weighted median	13	0.0073917	0.0204737	0.718074	-0.0327367	0.0475201	1.00742	0.967793	1.04867	0.980121		ebi-met1400-GCST90199822	GCST90399694	outcome	1-oleoyl-GPI (18:1) levels || id:ebi-met1400-GCST90199822	Inverse variance weighted	49.8404	26	0.00328493		ebi-met1400-GCST90200024	GCST90399694	outcome	Taurodeoxycholic acid 3-sulfate levels || id:ebi-met1400-GCST90200024	-0.00182967	0.00521424	0.730544		GCST90399694	ebi-met1400-GCST90201008	Threonine to alpha-ketobutyrate ratio || id:ebi-met1400-GCST90201008	exposure	Weighted median	19	-0.047289	0.101052	0.63981
ebi-met1400-GCST90199826	GCST90399694	outcome	N6-acetyllysine levels || id:ebi-met1400-GCST90199826	Weighted mode	13	0.00839967	0.0210111	0.696349	-0.0327822	0.0495815	1.00844	0.967749	1.05083	0.986253		ebi-met1400-GCST90199823	GCST90399694	outcome	O-cresol sulfate levels || id:ebi-met1400-GCST90199823	MR Egger	24.1	15	0.0634147		ebi-met1400-GCST90200025	GCST90399694	outcome	Phenol glucuronide levels || id:ebi-met1400-GCST90200025	0.00120658	0.00515997	0.817614		GCST90399694	ebi-met1400-GCST90201008	Threonine to alpha-ketobutyrate ratio || id:ebi-met1400-GCST90201008	exposure	Weighted mode	19	0.00103069	0.135407	0.99401
ebi-met1400-GCST90199827	GCST90399694	outcome	Thymol sulfate levels || id:ebi-met1400-GCST90199827	Inverse variance weighted	19	0.0179804	0.0278511	0.518546	-0.0366078	0.0725685	1.01814	0.964054	1.07527	0.964404		ebi-met1400-GCST90199823	GCST90399694	outcome	O-cresol sulfate levels || id:ebi-met1400-GCST90199823	Inverse variance weighted	24.567	16	0.0778311		ebi-met1400-GCST90200026	GCST90399694	outcome	Glycodeoxycholate 3-sulfate levels || id:ebi-met1400-GCST90200026	0.000967315	0.00424442	0.821653
ebi-met1400-GCST90199827	GCST90399694	outcome	Thymol sulfate levels || id:ebi-met1400-GCST90199827	MR Egger	19	0.0864418	0.0717693	0.244921	-0.054226	0.22711	1.09029	0.947218	1.25497	0.990997		ebi-met1400-GCST90199824	GCST90399694	outcome	4-vinylphenol sulfate levels || id:ebi-met1400-GCST90199824	MR Egger	30.9405	20	0.0559809		ebi-met1400-GCST90200027	GCST90399694	outcome	4-hydroxyphenylacetoylcarnitine levels || id:ebi-met1400-GCST90200027	0.00697668	0.00531597	0.202332
ebi-met1400-GCST90199827	GCST90399694	outcome	Thymol sulfate levels || id:ebi-met1400-GCST90199827	Simple mode	19	0.0212869	0.0565337	0.710921	-0.0895191	0.132093	1.02152	0.914371	1.14121	0.998029		ebi-met1400-GCST90199824	GCST90399694	outcome	4-vinylphenol sulfate levels || id:ebi-met1400-GCST90199824	Inverse variance weighted	30.947	21	0.074544		ebi-met1400-GCST90200028	GCST90399694	outcome	1-stearoyl-2-oleoyl-gpc (18:0/18:1) levels || id:ebi-met1400-GCST90200028	-0.00936927	0.0074387	0.220471
ebi-met1400-GCST90199827	GCST90399694	outcome	Thymol sulfate levels || id:ebi-met1400-GCST90199827	Weighted median	19	0.0192086	0.0308095	0.532981	-0.041178	0.0795952	1.01939	0.959658	1.08285	0.972518		ebi-met1400-GCST90199825	GCST90399694	outcome	Pyrraline levels || id:ebi-met1400-GCST90199825	MR Egger	36.3294	19	0.00961409		ebi-met1400-GCST90200029	GCST90399694	outcome	Linoleoyl ethanolamide levels || id:ebi-met1400-GCST90200029	-0.00462035	0.00562676	0.421752
ebi-met1400-GCST90199827	GCST90399694	outcome	Thymol sulfate levels || id:ebi-met1400-GCST90199827	Weighted mode	19	0.0284197	0.0523681	0.594	-0.0742219	0.131061	1.02883	0.928466	1.14004	0.986253		ebi-met1400-GCST90199825	GCST90399694	outcome	Pyrraline levels || id:ebi-met1400-GCST90199825	Inverse variance weighted	37.0819	20	0.0114402		ebi-met1400-GCST90200030	GCST90399694	outcome	1,2-dilinoleoyl-GPC (18:2/18:2) levels || id:ebi-met1400-GCST90200030	-0.00112781	0.00546315	0.841042
ebi-met1400-GCST90199833	GCST90399694	outcome	Hexanoylglutamine levels || id:ebi-met1400-GCST90199833	Inverse variance weighted	22	-0.0110927	0.0148779	0.45592	-0.0402535	0.0180681	0.988969	0.960546	1.01823	0.964404		ebi-met1400-GCST90199826	GCST90399694	outcome	N6-acetyllysine levels || id:ebi-met1400-GCST90199826	MR Egger	10.8144	11	0.458943		ebi-met1400-GCST90200031	GCST90399694	outcome	Nonanoylcarnitine (C9) levels || id:ebi-met1400-GCST90200031	0.00534309	0.00435943	0.237043
ebi-met1400-GCST90199833	GCST90399694	outcome	Hexanoylglutamine levels || id:ebi-met1400-GCST90199833	MR Egger	22	-0.0148826	0.0294601	0.618954	-0.0726244	0.0428591	0.985228	0.92995	1.04379	0.990997		ebi-met1400-GCST90199826	GCST90399694	outcome	N6-acetyllysine levels || id:ebi-met1400-GCST90199826	Inverse variance weighted	10.8178	12	0.544594		ebi-met1400-GCST90200032	GCST90399694	outcome	2-hydroxybutyrate/2-hydroxyisobutyrate levels || id:ebi-met1400-GCST90200032	-0.00275151	0.00618902	0.663419
ebi-met1400-GCST90199833	GCST90399694	outcome	Hexanoylglutamine levels || id:ebi-met1400-GCST90199833	Simple mode	22	-0.0466808	0.0461206	0.322988	-0.137077	0.0437155	0.954392	0.871903	1.04469	0.998029		ebi-met1400-GCST90199827	GCST90399694	outcome	Thymol sulfate levels || id:ebi-met1400-GCST90199827	MR Egger	30.3178	17	0.0241421		ebi-met1400-GCST90200033	GCST90399694	outcome	Sphingomyelin (d18:2/23:0, d18:1/23:1, d17:1/24:1) levels || id:ebi-met1400-GCST90200033	-0.00631848	0.00486856	0.209121
ebi-met1400-GCST90199833	GCST90399694	outcome	Hexanoylglutamine levels || id:ebi-met1400-GCST90199833	Weighted median	22	-0.000381251	0.0193738	0.9843	-0.0383538	0.0375913	0.999619	0.962372	1.03831	0.999001		ebi-met1400-GCST90199827	GCST90399694	outcome	Thymol sulfate levels || id:ebi-met1400-GCST90199827	Inverse variance weighted	32.227	18	0.0206647		ebi-met1400-GCST90200034	GCST90399694	outcome	Tricosanoyl sphingomyelin (d18:1/23:0) levels || id:ebi-met1400-GCST90200034	0.0050334	0.00579945	0.395739
ebi-met1400-GCST90199833	GCST90399694	outcome	Hexanoylglutamine levels || id:ebi-met1400-GCST90199833	Weighted mode	22	-0.00625082	0.0192938	0.749157	-0.0440667	0.031565	0.993769	0.95689	1.03207	0.986253		ebi-met1400-GCST90199828	GCST90399694	outcome	N-acetylserine levels || id:ebi-met1400-GCST90199828	MR Egger	20.5007	18	0.305349		ebi-met1400-GCST90200035	GCST90399694	outcome	Palmitoyl dihydrosphingomyelin (d18:0/16:0) levels || id:ebi-met1400-GCST90200035	0.0035148	0.00506674	0.495849
ebi-met1400-GCST90199840	GCST90399694	outcome	Pregnenediol disulfate (C21H34O8S2) levels || id:ebi-met1400-GCST90199840	Inverse variance weighted	27	-0.010306	0.0130691	0.430358	-0.0359213	0.0153094	0.989747	0.964716	1.01543	0.964404		ebi-met1400-GCST90199828	GCST90399694	outcome	N-acetylserine levels || id:ebi-met1400-GCST90199828	Inverse variance weighted	20.8296	19	0.346292		ebi-met1400-GCST90200036	GCST90399694	outcome	1-palmitoleoylglycerol (16:1) levels || id:ebi-met1400-GCST90200036	-0.00254087	0.00479408	0.600145
ebi-met1400-GCST90199840	GCST90399694	outcome	Pregnenediol disulfate (C21H34O8S2) levels || id:ebi-met1400-GCST90199840	MR Egger	27	-0.039534	0.0202523	0.0622158	-0.0792284	0.00016051	0.961237	0.923829	1.00016	0.960761		ebi-met1400-GCST90199829	GCST90399694	outcome	3-methyladipate levels || id:ebi-met1400-GCST90199829	MR Egger	22.0692	11	0.0238423		ebi-met1400-GCST90200037	GCST90399694	outcome	1-stearoyl-2-linoleoyl-gpc (18:0/18:2) levels || id:ebi-met1400-GCST90200037	-0.00211465	0.00534919	0.697827
ebi-met1400-GCST90199840	GCST90399694	outcome	Pregnenediol disulfate (C21H34O8S2) levels || id:ebi-met1400-GCST90199840	Simple mode	27	-0.0379834	0.0442085	0.398089	-0.124632	0.0486653	0.962729	0.882822	1.04987	0.998029		ebi-met1400-GCST90199829	GCST90399694	outcome	3-methyladipate levels || id:ebi-met1400-GCST90199829	Inverse variance weighted	23.2114	12	0.0259842		ebi-met1400-GCST90200038	GCST90399694	outcome	1-palmitoyl-2-palmitoleoyl-gpc (16:0/16:1) levels || id:ebi-met1400-GCST90200038	0.00073194	0.00693117	0.917006
ebi-met1400-GCST90199840	GCST90399694	outcome	Pregnenediol disulfate (C21H34O8S2) levels || id:ebi-met1400-GCST90199840	Weighted median	27	-0.0308315	0.0176911	0.0813741	-0.065506	0.00384306	0.969639	0.936593	1.00385	0.972518		ebi-met1400-GCST90199830	GCST90399694	outcome	4-ethylphenylsulfate levels || id:ebi-met1400-GCST90199830	MR Egger	21.5247	16	0.159211		ebi-met1400-GCST90200039	GCST90399694	outcome	1-stearoyl-2-linoleoyl-GPE (18:0/18:2) levels || id:ebi-met1400-GCST90200039	0.0032904	0.00506364	0.522253
ebi-met1400-GCST90199840	GCST90399694	outcome	Pregnenediol disulfate (C21H34O8S2) levels || id:ebi-met1400-GCST90199840	Weighted mode	27	-0.0343693	0.017299	0.0575805	-0.0682754	-0.000463175	0.966215	0.934003	0.999537	0.986253		ebi-met1400-GCST90199830	GCST90399694	outcome	4-ethylphenylsulfate levels || id:ebi-met1400-GCST90199830	Inverse variance weighted	25.166	17	0.0910554		ebi-met1400-GCST90200040	GCST90399694	outcome	Sphingomyelin (d18:2/24:1, d18:1/24:2) levels || id:ebi-met1400-GCST90200040	-0.0055606	0.00584473	0.350169
ebi-met1400-GCST90199841	GCST90399694	outcome	Glycocholenate sulfate levels || id:ebi-met1400-GCST90199841	Inverse variance weighted	28	-0.0144342	0.00983689	0.14228	-0.0337145	0.0048461	0.985669	0.966847	1.00486	0.877495		ebi-met1400-GCST90199831	GCST90399694	outcome	1-stearoyl-2-oleoyl-GPE (18:0/18:1) levels || id:ebi-met1400-GCST90199831	MR Egger	37.8713	23	0.0262933		ebi-met1400-GCST90200041	GCST90399694	outcome	1-palmitoyl-2-stearoyl-gpc (16:0/18:0) levels || id:ebi-met1400-GCST90200041	-0.00639614	0.00589793	0.289897
ebi-met1400-GCST90199841	GCST90399694	outcome	Glycocholenate sulfate levels || id:ebi-met1400-GCST90199841	MR Egger	28	-0.0390059	0.0144608	0.0121053	-0.067349	-0.0106627	0.961745	0.934869	0.989394	0.960761		ebi-met1400-GCST90199831	GCST90399694	outcome	1-stearoyl-2-oleoyl-GPE (18:0/18:1) levels || id:ebi-met1400-GCST90199831	Inverse variance weighted	38.2928	24	0.0323511		ebi-met1400-GCST90200042	GCST90399694	outcome	Oleate/vaccenate (18:1) levels || id:ebi-met1400-GCST90200042	0.0023399	0.00427593	0.591335
ebi-met1400-GCST90199841	GCST90399694	outcome	Glycocholenate sulfate levels || id:ebi-met1400-GCST90199841	Simple mode	28	-0.0453576	0.0258737	0.0909438	-0.09607	0.00535476	0.955656	0.9084	1.00537	0.998029		ebi-met1400-GCST90199832	GCST90399694	outcome	Dimethylarginine (sdma + adma) levels || id:ebi-met1400-GCST90199832	MR Egger	8.95877	14	0.833683		ebi-met1400-GCST90200043	GCST90399694	outcome	1-palmitoyl-2-docosahexaenoyl-gpc (16:0/22:6) levels || id:ebi-met1400-GCST90200043	-0.0101365	0.00800278	0.221437
ebi-met1400-GCST90199841	GCST90399694	outcome	Glycocholenate sulfate levels || id:ebi-met1400-GCST90199841	Weighted median	28	-0.0134816	0.013734	0.326287	-0.0404002	0.0134371	0.986609	0.960405	1.01353	0.972518		ebi-met1400-GCST90199832	GCST90399694	outcome	Dimethylarginine (sdma + adma) levels || id:ebi-met1400-GCST90199832	Inverse variance weighted	10.37	15	0.795846		ebi-met1400-GCST90200044	GCST90399694	outcome	1-(1-enyl-stearoyl)-2-oleoyl-GPE (p-18:0/18:1) levels || id:ebi-met1400-GCST90200044	-0.00325444	0.00558914	0.569638
ebi-met1400-GCST90199841	GCST90399694	outcome	Glycocholenate sulfate levels || id:ebi-met1400-GCST90199841	Weighted mode	28	-0.0190535	0.0122885	0.13266	-0.0431389	0.00503186	0.981127	0.957778	1.00504	0.986253		ebi-met1400-GCST90199833	GCST90399694	outcome	Hexanoylglutamine levels || id:ebi-met1400-GCST90199833	MR Egger	17.0965	20	0.646701		ebi-met1400-GCST90200045	GCST90399694	outcome	1-stearoyl-2-arachidonoyl-GPE (18:0/20:4) levels || id:ebi-met1400-GCST90200045	0.00214365	0.00505961	0.675573
ebi-met1400-GCST90199842	GCST90399694	outcome	Androstenediol (3beta,17beta) disulfate (1) levels || id:ebi-met1400-GCST90199842	Inverse variance weighted	24	-0.00533217	0.0192294	0.781556	-0.0430218	0.0323575	0.994682	0.95789	1.03289	0.971008		ebi-met1400-GCST90199833	GCST90399694	outcome	Hexanoylglutamine levels || id:ebi-met1400-GCST90199833	Inverse variance weighted	17.1187	21	0.703888		ebi-met1400-GCST90200046	GCST90399694	outcome	1-stearoyl-2-docosahexaenoyl-gpc (18:0/22:6) levels || id:ebi-met1400-GCST90200046	-0.0115166	0.00589628	0.0642506
ebi-met1400-GCST90199842	GCST90399694	outcome	Androstenediol (3beta,17beta) disulfate (1) levels || id:ebi-met1400-GCST90199842	MR Egger	24	-0.018227	0.033001	0.5863	-0.0829091	0.046455	0.981938	0.920435	1.04755	0.990997		ebi-met1400-GCST90199834	GCST90399694	outcome	Gamma-glutamylalanine levels || id:ebi-met1400-GCST90199834	MR Egger	13.0752	12	0.363595		ebi-met1400-GCST90200047	GCST90399694	outcome	Sphingomyelin (d18:1/17:0, d17:1/18:0, d19:1/16:0) levels || id:ebi-met1400-GCST90200047	0.00197991	0.00552425	0.723797
ebi-met1400-GCST90199842	GCST90399694	outcome	Androstenediol (3beta,17beta) disulfate (1) levels || id:ebi-met1400-GCST90199842	Simple mode	24	-0.0251851	0.046925	0.596622	-0.117158	0.0667878	0.975129	0.889445	1.06907	0.998029		ebi-met1400-GCST90199834	GCST90399694	outcome	Gamma-glutamylalanine levels || id:ebi-met1400-GCST90199834	Inverse variance weighted	13.4648	13	0.412586		ebi-met1400-GCST90200048	GCST90399694	outcome	1-(1-enyl-palmitoyl)-2-arachidonoyl-GPE (p-16:0/20:4) levels || id:ebi-met1400-GCST90200048	0.0104431	0.00770189	0.202307
ebi-met1400-GCST90199842	GCST90399694	outcome	Androstenediol (3beta,17beta) disulfate (1) levels || id:ebi-met1400-GCST90199842	Weighted median	24	-0.038262	0.0212023	0.0711351	-0.0798186	0.00329454	0.962461	0.923284	1.0033	0.972518		ebi-met1400-GCST90199835	GCST90399694	outcome	5alpha-androstan-3beta,17beta-diol disulfate levels || id:ebi-met1400-GCST90199835	MR Egger	31.3465	24	0.14404		ebi-met1400-GCST90200049	GCST90399694	outcome	Myristoyl dihydrosphingomyelin (d18:0/14:0) levels || id:ebi-met1400-GCST90200049	0.0042524	0.00421069	0.323047
ebi-met1400-GCST90199842	GCST90399694	outcome	Androstenediol (3beta,17beta) disulfate (1) levels || id:ebi-met1400-GCST90199842	Weighted mode	24	-0.0355678	0.0207838	0.100476	-0.076304	0.00516841	0.965057	0.926535	1.00518	0.986253		ebi-met1400-GCST90199835	GCST90399694	outcome	5alpha-androstan-3beta,17beta-diol disulfate levels || id:ebi-met1400-GCST90199835	Inverse variance weighted	31.6908	25	0.167156		ebi-met1400-GCST90200050	GCST90399694	outcome	5-hydroxyindole sulfate levels || id:ebi-met1400-GCST90200050	0.00986495	0.00815229	0.244972
ebi-met1400-GCST90199844	GCST90399694	outcome	1-palmitoyl-2-linoleoyl-GPE (16:0/18:2) levels || id:ebi-met1400-GCST90199844	Inverse variance weighted	22	-0.0211647	0.0139549	0.129357	-0.0485164	0.00618702	0.979058	0.952642	1.00621	0.849676		ebi-met1400-GCST90199836	GCST90399694	outcome	N-methylproline levels || id:ebi-met1400-GCST90199836	MR Egger	21.7209	15	0.115334		ebi-met1400-GCST90200051	GCST90399694	outcome	1-palmitoyl-2-dihomo-linolenoyl-GPC (16:0/20:3n3 or 6) levels || id:ebi-met1400-GCST90200051	0.0033436	0.0053963	0.54373
ebi-met1400-GCST90199844	GCST90399694	outcome	1-palmitoyl-2-linoleoyl-GPE (16:0/18:2) levels || id:ebi-met1400-GCST90199844	MR Egger	22	-0.0262813	0.0243957	0.294174	-0.0740969	0.0215344	0.974061	0.928582	1.02177	0.990997		ebi-met1400-GCST90199836	GCST90399694	outcome	N-methylproline levels || id:ebi-met1400-GCST90199836	Inverse variance weighted	22.1622	16	0.13803		ebi-met1400-GCST90200052	GCST90399694	outcome	1-(1-enyl-palmitoyl)-2-arachidonoyl-gpc (p-16:0/20:4) levels || id:ebi-met1400-GCST90200052	-0.00418042	0.00344893	0.236808
ebi-met1400-GCST90199844	GCST90399694	outcome	1-palmitoyl-2-linoleoyl-GPE (16:0/18:2) levels || id:ebi-met1400-GCST90199844	Simple mode	22	-0.028475	0.0322297	0.386968	-0.0916453	0.0346952	0.971927	0.912429	1.0353	0.998029		ebi-met1400-GCST90199837	GCST90399694	outcome	Carotenoid levels (cryptoxanthin) || id:ebi-met1400-GCST90199837	MR Egger	22.9932	20	0.289129		ebi-met1400-GCST90200053	GCST90399694	outcome	Sphingomyelin (d18:1/21:0, d17:1/22:0, d16:1/23:0) levels || id:ebi-met1400-GCST90200053	-0.00664316	0.00442245	0.152538
ebi-met1400-GCST90199844	GCST90399694	outcome	1-palmitoyl-2-linoleoyl-GPE (16:0/18:2) levels || id:ebi-met1400-GCST90199844	Weighted median	22	-0.034677	0.0148556	0.0195821	-0.063794	-0.00555988	0.965917	0.938198	0.994456	0.721446		ebi-met1400-GCST90199837	GCST90399694	outcome	Carotenoid levels (cryptoxanthin) || id:ebi-met1400-GCST90199837	Inverse variance weighted	25.2241	21	0.237589		ebi-met1400-GCST90200054	GCST90399694	outcome	1-palmitoyl-2-arachidonoyl-GPE (16:0/20:4) levels || id:ebi-met1400-GCST90200054	-0.0076335	0.00804542	0.357759
ebi-met1400-GCST90199844	GCST90399694	outcome	1-palmitoyl-2-linoleoyl-GPE (16:0/18:2) levels || id:ebi-met1400-GCST90199844	Weighted mode	22	-0.0258355	0.0129131	0.0585173	-0.0511452	-0.000525751	0.974495	0.950141	0.999474	0.986253		ebi-met1400-GCST90199838	GCST90399694	outcome	5alpha-pregnan-3beta,20alpha-diol disulfate levels || id:ebi-met1400-GCST90199838	MR Egger	18.5338	26	0.855499		ebi-met1400-GCST90200055	GCST90399694	outcome	Lactosyl-N-palmitoyl-sphingosine (d18:1/16:0) levels || id:ebi-met1400-GCST90200055	0.00534144	0.012482	0.676281
ebi-met1400-GCST90199846	GCST90399694	outcome	Glycosyl-N-stearoyl-sphingosine (d18:1/18:0) levels || id:ebi-met1400-GCST90199846	Inverse variance weighted	28	-0.00988424	0.0192264	0.607183	-0.0475679	0.0277994	0.990164	0.953546	1.02819	0.964404		ebi-met1400-GCST90199838	GCST90399694	outcome	5alpha-pregnan-3beta,20alpha-diol disulfate levels || id:ebi-met1400-GCST90199838	Inverse variance weighted	19.2857	27	0.859356		ebi-met1400-GCST90200056	GCST90399694	outcome	Sphingomyelin (d18:0/18:0, d19:0/17:0) levels || id:ebi-met1400-GCST90200056	0.00732245	0.00599211	0.238377
ebi-met1400-GCST90199846	GCST90399694	outcome	Glycosyl-N-stearoyl-sphingosine (d18:1/18:0) levels || id:ebi-met1400-GCST90199846	MR Egger	28	-0.0550377	0.0438784	0.220885	-0.141039	0.030964	0.946449	0.868455	1.03145	0.990997		ebi-met1400-GCST90199839	GCST90399694	outcome	Taurocholenate sulfate levels || id:ebi-met1400-GCST90199839	MR Egger	29.5816	34	0.684062		ebi-met1400-GCST90200057	GCST90399694	outcome	1-(1-enyl-palmitoyl)-2-oleoyl-gpc (p-16:0/18:1) levels || id:ebi-met1400-GCST90200057	-0.00497967	0.00582041	0.402905
ebi-met1400-GCST90199846	GCST90399694	outcome	Glycosyl-N-stearoyl-sphingosine (d18:1/18:0) levels || id:ebi-met1400-GCST90199846	Simple mode	28	-0.0307166	0.0433627	0.48479	-0.115707	0.0542743	0.96975	0.890736	1.05577	0.998029		ebi-met1400-GCST90199839	GCST90399694	outcome	Taurocholenate sulfate levels || id:ebi-met1400-GCST90199839	Inverse variance weighted	32.8739	35	0.571131		ebi-met1400-GCST90200058	GCST90399694	outcome	1-(1-enyl-stearoyl)-2-arachidonoyl-GPE (p-18:0/20:4) levels || id:ebi-met1400-GCST90200058	-0.00467843	0.00587695	0.436971
ebi-met1400-GCST90199846	GCST90399694	outcome	Glycosyl-N-stearoyl-sphingosine (d18:1/18:0) levels || id:ebi-met1400-GCST90199846	Weighted median	28	-0.0179643	0.0246132	0.465474	-0.0662061	0.0302776	0.982196	0.935938	1.03074	0.972518		ebi-met1400-GCST90199840	GCST90399694	outcome	Pregnenediol disulfate (C21H34O8S2) levels || id:ebi-met1400-GCST90199840	MR Egger	22.9015	25	0.583318		ebi-met1400-GCST90200059	GCST90399694	outcome	Behenoyl dihydrosphingomyelin (d18:0/22:0) levels || id:ebi-met1400-GCST90200059	0.000763182	0.00555304	0.891833
ebi-met1400-GCST90199846	GCST90399694	outcome	Glycosyl-N-stearoyl-sphingosine (d18:1/18:0) levels || id:ebi-met1400-GCST90199846	Weighted mode	28	-0.0136769	0.0312153	0.664766	-0.0748588	0.0475051	0.986416	0.927874	1.04865	0.986253		ebi-met1400-GCST90199840	GCST90399694	outcome	Pregnenediol disulfate (C21H34O8S2) levels || id:ebi-met1400-GCST90199840	Inverse variance weighted	26.4296	26	0.439696		ebi-met1400-GCST90200060	GCST90399694	outcome	1-(1-enyl-palmitoyl)-2-linoleoyl-GPC (p-16:0/18:2) levels || id:ebi-met1400-GCST90200060	0.00228964	0.00613802	0.714347
ebi-met1400-GCST90199852	GCST90399694	outcome	5alpha-androstan-3beta,17alpha-diol disulfate levels || id:ebi-met1400-GCST90199852	Inverse variance weighted	23	0.021994	0.0187081	0.239738	-0.0146739	0.0586618	1.02224	0.985433	1.06042	0.920543		ebi-met1400-GCST90199841	GCST90399694	outcome	Glycocholenate sulfate levels || id:ebi-met1400-GCST90199841	MR Egger	23.1115	26	0.626629		ebi-met1400-GCST90200061	GCST90399694	outcome	1-(1-enyl-palmitoyl)-2-oleoyl-GPE (p-16:0/18:1) levels || id:ebi-met1400-GCST90200061	-0.000505962	0.00502398	0.920618
ebi-met1400-GCST90199852	GCST90399694	outcome	5alpha-androstan-3beta,17alpha-diol disulfate levels || id:ebi-met1400-GCST90199852	MR Egger	23	0.0544259	0.0439956	0.229715	-0.0318055	0.140657	1.05593	0.968695	1.15103	0.990997		ebi-met1400-GCST90199841	GCST90399694	outcome	Glycocholenate sulfate levels || id:ebi-met1400-GCST90199841	Inverse variance weighted	28.2834	27	0.396476		ebi-met1400-GCST90200062	GCST90399694	outcome	1-palmitoyl-2-arachidonoyl-GPI (16:0/20:4) levels || id:ebi-met1400-GCST90200062	-0.00789519	0.00593601	0.199248
ebi-met1400-GCST90199852	GCST90399694	outcome	5alpha-androstan-3beta,17alpha-diol disulfate levels || id:ebi-met1400-GCST90199852	Simple mode	23	0.0374455	0.052532	0.483453	-0.0655171	0.140408	1.03816	0.936583	1.15074	0.998029		ebi-met1400-GCST90199842	GCST90399694	outcome	Androstenediol (3beta,17beta) disulfate (1) levels || id:ebi-met1400-GCST90199842	MR Egger	35.9135	22	0.0310206		ebi-met1400-GCST90200063	GCST90399694	outcome	1-palmitoyl-2-docosahexaenoyl-GPE (16:0/22:6) levels || id:ebi-met1400-GCST90200063	-0.0080728	0.007065	0.275472
ebi-met1400-GCST90199852	GCST90399694	outcome	5alpha-androstan-3beta,17alpha-diol disulfate levels || id:ebi-met1400-GCST90199852	Weighted median	23	0.0224607	0.025906	0.385939	-0.0283151	0.0732365	1.02271	0.972082	1.07599	0.972518		ebi-met1400-GCST90199842	GCST90399694	outcome	Androstenediol (3beta,17beta) disulfate (1) levels || id:ebi-met1400-GCST90199842	Inverse variance weighted	36.2977	23	0.0384558		ebi-met1400-GCST90200064	GCST90399694	outcome	N-palmitoyl-sphinganine (d18:0/16:0) levels || id:ebi-met1400-GCST90200064	-0.00904602	0.00671177	0.192797
ebi-met1400-GCST90199852	GCST90399694	outcome	5alpha-androstan-3beta,17alpha-diol disulfate levels || id:ebi-met1400-GCST90199852	Weighted mode	23	0.0293663	0.0446528	0.51758	-0.0581532	0.116886	1.0298	0.943505	1.12399	0.986253		ebi-met1400-GCST90199843	GCST90399694	outcome	Chiro-inositol levels || id:ebi-met1400-GCST90199843	MR Egger	14.6918	7	0.0401599		ebi-met1400-GCST90200065	GCST90399694	outcome	1-stearoyl-2-docosahexaenoyl-GPE (18:0/22:6) levels || id:ebi-met1400-GCST90200065	-0.00383685	0.00749315	0.613297
ebi-met1400-GCST90199856	GCST90399694	outcome	Androstenediol (3alpha, 17alpha) monosulfate (3) levels || id:ebi-met1400-GCST90199856	Inverse variance weighted	24	0.00581234	0.011031	0.598257	-0.0158084	0.0274331	1.00583	0.984316	1.02781	0.964404		ebi-met1400-GCST90199843	GCST90399694	outcome	Chiro-inositol levels || id:ebi-met1400-GCST90199843	Inverse variance weighted	17.1583	8	0.028502		ebi-met1400-GCST90200066	GCST90399694	outcome	Gamma-tocopherol/beta-tocopherol levels || id:ebi-met1400-GCST90200066	0.0068652	0.00479883	0.165992
ebi-met1400-GCST90199856	GCST90399694	outcome	Androstenediol (3alpha, 17alpha) monosulfate (3) levels || id:ebi-met1400-GCST90199856	MR Egger	24	0.0170367	0.0151264	0.27218	-0.0126111	0.0466844	1.01718	0.987468	1.04779	0.990997		ebi-met1400-GCST90199844	GCST90399694	outcome	1-palmitoyl-2-linoleoyl-GPE (16:0/18:2) levels || id:ebi-met1400-GCST90199844	MR Egger	38.9152	20	0.00683103		ebi-met1400-GCST90200067	GCST90399694	outcome	1-stearoyl-2-linoleoyl-GPI (18:0/18:2) levels || id:ebi-met1400-GCST90200067	-0.00465499	0.0044217	0.303385
ebi-met1400-GCST90199856	GCST90399694	outcome	Androstenediol (3alpha, 17alpha) monosulfate (3) levels || id:ebi-met1400-GCST90199856	Simple mode	24	0.0273624	0.0280904	0.34015	-0.0276948	0.0824196	1.02774	0.972685	1.08591	0.998029		ebi-met1400-GCST90199844	GCST90399694	outcome	1-palmitoyl-2-linoleoyl-GPE (16:0/18:2) levels || id:ebi-met1400-GCST90199844	Inverse variance weighted	39.0454	21	0.00969347		ebi-met1400-GCST90200068	GCST90399694	outcome	1,2-dilinoleoyl-GPE (18:2/18:2) levels || id:ebi-met1400-GCST90200068	0.00864806	0.00486275	0.0874986
ebi-met1400-GCST90199856	GCST90399694	outcome	Androstenediol (3alpha, 17alpha) monosulfate (3) levels || id:ebi-met1400-GCST90199856	Weighted median	24	0.0100941	0.0154288	0.512958	-0.0201463	0.0403346	1.01015	0.980055	1.04116	0.972518		ebi-met1400-GCST90199845	GCST90399694	outcome	Sphinganine-1-phosphate levels || id:ebi-met1400-GCST90199845	MR Egger	15.5219	11	0.159828		ebi-met1400-GCST90200069	GCST90399694	outcome	Phenylacetylglutamate levels || id:ebi-met1400-GCST90200069	-0.00571995	0.0114885	0.626293
ebi-met1400-GCST90199856	GCST90399694	outcome	Androstenediol (3alpha, 17alpha) monosulfate (3) levels || id:ebi-met1400-GCST90199856	Weighted mode	24	0.0170211	0.0141758	0.242084	-0.0107635	0.0448057	1.01717	0.989294	1.04582	0.986253		ebi-met1400-GCST90199845	GCST90399694	outcome	Sphinganine-1-phosphate levels || id:ebi-met1400-GCST90199845	Inverse variance weighted	18.5601	12	0.0997118		ebi-met1400-GCST90200070	GCST90399694	outcome	1-(1-enyl-palmitoyl)-2-palmitoleoyl-GPC (P-16:0/16:1) levels || id:ebi-met1400-GCST90200070	0.000469558	0.00374263	0.901123
ebi-met1400-GCST90199857	GCST90399694	outcome	5alpha-pregnan-diol disulfate levels || id:ebi-met1400-GCST90199857	Inverse variance weighted	19	-0.0153707	0.0163848	0.348191	-0.047485	0.0167436	0.984747	0.953625	1.01688	0.964404		ebi-met1400-GCST90199846	GCST90399694	outcome	Glycosyl-N-stearoyl-sphingosine (d18:1/18:0) levels || id:ebi-met1400-GCST90199846	MR Egger	37.2166	26	0.0714599		ebi-met1400-GCST90200071	GCST90399694	outcome	Palmitoylcholine levels || id:ebi-met1400-GCST90200071	-0.00747035	0.00559969	0.19978
ebi-met1400-GCST90199857	GCST90399694	outcome	5alpha-pregnan-diol disulfate levels || id:ebi-met1400-GCST90199857	MR Egger	19	-0.0732192	0.0316328	0.0333942	-0.135219	-0.0112189	0.929397	0.873524	0.988844	0.960761		ebi-met1400-GCST90199846	GCST90399694	outcome	Glycosyl-N-stearoyl-sphingosine (d18:1/18:0) levels || id:ebi-met1400-GCST90199846	Inverse variance weighted	39.0876	27	0.0622061		ebi-met1400-GCST90200072	GCST90399694	outcome	Thioproline levels || id:ebi-met1400-GCST90200072	0.00748434	0.00684292	0.288493
ebi-met1400-GCST90199857	GCST90399694	outcome	5alpha-pregnan-diol disulfate levels || id:ebi-met1400-GCST90199857	Simple mode	19	-0.0370374	0.037034	0.330522	-0.109624	0.0355493	0.96364	0.896171	1.03619	0.998029		ebi-met1400-GCST90199847	GCST90399694	outcome	4-allylphenol sulfate levels || id:ebi-met1400-GCST90199847	MR Egger	34.4996	22	0.0436669		ebi-met1400-GCST90200073	GCST90399694	outcome	1-linoleoyl-2-arachidonoyl-GPC (18:2/20:4n6) levels || id:ebi-met1400-GCST90200073	-0.0115166	0.00494223	0.0316275
ebi-met1400-GCST90199857	GCST90399694	outcome	5alpha-pregnan-diol disulfate levels || id:ebi-met1400-GCST90199857	Weighted median	19	-0.0310999	0.0209344	0.137387	-0.0721313	0.00993139	0.969379	0.930409	1.00998	0.972518		ebi-met1400-GCST90199847	GCST90399694	outcome	4-allylphenol sulfate levels || id:ebi-met1400-GCST90199847	Inverse variance weighted	34.5595	23	0.0574895		ebi-met1400-GCST90200074	GCST90399694	outcome	1-linoleoyl-GPG (18:2) levels || id:ebi-met1400-GCST90200074	7.41043e-05	0.00421828	0.98615
ebi-met1400-GCST90199857	GCST90399694	outcome	5alpha-pregnan-diol disulfate levels || id:ebi-met1400-GCST90199857	Weighted mode	19	-0.0438094	0.0347364	0.223339	-0.111893	0.0242739	0.957136	0.89414	1.02457	0.986253		ebi-met1400-GCST90199848	GCST90399694	outcome	Succinylcarnitine levels || id:ebi-met1400-GCST90199848	MR Egger	30.3624	24	0.173029		ebi-met1400-GCST90200075	GCST90399694	outcome	1-(1-enyl-palmitoyl)-2-linoleoyl-GPE (p-16:0/18:2) levels || id:ebi-met1400-GCST90200075	-0.00586176	0.0060361	0.345943
ebi-met1400-GCST90199860	GCST90399694	outcome	Andro steroid monosulfate C19H28O6S (1) levels || id:ebi-met1400-GCST90199860	Inverse variance weighted	31	-0.0111067	0.0134855	0.410166	-0.0375383	0.0153249	0.988955	0.963158	1.01544	0.964404		ebi-met1400-GCST90199848	GCST90399694	outcome	Succinylcarnitine levels || id:ebi-met1400-GCST90199848	Inverse variance weighted	30.4472	25	0.20798		ebi-met1400-GCST90200076	GCST90399694	outcome	1-(1-enyl-stearoyl)-2-linoleoyl-GPE (p-18:0/18:2) levels || id:ebi-met1400-GCST90200076	0.00198086	0.00622358	0.754659
ebi-met1400-GCST90199860	GCST90399694	outcome	Andro steroid monosulfate C19H28O6S (1) levels || id:ebi-met1400-GCST90199860	MR Egger	31	-0.0142229	0.0210829	0.505263	-0.0555453	0.0270996	0.985878	0.945969	1.02747	0.990997		ebi-met1400-GCST90199849	GCST90399694	outcome	21-hydroxypregnenolone disulfate levels || id:ebi-met1400-GCST90199849	MR Egger	39.0443	29	0.100818		ebi-met1400-GCST90200077	GCST90399694	outcome	1-stearoyl-2-oleoyl-GPI (18:0/18:1) levels || id:ebi-met1400-GCST90200077	-0.00106558	0.00676608	0.876613
ebi-met1400-GCST90199860	GCST90399694	outcome	Andro steroid monosulfate C19H28O6S (1) levels || id:ebi-met1400-GCST90199860	Simple mode	31	-0.0129675	0.0455199	0.777697	-0.102187	0.0762515	0.987116	0.902861	1.07923	0.998029		ebi-met1400-GCST90199849	GCST90399694	outcome	21-hydroxypregnenolone disulfate levels || id:ebi-met1400-GCST90199849	Inverse variance weighted	39.4223	30	0.116546		ebi-met1400-GCST90200078	GCST90399694	outcome	1-myristoyl-2-arachidonoyl-GPC (14:0/20:4) levels || id:ebi-met1400-GCST90200078	-0.00543294	0.00516383	0.305294
ebi-met1400-GCST90199860	GCST90399694	outcome	Andro steroid monosulfate C19H28O6S (1) levels || id:ebi-met1400-GCST90199860	Weighted median	31	-0.0102264	0.0180072	0.5701	-0.0455206	0.0250678	0.989826	0.9555	1.02538	0.972518		ebi-met1400-GCST90199850	GCST90399694	outcome	5alpha-androstan-3alpha,17alpha-diol monosulfate levels || id:ebi-met1400-GCST90199850	MR Egger	29.4689	23	0.165262		ebi-met1400-GCST90200079	GCST90399694	outcome	1-oleoyl-2-arachidonoyl-GPE (18:1/20:4) levels || id:ebi-met1400-GCST90200079	0.00558992	0.00407825	0.186456
ebi-met1400-GCST90199860	GCST90399694	outcome	Andro steroid monosulfate C19H28O6S (1) levels || id:ebi-met1400-GCST90199860	Weighted mode	31	-0.00933707	0.0186776	0.620787	-0.0459451	0.027271	0.990706	0.955094	1.02765	0.986253		ebi-met1400-GCST90199850	GCST90399694	outcome	5alpha-androstan-3alpha,17alpha-diol monosulfate levels || id:ebi-met1400-GCST90199850	Inverse variance weighted	36.4154	24	0.0499957		ebi-met1400-GCST90200080	GCST90399694	outcome	1-palmitoyl-2-oleoyl-GPI (16:0/18:1) levels || id:ebi-met1400-GCST90200080	-0.00464154	0.00702147	0.517986
ebi-met1400-GCST90199863	GCST90399694	outcome	16a-hydroxy DHEA 3-sulfate levels || id:ebi-met1400-GCST90199863	Inverse variance weighted	18	-0.0173772	0.0125717	0.166895	-0.0420176	0.00726326	0.982773	0.958853	1.00729	0.880243		ebi-met1400-GCST90199851	GCST90399694	outcome	Androstenediol (3beta,17beta) disulfate (2) levels || id:ebi-met1400-GCST90199851	MR Egger	43.0508	28	0.0344139		ebi-met1400-GCST90200081	GCST90399694	outcome	1-oleoyl-2-docosahexaenoyl-GPC (18:1/22:6) levels || id:ebi-met1400-GCST90200081	-0.0042301	0.00538397	0.440072
ebi-met1400-GCST90199863	GCST90399694	outcome	16a-hydroxy DHEA 3-sulfate levels || id:ebi-met1400-GCST90199863	MR Egger	18	-0.00900895	0.0156675	0.573282	-0.0397172	0.0216993	0.991032	0.961061	1.02194	0.990997		ebi-met1400-GCST90199851	GCST90399694	outcome	Androstenediol (3beta,17beta) disulfate (2) levels || id:ebi-met1400-GCST90199851	Inverse variance weighted	43.9036	29	0.0374809		ebi-met1400-GCST90200082	GCST90399694	outcome	1-oleoyl-2-linoleoyl-GPE (18:1/18:2) levels || id:ebi-met1400-GCST90200082	0.00627476	0.00495881	0.217884
ebi-met1400-GCST90199863	GCST90399694	outcome	16a-hydroxy DHEA 3-sulfate levels || id:ebi-met1400-GCST90199863	Simple mode	18	-0.0547486	0.0451887	0.242256	-0.143318	0.0338214	0.946723	0.866478	1.0344	0.998029		ebi-met1400-GCST90199852	GCST90399694	outcome	5alpha-androstan-3beta,17alpha-diol disulfate levels || id:ebi-met1400-GCST90199852	MR Egger	27.5334	21	0.153887		ebi-met1400-GCST90200083	GCST90399694	outcome	1-(1-enyl-palmitoyl)-2-palmitoyl-GPC (P-16:0/16:0) levels || id:ebi-met1400-GCST90200083	0.00290747	0.0047647	0.54723
ebi-met1400-GCST90199863	GCST90399694	outcome	16a-hydroxy DHEA 3-sulfate levels || id:ebi-met1400-GCST90199863	Weighted median	18	-0.0105781	0.0148725	0.476929	-0.0397283	0.0185721	0.989478	0.961051	1.01875	0.972518		ebi-met1400-GCST90199852	GCST90399694	outcome	5alpha-androstan-3beta,17alpha-diol disulfate levels || id:ebi-met1400-GCST90199852	Inverse variance weighted	28.4061	22	0.162609		ebi-met1400-GCST90200084	GCST90399694	outcome	Oleoylcholine levels || id:ebi-met1400-GCST90200084	-0.0150567	0.00821284	0.0881016
ebi-met1400-GCST90199863	GCST90399694	outcome	16a-hydroxy DHEA 3-sulfate levels || id:ebi-met1400-GCST90199863	Weighted mode	18	-0.00942475	0.0141978	0.515711	-0.0372525	0.018403	0.99062	0.963433	1.01857	0.986253		ebi-met1400-GCST90199853	GCST90399694	outcome	5alpha-pregnan-3beta,20beta-diol monosulfate (1) levels || id:ebi-met1400-GCST90199853	MR Egger	16.8514	18	0.533342		ebi-met1400-GCST90200085	GCST90399694	outcome	Glycosyl-N-palmitoyl-sphingosine (d18:1/16:0) levels || id:ebi-met1400-GCST90200085	-0.000268049	0.00534423	0.960582
ebi-met1400-GCST90199864	GCST90399694	outcome	Gamma-CEHC levels || id:ebi-met1400-GCST90199864	Inverse variance weighted	32	-0.00511973	0.0169484	0.762593	-0.0383385	0.0280991	0.994893	0.962387	1.0285	0.971008		ebi-met1400-GCST90199853	GCST90399694	outcome	5alpha-pregnan-3beta,20beta-diol monosulfate (1) levels || id:ebi-met1400-GCST90199853	Inverse variance weighted	20.3173	19	0.375719		ebi-met1400-GCST90200086	GCST90399694	outcome	Arachidonoylcholine levels || id:ebi-met1400-GCST90200086	-0.00778158	0.00707085	0.291069
ebi-met1400-GCST90199864	GCST90399694	outcome	Gamma-CEHC levels || id:ebi-met1400-GCST90199864	MR Egger	32	-0.00208312	0.0349615	0.952883	-0.0706076	0.0664414	0.997919	0.931827	1.0687	0.992785		ebi-met1400-GCST90199854	GCST90399694	outcome	5alpha-pregnan-3beta,20alpha-diol monosulfate (2) levels || id:ebi-met1400-GCST90199854	MR Egger	22.0684	21	0.395576		ebi-met1400-GCST90200087	GCST90399694	outcome	2-methylserine levels || id:ebi-met1400-GCST90200087	-0.0104744	0.00368386	0.0103929
ebi-met1400-GCST90199864	GCST90399694	outcome	Gamma-CEHC levels || id:ebi-met1400-GCST90199864	Simple mode	32	-0.0339728	0.0466308	0.471746	-0.125369	0.0574236	0.966598	0.882171	1.0591	0.998029		ebi-met1400-GCST90199854	GCST90399694	outcome	5alpha-pregnan-3beta,20alpha-diol monosulfate (2) levels || id:ebi-met1400-GCST90199854	Inverse variance weighted	24.2551	22	0.334001		ebi-met1400-GCST90200088	GCST90399694	outcome	(S)-3-hydroxybutyrylcarnitine levels || id:ebi-met1400-GCST90200088	0.0128051	0.0088156	0.168393
ebi-met1400-GCST90199864	GCST90399694	outcome	Gamma-CEHC levels || id:ebi-met1400-GCST90199864	Weighted median	32	-0.0202762	0.0224466	0.366363	-0.0642714	0.0237191	0.979928	0.93775	1.024	0.972518		ebi-met1400-GCST90199855	GCST90399694	outcome	5alpha-androstan-3beta,17beta-diol monosulfate (2) levels || id:ebi-met1400-GCST90199855	MR Egger	52.4403	27	0.00234981		ebi-met1400-GCST90200089	GCST90399694	outcome	Methylsuccinoylcarnitine levels || id:ebi-met1400-GCST90200089	-0.00407349	0.00368756	0.279827
ebi-met1400-GCST90199864	GCST90399694	outcome	Gamma-CEHC levels || id:ebi-met1400-GCST90199864	Weighted mode	32	-0.0226074	0.0209716	0.289351	-0.0637118	0.018497	0.977646	0.938275	1.01867	0.986253		ebi-met1400-GCST90199855	GCST90399694	outcome	5alpha-androstan-3beta,17beta-diol monosulfate (2) levels || id:ebi-met1400-GCST90199855	Inverse variance weighted	52.5979	28	0.0032708		ebi-met1400-GCST90200090	GCST90399694	outcome	Dihomo-linolenoyl-choline levels || id:ebi-met1400-GCST90200090	-0.00241908	0.00750659	0.750441
ebi-met1400-GCST90199866	GCST90399694	outcome	N-acetyl-beta-alanine levels || id:ebi-met1400-GCST90199866	Inverse variance weighted	22	0.0159361	0.0150398	0.289329	-0.0135419	0.045414	1.01606	0.986549	1.04646	0.951455		ebi-met1400-GCST90199856	GCST90399694	outcome	Androstenediol (3alpha, 17alpha) monosulfate (3) levels || id:ebi-met1400-GCST90199856	MR Egger	23.8869	22	0.353186		ebi-met1400-GCST90200091	GCST90399694	outcome	Docosahexaenoylcholine levels || id:ebi-met1400-GCST90200091	-0.0151407	0.00632299	0.0311924
ebi-met1400-GCST90199866	GCST90399694	outcome	N-acetyl-beta-alanine levels || id:ebi-met1400-GCST90199866	MR Egger	22	0.0272744	0.0214982	0.219123	-0.0148621	0.0694108	1.02765	0.985248	1.07188	0.990997		ebi-met1400-GCST90199856	GCST90399694	outcome	Androstenediol (3alpha, 17alpha) monosulfate (3) levels || id:ebi-met1400-GCST90199856	Inverse variance weighted	25.1535	23	0.34242		ebi-met1400-GCST90200092	GCST90399694	outcome	Glycocholate glucuronide (1) levels || id:ebi-met1400-GCST90200092	0.00564669	0.00603234	0.362345
ebi-met1400-GCST90199866	GCST90399694	outcome	N-acetyl-beta-alanine levels || id:ebi-met1400-GCST90199866	Simple mode	22	0.00203688	0.0410566	0.960901	-0.078434	0.0825078	1.00204	0.924563	1.08601	0.998029		ebi-met1400-GCST90199857	GCST90399694	outcome	5alpha-pregnan-diol disulfate levels || id:ebi-met1400-GCST90199857	MR Egger	16.5291	17	0.486687		ebi-met1400-GCST90200093	GCST90399694	outcome	Caffeic acid sulfate levels || id:ebi-met1400-GCST90200093	0.00163773	0.00606339	0.789994
ebi-met1400-GCST90199866	GCST90399694	outcome	N-acetyl-beta-alanine levels || id:ebi-met1400-GCST90199866	Weighted median	22	0.00891772	0.0235475	0.704902	-0.0372354	0.0550708	1.00896	0.963449	1.05662	0.980121		ebi-met1400-GCST90199857	GCST90399694	outcome	5alpha-pregnan-diol disulfate levels || id:ebi-met1400-GCST90199857	Inverse variance weighted	20.8796	18	0.285529		ebi-met1400-GCST90200094	GCST90399694	outcome	Ascorbic acid 2-sulfate levels || id:ebi-met1400-GCST90200094	0.000798081	0.00490055	0.872553
ebi-met1400-GCST90199866	GCST90399694	outcome	N-acetyl-beta-alanine levels || id:ebi-met1400-GCST90199866	Weighted mode	22	0.00969266	0.0195398	0.625013	-0.0286053	0.0479906	1.00974	0.9718	1.04916	0.986253		ebi-met1400-GCST90199858	GCST90399694	outcome	5alpha-androstan-3alpha,17beta-diol monosulfate (1) levels || id:ebi-met1400-GCST90199858	MR Egger	18.3108	16	0.306011		ebi-met1400-GCST90200095	GCST90399694	outcome	1-linoleoyl-2-linolenoyl-GPC (18:2/18:3) levels || id:ebi-met1400-GCST90200095	-0.00392556	0.0035535	0.283838
ebi-met1400-GCST90199868	GCST90399694	outcome	N-acetyl-3-methylhistidine levels || id:ebi-met1400-GCST90199868	Inverse variance weighted	20	0.00945642	0.0209036	0.650993	-0.0315146	0.0504275	1.0095	0.968977	1.05172	0.964404		ebi-met1400-GCST90199858	GCST90399694	outcome	5alpha-androstan-3alpha,17beta-diol monosulfate (1) levels || id:ebi-met1400-GCST90199858	Inverse variance weighted	19.1569	17	0.319601		ebi-met1400-GCST90200096	GCST90399694	outcome	Catechol glucuronide levels || id:ebi-met1400-GCST90200096	-0.00552567	0.00913803	0.555793
ebi-met1400-GCST90199868	GCST90399694	outcome	N-acetyl-3-methylhistidine levels || id:ebi-met1400-GCST90199868	MR Egger	20	0.023084	0.0406608	0.577239	-0.0566113	0.102779	1.02335	0.944961	1.10825	0.990997		ebi-met1400-GCST90199859	GCST90399694	outcome	5alpha-androstan-3alpha,17beta-diol disulfate levels || id:ebi-met1400-GCST90199859	MR Egger	23.8664	20	0.248277		ebi-met1400-GCST90200097	GCST90399694	outcome	Furaneol sulfate levels || id:ebi-met1400-GCST90200097	-0.00323177	0.0109355	0.773093
ebi-met1400-GCST90199868	GCST90399694	outcome	N-acetyl-3-methylhistidine levels || id:ebi-met1400-GCST90199868	Simple mode	20	0.0670049	0.0427036	0.133136	-0.0166942	0.150704	1.0693	0.983444	1.16265	0.998029		ebi-met1400-GCST90199859	GCST90399694	outcome	5alpha-androstan-3alpha,17beta-diol disulfate levels || id:ebi-met1400-GCST90199859	Inverse variance weighted	24.9329	21	0.250081		ebi-met1400-GCST90200098	GCST90399694	outcome	Ceramide (d18:1/24:1) levels || id:ebi-met1400-GCST90200098	0.00264613	0.00584981	0.656143
ebi-met1400-GCST90199868	GCST90399694	outcome	N-acetyl-3-methylhistidine levels || id:ebi-met1400-GCST90199868	Weighted median	20	0.0305037	0.0184866	0.0989341	-0.00573005	0.0667375	1.03097	0.994286	1.06901	0.972518		ebi-met1400-GCST90199860	GCST90399694	outcome	Andro steroid monosulfate C19H28O6S (1) levels || id:ebi-met1400-GCST90199860	MR Egger	35.7606	29	0.180644		ebi-met1400-GCST90200099	GCST90399694	outcome	N-oleoylserine levels || id:ebi-met1400-GCST90200099	0.00492878	0.00570631	0.402286
ebi-met1400-GCST90199868	GCST90399694	outcome	N-acetyl-3-methylhistidine levels || id:ebi-met1400-GCST90199868	Weighted mode	20	0.0327524	0.0206069	0.128474	-0.0076371	0.0731419	1.03329	0.992392	1.07588	0.986253		ebi-met1400-GCST90199860	GCST90399694	outcome	Andro steroid monosulfate C19H28O6S (1) levels || id:ebi-met1400-GCST90199860	Inverse variance weighted	35.8073	30	0.214456		ebi-met1400-GCST90200100	GCST90399694	outcome	Perfluorooctanesulfonate (PFOS) levels || id:ebi-met1400-GCST90200100	0.0111838	0.00793373	0.175688
ebi-met1400-GCST90199869	GCST90399694	outcome	2-hydroxyhippurate levels || id:ebi-met1400-GCST90199869	Inverse variance weighted	14	-0.00123816	0.0306038	0.967728	-0.0612216	0.0587453	0.998763	0.940615	1.06051	0.997712		ebi-met1400-GCST90199861	GCST90399694	outcome	Pregnenediol sulfate (C21H34O5S) levels || id:ebi-met1400-GCST90199861	MR Egger	22.1663	24	0.56934		ebi-met1400-GCST90200101	GCST90399694	outcome	Pimeloylcarnitine/3-methyladipoylcarnitine (C7-DC) levels || id:ebi-met1400-GCST90200101	-0.00371668	0.00598241	0.542212
ebi-met1400-GCST90199869	GCST90399694	outcome	2-hydroxyhippurate levels || id:ebi-met1400-GCST90199869	MR Egger	14	-0.0854239	0.0562082	0.154468	-0.195592	0.0247442	0.918123	0.822348	1.02505	0.990997		ebi-met1400-GCST90199861	GCST90399694	outcome	Pregnenediol sulfate (C21H34O5S) levels || id:ebi-met1400-GCST90199861	Inverse variance weighted	22.1674	25	0.626058		ebi-met1400-GCST90200102	GCST90399694	outcome	1-palmitoleoyl-2-linolenoyl-GPC (16:1/18:3) levels || id:ebi-met1400-GCST90200102	0.00204964	0.00680972	0.7673
ebi-met1400-GCST90199869	GCST90399694	outcome	2-hydroxyhippurate levels || id:ebi-met1400-GCST90199869	Simple mode	14	-0.0710985	0.0682538	0.316547	-0.204876	0.062679	0.93137	0.814748	1.06469	0.998029		ebi-met1400-GCST90199862	GCST90399694	outcome	4-hydroxycoumarin levels || id:ebi-met1400-GCST90199862	MR Egger	29.914	18	0.0382911		ebi-met1400-GCST90200103	GCST90399694	outcome	Linoleoyl-arachidonoyl-glycerol (18:2/20:4) [1] levels || id:ebi-met1400-GCST90200103	-0.00116488	0.00407616	0.778714
ebi-met1400-GCST90199869	GCST90399694	outcome	2-hydroxyhippurate levels || id:ebi-met1400-GCST90199869	Weighted median	14	-0.01626	0.0382338	0.670633	-0.0911982	0.0586781	0.983871	0.912837	1.06043	0.980121		ebi-met1400-GCST90199862	GCST90399694	outcome	4-hydroxycoumarin levels || id:ebi-met1400-GCST90199862	Inverse variance weighted	30.707	19	0.0434619		ebi-met1400-GCST90200104	GCST90399694	outcome	Hexadecadienoate (16:2n6) levels || id:ebi-met1400-GCST90200104	0.00786274	0.00793656	0.338647
ebi-met1400-GCST90199869	GCST90399694	outcome	2-hydroxyhippurate levels || id:ebi-met1400-GCST90199869	Weighted mode	14	-0.0465895	0.0639465	0.479185	-0.171925	0.0787457	0.954479	0.842043	1.08193	0.986253		ebi-met1400-GCST90199863	GCST90399694	outcome	16a-hydroxy DHEA 3-sulfate levels || id:ebi-met1400-GCST90199863	MR Egger	13.8154	16	0.612466		ebi-met1400-GCST90200105	GCST90399694	outcome	Glycosyl-N-behenoyl-sphingadienine (d18:2/22:0) levels || id:ebi-met1400-GCST90200105	0.00234752	0.00373208	0.53554
ebi-met1400-GCST90199871	GCST90399694	outcome	Androstenediol (3beta,17beta) monosulfate (2) levels || id:ebi-met1400-GCST90199871	Inverse variance weighted	18	0.0431219	0.0244509	0.0777965	-0.00480174	0.0910456	1.04407	0.99521	1.09532	0.839115		ebi-met1400-GCST90199863	GCST90399694	outcome	16a-hydroxy DHEA 3-sulfate levels || id:ebi-met1400-GCST90199863	Inverse variance weighted	14.6164	17	0.623092		ebi-met1400-GCST90200106	GCST90399694	outcome	4-hydroxyphenylacetylglutamine levels || id:ebi-met1400-GCST90200106	0.000142634	0.00499585	0.977506
ebi-met1400-GCST90199871	GCST90399694	outcome	Androstenediol (3beta,17beta) monosulfate (2) levels || id:ebi-met1400-GCST90199871	MR Egger	18	0.106323	0.048309	0.0427719	0.0116375	0.201009	1.11218	1.01171	1.22264	0.960761		ebi-met1400-GCST90199864	GCST90399694	outcome	Gamma-CEHC levels || id:ebi-met1400-GCST90199864	MR Egger	45.8259	30	0.0322828		ebi-met1400-GCST90200107	GCST90399694	outcome	Gamma-glutamyl-alpha-lysine levels || id:ebi-met1400-GCST90200107	0.00534046	0.00414875	0.2098
ebi-met1400-GCST90199871	GCST90399694	outcome	Androstenediol (3beta,17beta) monosulfate (2) levels || id:ebi-met1400-GCST90199871	Simple mode	18	0.048202	0.0568929	0.40863	-0.063308	0.159712	1.04938	0.938654	1.17317	0.998029		ebi-met1400-GCST90199864	GCST90399694	outcome	Gamma-CEHC levels || id:ebi-met1400-GCST90199864	Inverse variance weighted	45.8411	31	0.0418778		ebi-met1400-GCST90200108	GCST90399694	outcome	N-palmitoyl-sphingadienine (d18:2/16:0) levels || id:ebi-met1400-GCST90200108	-0.0102147	0.0091763	0.283161
ebi-met1400-GCST90199871	GCST90399694	outcome	Androstenediol (3beta,17beta) monosulfate (2) levels || id:ebi-met1400-GCST90199871	Weighted median	18	0.0272349	0.03102	0.379956	-0.0335644	0.0880341	1.02761	0.966993	1.09203	0.972518		ebi-met1400-GCST90199865	GCST90399694	outcome	2-hydroxyglutarate levels || id:ebi-met1400-GCST90199865	MR Egger	56.2612	24	0.000211128		ebi-met1400-GCST90200109	GCST90399694	outcome	Linoleoyl-arachidonoyl-glycerol (18:2/20:4) [2] levels || id:ebi-met1400-GCST90200109	0.00109785	0.00556789	0.845115
ebi-met1400-GCST90199871	GCST90399694	outcome	Androstenediol (3beta,17beta) monosulfate (2) levels || id:ebi-met1400-GCST90199871	Weighted mode	18	0.0295847	0.039281	0.461661	-0.0474061	0.106575	1.03003	0.9537	1.11246	0.986253		ebi-met1400-GCST90199865	GCST90399694	outcome	2-hydroxyglutarate levels || id:ebi-met1400-GCST90199865	Inverse variance weighted	57.0337	25	0.00026454		ebi-met1400-GCST90200110	GCST90399694	outcome	Palmitoleoylcarnitine (C16:1) levels || id:ebi-met1400-GCST90200110	0.00720086	0.0077075	0.368586
ebi-met1400-GCST90199873	GCST90399694	outcome	Pregnenolone sulfate levels || id:ebi-met1400-GCST90199873	Inverse variance weighted	29	-0.0451746	0.0224074	0.043794	-0.0890931	-0.0012561	0.955831	0.91476	0.998745	0.813851		ebi-met1400-GCST90199866	GCST90399694	outcome	N-acetyl-beta-alanine levels || id:ebi-met1400-GCST90199866	MR Egger	15.5454	20	0.744394		ebi-met1400-GCST90200111	GCST90399694	outcome	N-stearoyl-sphingadienine (d18:2/18:0) levels || id:ebi-met1400-GCST90200111	-0.00682401	0.00770327	0.390656
ebi-met1400-GCST90199873	GCST90399694	outcome	Pregnenolone sulfate levels || id:ebi-met1400-GCST90199873	MR Egger	29	-0.0352233	0.0520041	0.503968	-0.137151	0.0667049	0.96539	0.871838	1.06898	0.990997		ebi-met1400-GCST90199866	GCST90399694	outcome	N-acetyl-beta-alanine levels || id:ebi-met1400-GCST90199866	Inverse variance weighted	16.0902	21	0.764561		ebi-met1400-GCST90200112	GCST90399694	outcome	2,3-dihydroxy-2-methylbutyrate levels || id:ebi-met1400-GCST90200112	-0.00946892	0.0112442	0.421537
ebi-met1400-GCST90199873	GCST90399694	outcome	Pregnenolone sulfate levels || id:ebi-met1400-GCST90199873	Simple mode	29	-0.0282343	0.0456736	0.541455	-0.117755	0.0612859	0.972161	0.888914	1.0632	0.998029		ebi-met1400-GCST90199867	GCST90399694	outcome	Tridecenedioate (C13:1-DC) levels || id:ebi-met1400-GCST90199867	MR Egger	23.0583	17	0.147361		ebi-met1400-GCST90200113	GCST90399694	outcome	Stearoylcholine levels || id:ebi-met1400-GCST90200113	-0.0150428	0.00959504	0.148006
ebi-met1400-GCST90199873	GCST90399694	outcome	Pregnenolone sulfate levels || id:ebi-met1400-GCST90199873	Weighted median	29	-0.0344257	0.0270974	0.203928	-0.0875366	0.0186853	0.96616	0.916185	1.01886	0.972518		ebi-met1400-GCST90199867	GCST90399694	outcome	Tridecenedioate (C13:1-DC) levels || id:ebi-met1400-GCST90199867	Inverse variance weighted	23.631	18	0.167492		ebi-met1400-GCST90200114	GCST90399694	outcome	Glycosyl-N-tricosanoyl-sphingadienine (d18:2/23:0) levels || id:ebi-met1400-GCST90200114	0.00282758	0.00510868	0.586385
ebi-met1400-GCST90199873	GCST90399694	outcome	Pregnenolone sulfate levels || id:ebi-met1400-GCST90199873	Weighted mode	29	-0.0282343	0.0309142	0.368875	-0.0888261	0.0323574	0.972161	0.915005	1.03289	0.986253		ebi-met1400-GCST90199868	GCST90399694	outcome	N-acetyl-3-methylhistidine levels || id:ebi-met1400-GCST90199868	MR Egger	42.9097	18	0.000824087		ebi-met1400-GCST90200115	GCST90399694	outcome	N-palmitoyl-heptadecasphingosine (d17:1/16:0) levels || id:ebi-met1400-GCST90200115	-0.000476562	0.00696184	0.946072
ebi-met1400-GCST90199874	GCST90399694	outcome	S-methylmethionine levels || id:ebi-met1400-GCST90199874	Inverse variance weighted	19	0.0208468	0.0239716	0.384495	-0.0261376	0.0678312	1.02107	0.974201	1.07018	0.964404		ebi-met1400-GCST90199868	GCST90399694	outcome	N-acetyl-3-methylhistidine levels || id:ebi-met1400-GCST90199868	Inverse variance weighted	43.2798	19	0.00118681		ebi-met1400-GCST90200116	GCST90399694	outcome	Ceramide (d18:1/14:0, d16:1/16:0) levels || id:ebi-met1400-GCST90200116	0.00147329	0.00633824	0.818555
ebi-met1400-GCST90199874	GCST90399694	outcome	S-methylmethionine levels || id:ebi-met1400-GCST90199874	MR Egger	19	0.0878462	0.0646087	0.191698	-0.0387869	0.214479	1.09182	0.961956	1.23922	0.990997		ebi-met1400-GCST90199869	GCST90399694	outcome	2-hydroxyhippurate levels || id:ebi-met1400-GCST90199869	MR Egger	14.5311	12	0.268085		ebi-met1400-GCST90200117	GCST90399694	outcome	Glycosyl-N-(2-hydroxynervonoyl)-sphingosine (d18:1/24:1(2OH)) levels || id:ebi-met1400-GCST90200117	0.0124268	0.00454871	0.0132429
ebi-met1400-GCST90199874	GCST90399694	outcome	S-methylmethionine levels || id:ebi-met1400-GCST90199874	Simple mode	19	0.0355268	0.0477372	0.466352	-0.0580382	0.129092	1.03617	0.943614	1.13779	0.998029		ebi-met1400-GCST90199869	GCST90399694	outcome	2-hydroxyhippurate levels || id:ebi-met1400-GCST90199869	Inverse variance weighted	18.1852	13	0.150611		ebi-met1400-GCST90200118	GCST90399694	outcome	Glycosyl ceramide (d18:2/24:1, d18:1/24:2) levels || id:ebi-met1400-GCST90200118	-0.00461537	0.0044476	0.312427
ebi-met1400-GCST90199874	GCST90399694	outcome	S-methylmethionine levels || id:ebi-met1400-GCST90199874	Weighted median	19	0.0168853	0.0290188	0.560652	-0.0399916	0.0737622	1.01703	0.960797	1.07655	0.972518		ebi-met1400-GCST90199870	GCST90399694	outcome	4-cholesten-3-one levels || id:ebi-met1400-GCST90199870	MR Egger	43.4397	17	0.000414043		ebi-met1400-GCST90200119	GCST90399694	outcome	Glycosyl ceramide (d18:1/23:1, d17:1/24:1) levels || id:ebi-met1400-GCST90200119	-0.00665571	0.00671617	0.335584
ebi-met1400-GCST90199874	GCST90399694	outcome	S-methylmethionine levels || id:ebi-met1400-GCST90199874	Weighted mode	19	0.0310386	0.048086	0.526758	-0.0632098	0.125287	1.03153	0.938746	1.13347	0.986253		ebi-met1400-GCST90199870	GCST90399694	outcome	4-cholesten-3-one levels || id:ebi-met1400-GCST90199870	Inverse variance weighted	44.0879	18	0.000560446		ebi-met1400-GCST90200120	GCST90399694	outcome	Sphingadienine levels || id:ebi-met1400-GCST90200120	0.00107159	0.00863347	0.902984
ebi-met1400-GCST90199879	GCST90399694	outcome	Ergothioneine levels || id:ebi-met1400-GCST90199879	Inverse variance weighted	23	-0.00663817	0.0121095	0.583568	-0.0303727	0.0170964	0.993384	0.970084	1.01724	0.964404		ebi-met1400-GCST90199871	GCST90399694	outcome	Androstenediol (3beta,17beta) monosulfate (2) levels || id:ebi-met1400-GCST90199871	MR Egger	20.6491	16	0.192398		ebi-met1400-GCST90200121	GCST90399694	outcome	Ceramide (d18:1/17:0, d17:1/18:0) levels || id:ebi-met1400-GCST90200121	-0.0124425	0.00628063	0.0639937
ebi-met1400-GCST90199879	GCST90399694	outcome	Ergothioneine levels || id:ebi-met1400-GCST90199879	MR Egger	23	-0.00454407	0.0154864	0.772079	-0.0348974	0.0258093	0.995466	0.965704	1.02615	0.990997		ebi-met1400-GCST90199871	GCST90399694	outcome	Androstenediol (3beta,17beta) monosulfate (2) levels || id:ebi-met1400-GCST90199871	Inverse variance weighted	23.5504	17	0.132176		ebi-met1400-GCST90200122	GCST90399694	outcome	Nisinate (24:6n3) levels || id:ebi-met1400-GCST90200122	0.00559032	0.00732638	0.460178
ebi-met1400-GCST90199879	GCST90399694	outcome	Ergothioneine levels || id:ebi-met1400-GCST90199879	Simple mode	23	-0.00661582	0.0444914	0.883146	-0.0938189	0.0805873	0.993406	0.910448	1.08392	0.998029		ebi-met1400-GCST90199872	GCST90399694	outcome	Androstenediol (3beta,17beta) monosulfate (1) levels || id:ebi-met1400-GCST90199872	MR Egger	37.702	29	0.129108		ebi-met1400-GCST90200123	GCST90399694	outcome	Sphingomyelin (d18:0/20:0, d16:0/22:0) levels || id:ebi-met1400-GCST90200123	-0.000462774	0.00372255	0.901797
ebi-met1400-GCST90199879	GCST90399694	outcome	Ergothioneine levels || id:ebi-met1400-GCST90199879	Weighted median	23	-0.00595895	0.0167702	0.722342	-0.0388285	0.0269106	0.994059	0.961916	1.02728	0.980121		ebi-met1400-GCST90199872	GCST90399694	outcome	Androstenediol (3beta,17beta) monosulfate (1) levels || id:ebi-met1400-GCST90199872	Inverse variance weighted	38.7843	30	0.130636		ebi-met1400-GCST90200124	GCST90399694	outcome	Sphingomyelin (d18:2/24:2) levels || id:ebi-met1400-GCST90200124	0.00422009	0.00759953	0.586365
ebi-met1400-GCST90199879	GCST90399694	outcome	Ergothioneine levels || id:ebi-met1400-GCST90199879	Weighted mode	23	-0.00437555	0.0148089	0.770407	-0.0334009	0.0246498	0.995634	0.967151	1.02496	0.986253		ebi-met1400-GCST90199873	GCST90399694	outcome	Pregnenolone sulfate levels || id:ebi-met1400-GCST90199873	MR Egger	48.467	27	0.00680613		ebi-met1400-GCST90200125	GCST90399694	outcome	Sphingomyelin (d17:2/16:0, d18:2/15:0) levels || id:ebi-met1400-GCST90200125	-0.00745842	0.00661605	0.272323
ebi-met1400-GCST90199880	GCST90399694	outcome	Cis-4-decenoylcarnitine (C10:1) levels || id:ebi-met1400-GCST90199880	Inverse variance weighted	28	-0.0190843	0.0157504	0.225638	-0.049955	0.0117864	0.981097	0.951272	1.01186	0.920543		ebi-met1400-GCST90199873	GCST90399694	outcome	Pregnenolone sulfate levels || id:ebi-met1400-GCST90199873	Inverse variance weighted	48.5483	28	0.00934744		ebi-met1400-GCST90200126	GCST90399694	outcome	Sphingomyelin (d18:2/23:1) levels || id:ebi-met1400-GCST90200126	0.00671536	0.00614573	0.289774
ebi-met1400-GCST90199880	GCST90399694	outcome	Cis-4-decenoylcarnitine (C10:1) levels || id:ebi-met1400-GCST90199880	MR Egger	28	-0.00685238	0.0292535	0.816632	-0.0641892	0.0504845	0.993171	0.937828	1.05178	0.990997		ebi-met1400-GCST90199874	GCST90399694	outcome	S-methylmethionine levels || id:ebi-met1400-GCST90199874	MR Egger	22.8948	17	0.152707		ebi-met1400-GCST90200127	GCST90399694	outcome	Behenoylcarnitine (C22) levels || id:ebi-met1400-GCST90200127	-0.000694241	0.00451028	0.879212
ebi-met1400-GCST90199880	GCST90399694	outcome	Cis-4-decenoylcarnitine (C10:1) levels || id:ebi-met1400-GCST90199880	Simple mode	28	-0.0342299	0.0382342	0.378556	-0.109169	0.0407092	0.966349	0.896579	1.04155	0.998029		ebi-met1400-GCST90199874	GCST90399694	outcome	S-methylmethionine levels || id:ebi-met1400-GCST90199874	Inverse variance weighted	24.5707	18	0.137206		ebi-met1400-GCST90200128	GCST90399694	outcome	Sphingomyelin (d18:2/18:1) levels || id:ebi-met1400-GCST90200128	-0.00030249	0.0122757	0.980879
ebi-met1400-GCST90199880	GCST90399694	outcome	Cis-4-decenoylcarnitine (C10:1) levels || id:ebi-met1400-GCST90199880	Weighted median	28	-0.0285721	0.0168547	0.0900376	-0.0616074	0.00446315	0.971832	0.940252	1.00447	0.972518		ebi-met1400-GCST90199875	GCST90399694	outcome	13-HODE + 9-HODE levels || id:ebi-met1400-GCST90199875	MR Egger	15.9953	16	0.45329		ebi-met1400-GCST90200129	GCST90399694	outcome	Sphingomyelin (d18:2/21:0, d16:2/23:0) levels || id:ebi-met1400-GCST90200129	-0.000918552	0.00545845	0.867617
ebi-met1400-GCST90199880	GCST90399694	outcome	Cis-4-decenoylcarnitine (C10:1) levels || id:ebi-met1400-GCST90199880	Weighted mode	28	-0.0311515	0.0167347	0.0735956	-0.0639515	0.00164858	0.969329	0.938051	1.00165	0.986253		ebi-met1400-GCST90199875	GCST90399694	outcome	13-HODE + 9-HODE levels || id:ebi-met1400-GCST90199875	Inverse variance weighted	16.0301	17	0.521704		ebi-met1400-GCST90200130	GCST90399694	outcome	Linoleoylcholine levels || id:ebi-met1400-GCST90200130	-0.013058	0.00579011	0.0394899
ebi-met1400-GCST90199882	GCST90399694	outcome	2s,3R-dihydroxybutyrate levels || id:ebi-met1400-GCST90199882	Inverse variance weighted	22	-0.0376429	0.0211535	0.0751563	-0.0791039	0.00381802	0.963057	0.923944	1.00383	0.839115		ebi-met1400-GCST90199876	GCST90399694	outcome	Palmitoyl sphingomyelin (d18:1/16:0) levels || id:ebi-met1400-GCST90199876	MR Egger	20.855	21	0.467832		ebi-met1400-GCST90200131	GCST90399694	outcome	Sphingomyelin (d18:1/19:0, d19:1/18:0) levels || id:ebi-met1400-GCST90200131	0.00606968	0.0059481	0.321823
ebi-met1400-GCST90199882	GCST90399694	outcome	2s,3R-dihydroxybutyrate levels || id:ebi-met1400-GCST90199882	MR Egger	22	-0.00873356	0.0387103	0.823792	-0.0846057	0.0671386	0.991304	0.918875	1.06944	0.990997		ebi-met1400-GCST90199876	GCST90399694	outcome	Palmitoyl sphingomyelin (d18:1/16:0) levels || id:ebi-met1400-GCST90199876	Inverse variance weighted	21.0613	22	0.516954		ebi-met1400-GCST90200132	GCST90399694	outcome	Linolenoylcarnitine (C18:3) levels || id:ebi-met1400-GCST90200132	-0.00348353	0.00700956	0.62597
ebi-met1400-GCST90199882	GCST90399694	outcome	2s,3R-dihydroxybutyrate levels || id:ebi-met1400-GCST90199882	Simple mode	22	-0.0374606	0.0514072	0.474232	-0.138219	0.0632975	0.963232	0.870908	1.06534	0.998029		ebi-met1400-GCST90199877	GCST90399694	outcome	Indole-3-carboxylate levels || id:ebi-met1400-GCST90199877	MR Egger	7.41642	7	0.386846		ebi-met1400-GCST90200133	GCST90399694	outcome	Heneicosapentaenoate (21:5n3) levels || id:ebi-met1400-GCST90200133	0.00430536	0.00624999	0.503022
ebi-met1400-GCST90199882	GCST90399694	outcome	2s,3R-dihydroxybutyrate levels || id:ebi-met1400-GCST90199882	Weighted median	22	-0.0522887	0.029598	0.0772901	-0.110301	0.00572334	0.949055	0.895565	1.00574	0.972518		ebi-met1400-GCST90199877	GCST90399694	outcome	Indole-3-carboxylate levels || id:ebi-met1400-GCST90199877	Inverse variance weighted	9.69936	8	0.286764		ebi-met1400-GCST90200134	GCST90399694	outcome	Sphingomyelin (d18:1/25:0, d19:0/24:1, d20:1/23:0, d19:1/24:0) levels || id:ebi-met1400-GCST90200134	0.00623056	0.00356216	0.0948774
ebi-met1400-GCST90199882	GCST90399694	outcome	2s,3R-dihydroxybutyrate levels || id:ebi-met1400-GCST90199882	Weighted mode	22	-0.0504479	0.0404766	0.226361	-0.129782	0.0288862	0.950803	0.878287	1.02931	0.986253		ebi-met1400-GCST90199878	GCST90399694	outcome	Sphingomyelin (d18:1/18:1, d18:2/18:0) levels || id:ebi-met1400-GCST90199878	MR Egger	17.6933	24	0.817626		ebi-met1400-GCST90200135	GCST90399694	outcome	Arachidoylcarnitine (C20) levels || id:ebi-met1400-GCST90200135	-0.000171838	0.00467013	0.970941
ebi-met1400-GCST90199884	GCST90399694	outcome	2,3-dihydroxyisovalerate levels || id:ebi-met1400-GCST90199884	Inverse variance weighted	20	0.0168179	0.0238481	0.480681	-0.0299245	0.0635602	1.01696	0.970519	1.06562	0.964404		ebi-met1400-GCST90199878	GCST90399694	outcome	Sphingomyelin (d18:1/18:1, d18:2/18:0) levels || id:ebi-met1400-GCST90199878	Inverse variance weighted	17.6933	25	0.855128		ebi-met1400-GCST90200136	GCST90399694	outcome	Cerotoylcarnitine (C26) levels || id:ebi-met1400-GCST90200136	0.00181847	0.00693345	0.795792
ebi-met1400-GCST90199884	GCST90399694	outcome	2,3-dihydroxyisovalerate levels || id:ebi-met1400-GCST90199884	MR Egger	20	0.00347004	0.0471478	0.942141	-0.0889397	0.0958798	1.00348	0.914901	1.10063	0.992785		ebi-met1400-GCST90199879	GCST90399694	outcome	Ergothioneine levels || id:ebi-met1400-GCST90199879	MR Egger	18.0637	21	0.644969		ebi-met1400-GCST90200137	GCST90399694	outcome	Lignoceroylcarnitine (C24) levels || id:ebi-met1400-GCST90200137	-0.00865316	0.00527634	0.114614
ebi-met1400-GCST90199884	GCST90399694	outcome	2,3-dihydroxyisovalerate levels || id:ebi-met1400-GCST90199884	Simple mode	20	0.0493035	0.0583527	0.408668	-0.0650677	0.163675	1.05054	0.937004	1.17783	0.998029		ebi-met1400-GCST90199879	GCST90399694	outcome	Ergothioneine levels || id:ebi-met1400-GCST90199879	Inverse variance weighted	18.1108	22	0.699401		ebi-met1400-GCST90200138	GCST90399694	outcome	Docosatrienoate (22:3n6) levels || id:ebi-met1400-GCST90200138	-0.0116898	0.00752899	0.142819
ebi-met1400-GCST90199884	GCST90399694	outcome	2,3-dihydroxyisovalerate levels || id:ebi-met1400-GCST90199884	Weighted median	20	0.0232704	0.030184	0.440735	-0.0358902	0.0824311	1.02354	0.964746	1.08592	0.972518		ebi-met1400-GCST90199880	GCST90399694	outcome	Cis-4-decenoylcarnitine (C10:1) levels || id:ebi-met1400-GCST90199880	MR Egger	39.6131	26	0.0425562		ebi-met1400-GCST90200139	GCST90399694	outcome	Dihomo-linolenoylcarnitine (C20:3n3 or 6) levels || id:ebi-met1400-GCST90200139	-0.0021883	0.00407423	0.595436
ebi-met1400-GCST90199884	GCST90399694	outcome	2,3-dihydroxyisovalerate levels || id:ebi-met1400-GCST90199884	Weighted mode	20	0.038794	0.0562094	0.498433	-0.0713765	0.148964	1.03956	0.931111	1.16063	0.986253		ebi-met1400-GCST90199880	GCST90399694	outcome	Cis-4-decenoylcarnitine (C10:1) levels || id:ebi-met1400-GCST90199880	Inverse variance weighted	39.9927	27	0.0513179		ebi-met1400-GCST90200140	GCST90399694	outcome	Carotene diol (2) levels || id:ebi-met1400-GCST90200140	-0.0050367	0.00973524	0.612444
ebi-met1400-GCST90199888	GCST90399694	outcome	Cinnamoylglycine levels || id:ebi-met1400-GCST90199888	Inverse variance weighted	26	0.0332963	0.0159062	0.0363236	0.00212008	0.0644725	1.03386	1.00212	1.0666	0.801048		ebi-met1400-GCST90199881	GCST90399694	outcome	5-(galactosylhydroxy)-L-lysine levels || id:ebi-met1400-GCST90199881	MR Egger	8.157	9	0.518405		ebi-met1400-GCST90200141	GCST90399694	outcome	Ethyl alpha-glucopyranoside levels || id:ebi-met1400-GCST90200141	-0.000803788	0.00541068	0.883096
ebi-met1400-GCST90199888	GCST90399694	outcome	Cinnamoylglycine levels || id:ebi-met1400-GCST90199888	MR Egger	26	0.0250399	0.0323316	0.446214	-0.0383299	0.0884098	1.02536	0.962395	1.09244	0.990997		ebi-met1400-GCST90199881	GCST90399694	outcome	5-(galactosylhydroxy)-L-lysine levels || id:ebi-met1400-GCST90199881	Inverse variance weighted	10.2293	10	0.420611		ebi-met1400-GCST90200142	GCST90399694	outcome	Carotene diol (1) levels || id:ebi-met1400-GCST90200142	0.00201086	0.00514227	0.699363
ebi-met1400-GCST90199888	GCST90399694	outcome	Cinnamoylglycine levels || id:ebi-met1400-GCST90199888	Simple mode	26	0.029322	0.0390711	0.459972	-0.0472573	0.105901	1.02976	0.953842	1.11171	0.998029		ebi-met1400-GCST90199882	GCST90399694	outcome	2s,3R-dihydroxybutyrate levels || id:ebi-met1400-GCST90199882	MR Egger	15.334	20	0.756989		ebi-met1400-GCST90200143	GCST90399694	outcome	Nervonoylcarnitine (C24:1) levels || id:ebi-met1400-GCST90200143	0.000577772	0.00583111	0.922383
ebi-met1400-GCST90199888	GCST90399694	outcome	Cinnamoylglycine levels || id:ebi-met1400-GCST90199888	Weighted median	26	0.0443564	0.0229629	0.0534016	-0.000650797	0.0893636	1.04535	0.999349	1.09348	0.972518		ebi-met1400-GCST90199882	GCST90399694	outcome	2s,3R-dihydroxybutyrate levels || id:ebi-met1400-GCST90199882	Inverse variance weighted	16.1292	21	0.76235		ebi-met1400-GCST90200144	GCST90399694	outcome	Dihomo-linoleoylcarnitine (C20:2) levels || id:ebi-met1400-GCST90200144	-0.00433262	0.00463813	0.35994
ebi-met1400-GCST90199888	GCST90399694	outcome	Cinnamoylglycine levels || id:ebi-met1400-GCST90199888	Weighted mode	26	0.0451776	0.0316269	0.165536	-0.0168111	0.107166	1.04621	0.983329	1.11312	0.986253		ebi-met1400-GCST90199883	GCST90399694	outcome	Cysteinylglycine disulfide levels || id:ebi-met1400-GCST90199883	MR Egger	12.8285	16	0.68525		ebi-met1400-GCST90200145	GCST90399694	outcome	Glycosyl ceramide (d18:1/20:0, d16:1/22:0) levels || id:ebi-met1400-GCST90200145	0.0123744	0.00537866	0.0300318
ebi-met1400-GCST90199893	GCST90399694	outcome	Cis-4-decenoate (10:1n6) levels || id:ebi-met1400-GCST90199893	Inverse variance weighted	16	-0.0174707	0.0139561	0.210632	-0.0448248	0.00988332	0.982681	0.956165	1.00993	0.920543		ebi-met1400-GCST90199883	GCST90399694	outcome	Cysteinylglycine disulfide levels || id:ebi-met1400-GCST90199883	Inverse variance weighted	16.1275	17	0.514814		ebi-met1400-GCST90200146	GCST90399694	outcome	Docosahexaenoylcarnitine (C22:6) levels || id:ebi-met1400-GCST90200146	0.00416692	0.00613438	0.503207
ebi-met1400-GCST90199893	GCST90399694	outcome	Cis-4-decenoate (10:1n6) levels || id:ebi-met1400-GCST90199893	MR Egger	16	-0.00804238	0.0231787	0.733772	-0.0534726	0.0373879	0.99199	0.947932	1.0381	0.990997		ebi-met1400-GCST90199884	GCST90399694	outcome	2,3-dihydroxyisovalerate levels || id:ebi-met1400-GCST90199884	MR Egger	24.6	18	0.136336		ebi-met1400-GCST90200147	GCST90399694	outcome	N,N,N-trimethyl-5-aminovalerate levels || id:ebi-met1400-GCST90200147	-0.00859487	0.00646705	0.194962
ebi-met1400-GCST90199893	GCST90399694	outcome	Cis-4-decenoate (10:1n6) levels || id:ebi-met1400-GCST90199893	Simple mode	16	-0.01921	0.0311221	0.546329	-0.0802092	0.0417893	0.980973	0.922923	1.04267	0.998029		ebi-met1400-GCST90199884	GCST90399694	outcome	2,3-dihydroxyisovalerate levels || id:ebi-met1400-GCST90199884	Inverse variance weighted	24.7498	19	0.168945		ebi-met1400-GCST90200148	GCST90399694	outcome	Eicosenoylcarnitine (C20:1) levels || id:ebi-met1400-GCST90200148	0.000979991	0.00558619	0.862213
ebi-met1400-GCST90199893	GCST90399694	outcome	Cis-4-decenoate (10:1n6) levels || id:ebi-met1400-GCST90199893	Weighted median	16	-0.0108989	0.0153692	0.478237	-0.0410225	0.0192247	0.98916	0.959807	1.01941	0.972518		ebi-met1400-GCST90199885	GCST90399694	outcome	Alpha-ketoglutaramate levels || id:ebi-met1400-GCST90199885	MR Egger	35.041	14	0.00144963		ebi-met1400-GCST90200149	GCST90399694	outcome	Ximenoylcarnitine (C26:1) levels || id:ebi-met1400-GCST90200149	0.000170609	0.00621862	0.97836
ebi-met1400-GCST90199893	GCST90399694	outcome	Cis-4-decenoate (10:1n6) levels || id:ebi-met1400-GCST90199893	Weighted mode	16	-0.0154471	0.0143297	0.298075	-0.0435334	0.0126392	0.984672	0.957401	1.01272	0.986253		ebi-met1400-GCST90199885	GCST90399694	outcome	Alpha-ketoglutaramate levels || id:ebi-met1400-GCST90199885	Inverse variance weighted	38.0545	15	0.000885699		ebi-met1400-GCST90200150	GCST90399694	outcome	Arachidonoylcarnitine (C20:4) levels || id:ebi-met1400-GCST90200150	-0.00461686	0.00360461	0.210764
ebi-met1400-GCST90199899	GCST90399694	outcome	1-(1-enyl-palmitoyl)-GPC (p-16:0) levels || id:ebi-met1400-GCST90199899	Inverse variance weighted	26	0.0260878	0.0172702	0.130898	-0.00776177	0.0599374	1.02643	0.992268	1.06177	0.849676		ebi-met1400-GCST90199886	GCST90399694	outcome	3-methylglutaconate levels || id:ebi-met1400-GCST90199886	MR Egger	18.9543	14	0.166703		ebi-met1400-GCST90200151	GCST90399694	outcome	5-dodecenoylcarnitine (C12:1) levels || id:ebi-met1400-GCST90200151	0.00975653	0.00570136	0.101765
ebi-met1400-GCST90199899	GCST90399694	outcome	1-(1-enyl-palmitoyl)-GPC (p-16:0) levels || id:ebi-met1400-GCST90199899	MR Egger	26	0.0655927	0.0478393	0.183028	-0.0281722	0.159358	1.06779	0.972221	1.17276	0.990997		ebi-met1400-GCST90199886	GCST90399694	outcome	3-methylglutaconate levels || id:ebi-met1400-GCST90199886	Inverse variance weighted	20.712	15	0.146286		ebi-met1400-GCST90200152	GCST90399694	outcome	2-butenoylglycine levels || id:ebi-met1400-GCST90200152	0.00267316	0.00742939	0.723695
ebi-met1400-GCST90199899	GCST90399694	outcome	1-(1-enyl-palmitoyl)-GPC (p-16:0) levels || id:ebi-met1400-GCST90199899	Simple mode	26	0.0281517	0.0632157	0.659915	-0.0957511	0.152055	1.02855	0.90869	1.16422	0.998029		ebi-met1400-GCST90199887	GCST90399694	outcome	(16 or 17)-methylstearate (a19:0 or i19:0) levels || id:ebi-met1400-GCST90199887	MR Egger	26.1944	16	0.0513533		ebi-met1400-GCST90200153	GCST90399694	outcome	(N(1) + N(8))-acetylspermidine levels || id:ebi-met1400-GCST90200153	0.0062834	0.0045104	0.176362
ebi-met1400-GCST90199899	GCST90399694	outcome	1-(1-enyl-palmitoyl)-GPC (p-16:0) levels || id:ebi-met1400-GCST90199899	Weighted median	26	0.0266618	0.0256273	0.29817	-0.0235677	0.0768912	1.02702	0.976708	1.07992	0.972518		ebi-met1400-GCST90199887	GCST90399694	outcome	(16 or 17)-methylstearate (a19:0 or i19:0) levels || id:ebi-met1400-GCST90199887	Inverse variance weighted	27.7226	17	0.048286		ebi-met1400-GCST90200154	GCST90399694	outcome	Hydroxy-cmpf levels || id:ebi-met1400-GCST90200154	-0.0154119	0.00636725	0.0269825
ebi-met1400-GCST90199899	GCST90399694	outcome	1-(1-enyl-palmitoyl)-GPC (p-16:0) levels || id:ebi-met1400-GCST90199899	Weighted mode	26	0.0914544	0.0570881	0.12172	-0.0204383	0.203347	1.09577	0.979769	1.2255	0.986253		ebi-met1400-GCST90199888	GCST90399694	outcome	Cinnamoylglycine levels || id:ebi-met1400-GCST90199888	MR Egger	13.6022	24	0.955131		ebi-met1400-GCST90200155	GCST90399694	outcome	2-furoylcarnitine levels || id:ebi-met1400-GCST90200155	0.00466808	0.00583407	0.436996
ebi-met1400-GCST90199901	GCST90399694	outcome	1-methyl-5-imidazoleacetate levels || id:ebi-met1400-GCST90199901	Inverse variance weighted	24	-0.0126094	0.0199315	0.526969	-0.0516752	0.0264563	0.98747	0.949637	1.02681	0.964404		ebi-met1400-GCST90199888	GCST90399694	outcome	Cinnamoylglycine levels || id:ebi-met1400-GCST90199888	Inverse variance weighted	13.6882	25	0.966899		ebi-met1400-GCST90200156	GCST90399694	outcome	Cortolone glucuronide (1) levels || id:ebi-met1400-GCST90200156	0.00668087	0.00588801	0.271404
ebi-met1400-GCST90199901	GCST90399694	outcome	1-methyl-5-imidazoleacetate levels || id:ebi-met1400-GCST90199901	MR Egger	24	-0.000109308	0.0471137	0.99817	-0.0924521	0.0922335	0.999891	0.911693	1.09662	0.99817		ebi-met1400-GCST90199889	GCST90399694	outcome	2R,3R-dihydroxybutyrate levels || id:ebi-met1400-GCST90199889	MR Egger	28.9956	26	0.311284		ebi-met1400-GCST90200157	GCST90399694	outcome	Carotene diol (3) levels || id:ebi-met1400-GCST90200157	-0.00597714	0.00495081	0.24213
ebi-met1400-GCST90199901	GCST90399694	outcome	1-methyl-5-imidazoleacetate levels || id:ebi-met1400-GCST90199901	Simple mode	24	-0.0298397	0.0526198	0.576153	-0.132974	0.0732951	0.970601	0.875488	1.07605	0.998029		ebi-met1400-GCST90199889	GCST90399694	outcome	2R,3R-dihydroxybutyrate levels || id:ebi-met1400-GCST90199889	Inverse variance weighted	29.3288	27	0.345141		ebi-met1400-GCST90200158	GCST90399694	outcome	3-hydroxyoleoylcarnitine levels || id:ebi-met1400-GCST90200158	0.00154055	0.0064519	0.813395
ebi-met1400-GCST90199901	GCST90399694	outcome	1-methyl-5-imidazoleacetate levels || id:ebi-met1400-GCST90199901	Weighted median	24	-0.0254856	0.0285595	0.372194	-0.0814622	0.0304909	0.974836	0.921768	1.03096	0.972518		ebi-met1400-GCST90199890	GCST90399694	outcome	4-hydroxyglutamate levels || id:ebi-met1400-GCST90199890	MR Egger	35.567	18	0.00801346		ebi-met1400-GCST90200159	GCST90399694	outcome	Dodecenedioate (C12:1-DC) levels || id:ebi-met1400-GCST90200159	-0.00410853	0.00650592	0.536629
ebi-met1400-GCST90199901	GCST90399694	outcome	1-methyl-5-imidazoleacetate levels || id:ebi-met1400-GCST90199901	Weighted mode	24	-0.0298397	0.044382	0.508067	-0.116828	0.057149	0.970601	0.889738	1.05881	0.986253		ebi-met1400-GCST90199890	GCST90399694	outcome	4-hydroxyglutamate levels || id:ebi-met1400-GCST90199890	Inverse variance weighted	35.6988	19	0.0114912		ebi-met1400-GCST90200160	GCST90399694	outcome	Trans-2-hexenoylglycine levels || id:ebi-met1400-GCST90200160	-0.000638029	0.00604644	0.916877
ebi-met1400-GCST90199902	GCST90399694	outcome	Hydantoin-5-propionate levels || id:ebi-met1400-GCST90199902	Inverse variance weighted	14	-0.0358987	0.0259327	0.166265	-0.0867267	0.0149293	0.964738	0.916928	1.01504	0.880243		ebi-met1400-GCST90199891	GCST90399694	outcome	S-methylcysteine levels || id:ebi-met1400-GCST90199891	MR Egger	19.0047	17	0.328265		ebi-met1400-GCST90200161	GCST90399694	outcome	2-hydroxyarachidate levels || id:ebi-met1400-GCST90200161	-0.00237395	0.00346395	0.501413
ebi-met1400-GCST90199902	GCST90399694	outcome	Hydantoin-5-propionate levels || id:ebi-met1400-GCST90199902	MR Egger	14	-0.102132	0.0563167	0.0948187	-0.212513	0.00824834	0.90291	0.80855	1.00828	0.960761		ebi-met1400-GCST90199891	GCST90399694	outcome	S-methylcysteine levels || id:ebi-met1400-GCST90199891	Inverse variance weighted	21.373	18	0.261013		ebi-met1400-GCST90200162	GCST90399694	outcome	3-hydroxyphenylacetoylglutamine levels || id:ebi-met1400-GCST90200162	-0.00270832	0.0060822	0.663438
ebi-met1400-GCST90199902	GCST90399694	outcome	Hydantoin-5-propionate levels || id:ebi-met1400-GCST90199902	Simple mode	14	-0.0834301	0.0523047	0.134708	-0.185947	0.0190871	0.919955	0.830317	1.01927	0.998029		ebi-met1400-GCST90199892	GCST90399694	outcome	Isoursodeoxycholate levels || id:ebi-met1400-GCST90199892	MR Egger	13.5864	14	0.480954		ebi-met1400-GCST90200163	GCST90399694	outcome	Heptenedioate (C7:1-DC) levels || id:ebi-met1400-GCST90200163	0.0132736	0.00954593	0.191868
ebi-met1400-GCST90199902	GCST90399694	outcome	Hydantoin-5-propionate levels || id:ebi-met1400-GCST90199902	Weighted median	14	-0.0643595	0.0321258	0.0451391	-0.127326	-0.00139285	0.937668	0.880447	0.998608	0.972226		ebi-met1400-GCST90199892	GCST90399694	outcome	Isoursodeoxycholate levels || id:ebi-met1400-GCST90199892	Inverse variance weighted	14.5755	15	0.482405		ebi-met1400-GCST90200164	GCST90399694	outcome	Hexadecenedioate (C16:1-DC) levels || id:ebi-met1400-GCST90200164	0.00282256	0.0033419	0.408845
ebi-met1400-GCST90199902	GCST90399694	outcome	Hydantoin-5-propionate levels || id:ebi-met1400-GCST90199902	Weighted mode	14	-0.078186	0.0463168	0.115227	-0.168967	0.0125949	0.924792	0.844537	1.01267	0.986253		ebi-met1400-GCST90199893	GCST90399694	outcome	Cis-4-decenoate (10:1n6) levels || id:ebi-met1400-GCST90199893	MR Egger	19.2239	14	0.156569		ebi-met1400-GCST90200165	GCST90399694	outcome	Octadecenedioate (C18:1-DC) levels || id:ebi-met1400-GCST90200165	-0.00264386	0.00566923	0.647664
ebi-met1400-GCST90199903	GCST90399694	outcome	2-oxoarginine levels || id:ebi-met1400-GCST90199903	Inverse variance weighted	13	0.0124432	0.0319209	0.696674	-0.0501218	0.0750083	1.01252	0.951114	1.07789	0.964404		ebi-met1400-GCST90199893	GCST90399694	outcome	Cis-4-decenoate (10:1n6) levels || id:ebi-met1400-GCST90199893	Inverse variance weighted	19.591	15	0.188189		ebi-met1400-GCST90200166	GCST90399694	outcome	Dihydroferulic acid sulfate levels || id:ebi-met1400-GCST90200166	0.00367416	0.00437523	0.411483
ebi-met1400-GCST90199903	GCST90399694	outcome	2-oxoarginine levels || id:ebi-met1400-GCST90199903	MR Egger	13	0.0466645	0.0984686	0.644836	-0.146334	0.239663	1.04777	0.863869	1.27082	0.990997		ebi-met1400-GCST90199894	GCST90399694	outcome	4-oxo-retinoic acid levels || id:ebi-met1400-GCST90199894	MR Egger	13.7696	10	0.183764		ebi-met1400-GCST90200167	GCST90399694	outcome	Glutamine conjugate of C7H12O2 levels || id:ebi-met1400-GCST90200167	-0.00393599	0.00610042	0.52445
ebi-met1400-GCST90199903	GCST90399694	outcome	2-oxoarginine levels || id:ebi-met1400-GCST90199903	Simple mode	13	0.0769667	0.0803927	0.357265	-0.0806031	0.234536	1.08001	0.92256	1.26432	0.998029		ebi-met1400-GCST90199894	GCST90399694	outcome	4-oxo-retinoic acid levels || id:ebi-met1400-GCST90199894	Inverse variance weighted	14.1628	11	0.224116		ebi-met1400-GCST90200168	GCST90399694	outcome	Hydroxyasparagine levels || id:ebi-met1400-GCST90200168	-0.0152703	0.00683754	0.041187
ebi-met1400-GCST90199903	GCST90399694	outcome	2-oxoarginine levels || id:ebi-met1400-GCST90199903	Weighted median	13	0.0137702	0.0392369	0.725627	-0.0631342	0.0906745	1.01387	0.938818	1.09491	0.980121		ebi-met1400-GCST90199895	GCST90399694	outcome	1-lignoceroyl-GPC (24:0) levels || id:ebi-met1400-GCST90199895	MR Egger	13.2451	10	0.210291		ebi-met1400-GCST90200169	GCST90399694	outcome	Sphingomyelin (d17:1/14:0, d16:1/15:0) levels || id:ebi-met1400-GCST90200169	-0.00276215	0.00649353	0.674894
ebi-met1400-GCST90199903	GCST90399694	outcome	2-oxoarginine levels || id:ebi-met1400-GCST90199903	Weighted mode	13	0.0407169	0.0898925	0.658665	-0.135472	0.216906	1.04156	0.873303	1.24223	0.986253		ebi-met1400-GCST90199895	GCST90399694	outcome	1-lignoceroyl-GPC (24:0) levels || id:ebi-met1400-GCST90199895	Inverse variance weighted	13.3977	11	0.268129		ebi-met1400-GCST90200170	GCST90399694	outcome	Octadecadienedioate (C18:2-DC) levels || id:ebi-met1400-GCST90200170	0.00407109	0.00311814	0.20231
ebi-met1400-GCST90199904	GCST90399694	outcome	Pantoate levels || id:ebi-met1400-GCST90199904	Inverse variance weighted	24	-0.0088576	0.0216962	0.683086	-0.0513822	0.033667	0.991182	0.949916	1.03424	0.964404		ebi-met1400-GCST90199896	GCST90399694	outcome	Sulfate levels || id:ebi-met1400-GCST90199896	MR Egger	27.9661	19	0.0840836		ebi-met1400-GCST90200171	GCST90399694	outcome	Perfluorooctanoate (PFOA) levels || id:ebi-met1400-GCST90200171	-0.00109731	0.00846445	0.898469
ebi-met1400-GCST90199904	GCST90399694	outcome	Pantoate levels || id:ebi-met1400-GCST90199904	MR Egger	24	-0.000445469	0.051176	0.993133	-0.100751	0.0998596	0.999555	0.904159	1.10502	0.995979		ebi-met1400-GCST90199896	GCST90399694	outcome	Sulfate levels || id:ebi-met1400-GCST90199896	Inverse variance weighted	30.4948	20	0.062223		ebi-met1400-GCST90200172	GCST90399694	outcome	3-carboxy-4-methyl-5-pentyl-2-furanpropionate (3-CMPFP) levels || id:ebi-met1400-GCST90200172	0.0013851	0.00589287	0.816346
ebi-met1400-GCST90199904	GCST90399694	outcome	Pantoate levels || id:ebi-met1400-GCST90199904	Simple mode	24	-0.0160524	0.0535742	0.767151	-0.121058	0.0889531	0.984076	0.885983	1.09303	0.998029		ebi-met1400-GCST90199897	GCST90399694	outcome	4-hydroxy-2-oxoglutaric acid levels || id:ebi-met1400-GCST90199897	MR Egger	12.8649	21	0.913284		ebi-met1400-GCST90200173	GCST90399694	outcome	Glutamine conjugate of C6H10O2 (2) levels || id:ebi-met1400-GCST90200173	0.019139	0.0100553	0.0934803
ebi-met1400-GCST90199904	GCST90399694	outcome	Pantoate levels || id:ebi-met1400-GCST90199904	Weighted median	24	-0.0203828	0.0277398	0.46247	-0.0747528	0.0339872	0.979824	0.927973	1.03457	0.972518		ebi-met1400-GCST90199897	GCST90399694	outcome	4-hydroxy-2-oxoglutaric acid levels || id:ebi-met1400-GCST90199897	Inverse variance weighted	27.6776	22	0.186612		ebi-met1400-GCST90200174	GCST90399694	outcome	3-hydroxybutyroylglycine levels || id:ebi-met1400-GCST90200174	-0.0191049	0.00585072	0.00407044
ebi-met1400-GCST90199904	GCST90399694	outcome	Pantoate levels || id:ebi-met1400-GCST90199904	Weighted mode	24	-0.0102709	0.0515297	0.843764	-0.111269	0.0907274	0.989782	0.894698	1.09497	0.987243		ebi-met1400-GCST90199898	GCST90399694	outcome	Glycoursodeoxycholate levels || id:ebi-met1400-GCST90199898	MR Egger	18.2447	22	0.691388		ebi-met1400-GCST90200175	GCST90399694	outcome	Glycine conjugate of C10H14O2 (1) levels || id:ebi-met1400-GCST90200175	-0.00156429	0.00622062	0.804467
ebi-met1400-GCST90199909	GCST90399694	outcome	Eicosanedioate (C20-DC) levels || id:ebi-met1400-GCST90199909	Inverse variance weighted	12	-0.0301482	0.0255496	0.238005	-0.0802255	0.019929	0.970302	0.922908	1.02013	0.920543		ebi-met1400-GCST90199898	GCST90399694	outcome	Glycoursodeoxycholate levels || id:ebi-met1400-GCST90199898	Inverse variance weighted	19.1633	23	0.691707		ebi-met1400-GCST90200176	GCST90399694	outcome	Glutamine conjugate of C6H10O2 (1) levels || id:ebi-met1400-GCST90200176	0.000792461	0.0116752	0.947369
ebi-met1400-GCST90199909	GCST90399694	outcome	Eicosanedioate (C20-DC) levels || id:ebi-met1400-GCST90199909	MR Egger	12	-0.0337786	0.0563905	0.562488	-0.144304	0.0767467	0.966786	0.865625	1.07977	0.990997		ebi-met1400-GCST90199899	GCST90399694	outcome	1-(1-enyl-palmitoyl)-GPC (p-16:0) levels || id:ebi-met1400-GCST90199899	MR Egger	24.6297	24	0.426101		ebi-met1400-GCST90200177	GCST90399694	outcome	N-methylhydroxyproline levels || id:ebi-met1400-GCST90200177	0.00338641	0.00828631	0.68943
ebi-met1400-GCST90199909	GCST90399694	outcome	Eicosanedioate (C20-DC) levels || id:ebi-met1400-GCST90199909	Simple mode	12	-0.049418	0.0465518	0.311182	-0.14066	0.0418235	0.951783	0.868785	1.04271	0.998029		ebi-met1400-GCST90199899	GCST90399694	outcome	1-(1-enyl-palmitoyl)-GPC (p-16:0) levels || id:ebi-met1400-GCST90199899	Inverse variance weighted	25.4354	25	0.438196		ebi-met1400-GCST90200178	GCST90399694	outcome	Glucuronide of C10H18O2 (7) levels || id:ebi-met1400-GCST90200178	0.00198915	0.00549323	0.721487
ebi-met1400-GCST90199909	GCST90399694	outcome	Eicosanedioate (C20-DC) levels || id:ebi-met1400-GCST90199909	Weighted median	12	-0.0326776	0.0339614	0.335949	-0.0992419	0.0338866	0.967851	0.905524	1.03447	0.972518		ebi-met1400-GCST90199900	GCST90399694	outcome	Argininate levels || id:ebi-met1400-GCST90199900	MR Egger	41.1774	20	0.00353458		ebi-met1400-GCST90200179	GCST90399694	outcome	Glyco-beta-muricholate levels || id:ebi-met1400-GCST90200179	0.00320532	0.00588394	0.592258
ebi-met1400-GCST90199909	GCST90399694	outcome	Eicosanedioate (C20-DC) levels || id:ebi-met1400-GCST90199909	Weighted mode	12	-0.0387086	0.0414153	0.370035	-0.119883	0.0424653	0.962031	0.887025	1.04338	0.986253		ebi-met1400-GCST90199900	GCST90399694	outcome	Argininate levels || id:ebi-met1400-GCST90199900	Inverse variance weighted	43.4342	21	0.00276581		ebi-met1400-GCST90200180	GCST90399694	outcome	Glucuronide of C12H22O4 (1) levels || id:ebi-met1400-GCST90200180	0.00742497	0.00618462	0.25514
ebi-met1400-GCST90199911	GCST90399694	outcome	Beta-citrylglutamate levels || id:ebi-met1400-GCST90199911	Inverse variance weighted	24	-0.00261455	0.014971	0.861362	-0.0319578	0.0267287	0.997389	0.968547	1.02709	0.98928		ebi-met1400-GCST90199901	GCST90399694	outcome	1-methyl-5-imidazoleacetate levels || id:ebi-met1400-GCST90199901	MR Egger	21.7594	22	0.474324		ebi-met1400-GCST90200181	GCST90399694	outcome	N,n,n-trimethyl-alanylproline betaine (tmap) levels || id:ebi-met1400-GCST90200181	-0.000728436	0.0078422	0.926966
ebi-met1400-GCST90199911	GCST90399694	outcome	Beta-citrylglutamate levels || id:ebi-met1400-GCST90199911	MR Egger	24	-0.00246965	0.0245574	0.920805	-0.0506021	0.0456628	0.997533	0.950657	1.04672	0.992785		ebi-met1400-GCST90199901	GCST90399694	outcome	1-methyl-5-imidazoleacetate levels || id:ebi-met1400-GCST90199901	Inverse variance weighted	21.8452	23	0.529615		ebi-met1400-GCST90200182	GCST90399694	outcome	Glycine conjugate of C10H12O2 levels || id:ebi-met1400-GCST90200182	0.0045813	0.00725552	0.53427
ebi-met1400-GCST90199911	GCST90399694	outcome	Beta-citrylglutamate levels || id:ebi-met1400-GCST90199911	Simple mode	24	-0.0165262	0.0511825	0.749698	-0.116844	0.0837915	0.98361	0.889724	1.0874	0.998029		ebi-met1400-GCST90199902	GCST90399694	outcome	Hydantoin-5-propionate levels || id:ebi-met1400-GCST90199902	MR Egger	16.1856	12	0.182881		ebi-met1400-GCST90200183	GCST90399694	outcome	N-acetyl-2-aminooctanoate levels || id:ebi-met1400-GCST90200183	0.00712446	0.00628296	0.269602
ebi-met1400-GCST90199911	GCST90399694	outcome	Beta-citrylglutamate levels || id:ebi-met1400-GCST90199911	Weighted median	24	-0.0247178	0.0167763	0.14065	-0.0575995	0.00816377	0.975585	0.944028	1.0082	0.972518		ebi-met1400-GCST90199902	GCST90399694	outcome	Hydantoin-5-propionate levels || id:ebi-met1400-GCST90199902	Inverse variance weighted	18.5199	13	0.138757		ebi-met1400-GCST90200184	GCST90399694	outcome	3-formylindole levels || id:ebi-met1400-GCST90200184	0.00445757	0.00517765	0.399002
ebi-met1400-GCST90199911	GCST90399694	outcome	Beta-citrylglutamate levels || id:ebi-met1400-GCST90199911	Weighted mode	24	-0.0268775	0.0170786	0.129202	-0.0603516	0.00659664	0.973481	0.941433	1.00662	0.986253		ebi-met1400-GCST90199903	GCST90399694	outcome	2-oxoarginine levels || id:ebi-met1400-GCST90199903	MR Egger	18.4816	11	0.0710578		ebi-met1400-GCST90200185	GCST90399694	outcome	Gamma-glutamylcitrulline levels || id:ebi-met1400-GCST90200185	-0.00727184	0.00785887	0.364847
ebi-met1400-GCST90199912	GCST90399694	outcome	N-oleoyltaurine levels || id:ebi-met1400-GCST90199912	Inverse variance weighted	17	-0.0216492	0.0186335	0.245299	-0.0581708	0.0148724	0.978583	0.943489	1.01498	0.920543		ebi-met1400-GCST90199903	GCST90399694	outcome	2-oxoarginine levels || id:ebi-met1400-GCST90199903	Inverse variance weighted	18.7104	12	0.0957601		ebi-met1400-GCST90200186	GCST90399694	outcome	8-methoxykynurenate levels || id:ebi-met1400-GCST90200186	-0.000233543	0.00590799	0.968903
ebi-met1400-GCST90199912	GCST90399694	outcome	N-oleoyltaurine levels || id:ebi-met1400-GCST90199912	MR Egger	17	-0.0783643	0.0478528	0.122304	-0.172156	0.0154271	0.924628	0.841848	1.01555	0.990997		ebi-met1400-GCST90199904	GCST90399694	outcome	Pantoate levels || id:ebi-met1400-GCST90199904	MR Egger	28.2883	22	0.166322		ebi-met1400-GCST90200187	GCST90399694	outcome	Tetradecadienoate (14:2) levels || id:ebi-met1400-GCST90200187	-0.00420428	0.00731331	0.576941
ebi-met1400-GCST90199912	GCST90399694	outcome	N-oleoyltaurine levels || id:ebi-met1400-GCST90199912	Simple mode	17	-0.0160822	0.0429159	0.712776	-0.100197	0.068033	0.984046	0.904659	1.0704	0.998029		ebi-met1400-GCST90199904	GCST90399694	outcome	Pantoate levels || id:ebi-met1400-GCST90199904	Inverse variance weighted	28.3311	23	0.20352		ebi-met1400-GCST90200188	GCST90399694	outcome	3-amino-2-piperidone levels || id:ebi-met1400-GCST90200188	0.0075074	0.00540994	0.183149
ebi-met1400-GCST90199912	GCST90399694	outcome	N-oleoyltaurine levels || id:ebi-met1400-GCST90199912	Weighted median	17	-0.0359617	0.0268032	0.179695	-0.088496	0.0165726	0.964677	0.915307	1.01671	0.972518		ebi-met1400-GCST90199905	GCST90399694	outcome	Formiminoglutamate levels || id:ebi-met1400-GCST90199905	MR Egger	12.9949	21	0.908802		ebi-met1400-GCST90200189	GCST90399694	outcome	Glucuronide of piperine metabolite C17H21NO3 (3) levels || id:ebi-met1400-GCST90200189	0.00387559	0.00433971	0.388062
ebi-met1400-GCST90199912	GCST90399694	outcome	N-oleoyltaurine levels || id:ebi-met1400-GCST90199912	Weighted mode	17	-0.0352024	0.0314454	0.279462	-0.0968354	0.0264307	0.96541	0.907705	1.02678	0.986253		ebi-met1400-GCST90199905	GCST90399694	outcome	Formiminoglutamate levels || id:ebi-met1400-GCST90199905	Inverse variance weighted	14.7292	22	0.873596		ebi-met1400-GCST90200190	GCST90399694	outcome	Dodecadienoate (12:2) levels || id:ebi-met1400-GCST90200190	0.00444026	0.00421901	0.305799
ebi-met1400-GCST90199915	GCST90399694	outcome	Imidazole propionate levels || id:ebi-met1400-GCST90199915	Inverse variance weighted	24	0.0404577	0.0190282	0.0334871	0.00316237	0.0777531	1.04129	1.00317	1.08086	0.801048		ebi-met1400-GCST90199906	GCST90399694	outcome	1-(1-enyl-palmitoyl)-GPE (p-16:0) levels || id:ebi-met1400-GCST90199906	MR Egger	26.6788	20	0.144545		ebi-met1400-GCST90200191	GCST90399694	outcome	N-lactoyl tyrosine levels || id:ebi-met1400-GCST90200191	0.00932061	0.00570709	0.121955
ebi-met1400-GCST90199915	GCST90399694	outcome	Imidazole propionate levels || id:ebi-met1400-GCST90199915	MR Egger	24	0.00738981	0.0424826	0.863496	-0.0758761	0.0906557	1.00742	0.926931	1.09489	0.990997		ebi-met1400-GCST90199906	GCST90399694	outcome	1-(1-enyl-palmitoyl)-GPE (p-16:0) levels || id:ebi-met1400-GCST90199906	Inverse variance weighted	26.6821	21	0.181626		ebi-met1400-GCST90200192	GCST90399694	outcome	N,N-dimethylalanine levels || id:ebi-met1400-GCST90200192	0.0069859	0.0051388	0.186643
ebi-met1400-GCST90199915	GCST90399694	outcome	Imidazole propionate levels || id:ebi-met1400-GCST90199915	Simple mode	24	0.0732742	0.0501664	0.157645	-0.0250518	0.1716	1.07603	0.975259	1.1872	0.998029		ebi-met1400-GCST90199907	GCST90399694	outcome	S-methylcysteine sulfoxide levels || id:ebi-met1400-GCST90199907	MR Egger	23.4673	14	0.0530783		ebi-met1400-GCST90200193	GCST90399694	outcome	Ethyl beta-glucopyranoside levels || id:ebi-met1400-GCST90200193	-0.00297424	0.00525998	0.58013
ebi-met1400-GCST90199915	GCST90399694	outcome	Imidazole propionate levels || id:ebi-met1400-GCST90199915	Weighted median	24	0.0620666	0.0278893	0.02605	0.00740365	0.11673	1.06403	1.00743	1.12382	0.772415		ebi-met1400-GCST90199907	GCST90399694	outcome	S-methylcysteine sulfoxide levels || id:ebi-met1400-GCST90199907	Inverse variance weighted	23.5755	15	0.0726626		ebi-met1400-GCST90200194	GCST90399694	outcome	N-lactoyl phenylalanine levels || id:ebi-met1400-GCST90200194	-0.00351367	0.0116277	0.769381
ebi-met1400-GCST90199915	GCST90399694	outcome	Imidazole propionate levels || id:ebi-met1400-GCST90199915	Weighted mode	24	0.0765003	0.0490569	0.132553	-0.0196513	0.172652	1.0795	0.980541	1.18845	0.986253		ebi-met1400-GCST90199908	GCST90399694	outcome	2-o-methylascorbic acid levels || id:ebi-met1400-GCST90199908	MR Egger	24.4768	21	0.270536		ebi-met1400-GCST90200195	GCST90399694	outcome	N-acetyl-isoputreanine levels || id:ebi-met1400-GCST90200195	0.000785522	0.00400248	0.845825
ebi-met1400-GCST90199916	GCST90399694	outcome	Carnitine C18:2 levels || id:ebi-met1400-GCST90199916	Inverse variance weighted	24	-0.0370795	0.0219745	0.0915291	-0.0801496	0.00599056	0.9636	0.922978	1.00601	0.839115		ebi-met1400-GCST90199908	GCST90399694	outcome	2-o-methylascorbic acid levels || id:ebi-met1400-GCST90199908	Inverse variance weighted	24.652	22	0.314006		ebi-met1400-GCST90200196	GCST90399694	outcome	2,2'-Methylenebis(6-tert-butyl-p-cresol) levels || id:ebi-met1400-GCST90200196	0.0114994	0.00672432	0.105431
ebi-met1400-GCST90199916	GCST90399694	outcome	Carnitine C18:2 levels || id:ebi-met1400-GCST90199916	MR Egger	24	-0.00964435	0.0433126	0.825848	-0.094537	0.0752483	0.990402	0.909794	1.07815	0.990997		ebi-met1400-GCST90199909	GCST90399694	outcome	Eicosanedioate (C20-DC) levels || id:ebi-met1400-GCST90199909	MR Egger	12.2789	10	0.266822		ebi-met1400-GCST90200197	GCST90399694	outcome	N-lactoyl isoleucine levels || id:ebi-met1400-GCST90200197	0.00424606	0.00715352	0.564811
ebi-met1400-GCST90199916	GCST90399694	outcome	Carnitine C18:2 levels || id:ebi-met1400-GCST90199916	Simple mode	24	-0.0399864	0.0417342	0.347966	-0.121785	0.0418126	0.960802	0.885338	1.0427	0.998029		ebi-met1400-GCST90199909	GCST90399694	outcome	Eicosanedioate (C20-DC) levels || id:ebi-met1400-GCST90199909	Inverse variance weighted	12.2855	11	0.34257		ebi-met1400-GCST90200198	GCST90399694	outcome	2-hydroxysebacate levels || id:ebi-met1400-GCST90200198	0.00715799	0.00987664	0.479765
ebi-met1400-GCST90199916	GCST90399694	outcome	Carnitine C18:2 levels || id:ebi-met1400-GCST90199916	Weighted median	24	-0.0322706	0.0247235	0.191805	-0.0807287	0.0161876	0.968245	0.922444	1.01632	0.972518		ebi-met1400-GCST90199910	GCST90399694	outcome	1-(1-enyl-stearoyl)-GPE (p-18:0) levels || id:ebi-met1400-GCST90199910	MR Egger	19.839	18	0.341958		ebi-met1400-GCST90200199	GCST90399694	outcome	Ascorbic acid 3-sulfate levels || id:ebi-met1400-GCST90200199	0.00177639	0.00585175	0.765628
ebi-met1400-GCST90199916	GCST90399694	outcome	Carnitine C18:2 levels || id:ebi-met1400-GCST90199916	Weighted mode	24	-0.0329222	0.0250914	0.202435	-0.0821015	0.016257	0.967614	0.921178	1.01639	0.986253		ebi-met1400-GCST90199910	GCST90399694	outcome	1-(1-enyl-stearoyl)-GPE (p-18:0) levels || id:ebi-met1400-GCST90199910	Inverse variance weighted	22.5105	19	0.259591		ebi-met1400-GCST90200200	GCST90399694	outcome	N-lactoyl valine levels || id:ebi-met1400-GCST90200200	0.0110841	0.0203676	0.601136
ebi-met1400-GCST90199917	GCST90399694	outcome	Pregnanediol-3-glucuronide levels || id:ebi-met1400-GCST90199917	Inverse variance weighted	27	0.0165638	0.01621	0.306862	-0.0152077	0.0483354	1.0167	0.984907	1.04952	0.964404		ebi-met1400-GCST90199911	GCST90399694	outcome	Beta-citrylglutamate levels || id:ebi-met1400-GCST90199911	MR Egger	32.1008	22	0.0756931		ebi-met1400-GCST90200201	GCST90399694	outcome	6-bromotryptophan levels || id:ebi-met1400-GCST90200201	-0.0101349	0.00473717	0.0492488
ebi-met1400-GCST90199917	GCST90399694	outcome	Pregnanediol-3-glucuronide levels || id:ebi-met1400-GCST90199917	MR Egger	27	0.0184117	0.0343309	0.596491	-0.0488769	0.0857003	1.01858	0.952298	1.08948	0.990997		ebi-met1400-GCST90199911	GCST90399694	outcome	Beta-citrylglutamate levels || id:ebi-met1400-GCST90199911	Inverse variance weighted	32.1009	23	0.0980628		ebi-met1400-GCST90200202	GCST90399694	outcome	Delta-CEHC levels || id:ebi-met1400-GCST90200202	0.00386473	0.00670724	0.576077
ebi-met1400-GCST90199917	GCST90399694	outcome	Pregnanediol-3-glucuronide levels || id:ebi-met1400-GCST90199917	Simple mode	27	0.0527225	0.0409375	0.209133	-0.0275149	0.13296	1.05414	0.97286	1.1422	0.998029		ebi-met1400-GCST90199912	GCST90399694	outcome	N-oleoyltaurine levels || id:ebi-met1400-GCST90199912	MR Egger	11.1649	15	0.74082		ebi-met1400-GCST90200203	GCST90399694	outcome	Indoleacetoylcarnitine levels || id:ebi-met1400-GCST90200203	-0.00782014	0.00468317	0.10912
ebi-met1400-GCST90199917	GCST90399694	outcome	Pregnanediol-3-glucuronide levels || id:ebi-met1400-GCST90199917	Weighted median	27	0.00772118	0.0235784	0.743313	-0.0384924	0.0539348	1.00775	0.962239	1.05542	0.980121		ebi-met1400-GCST90199912	GCST90399694	outcome	N-oleoyltaurine levels || id:ebi-met1400-GCST90199912	Inverse variance weighted	12.8206	16	0.685823		ebi-met1400-GCST90200204	GCST90399694	outcome	N-acetyl leucine levels || id:ebi-met1400-GCST90200204	0.0205507	0.0067528	0.00942087
ebi-met1400-GCST90199917	GCST90399694	outcome	Pregnanediol-3-glucuronide levels || id:ebi-met1400-GCST90199917	Weighted mode	27	0.00107589	0.0247465	0.965654	-0.0474272	0.049579	1.00108	0.95368	1.05083	0.995269		ebi-met1400-GCST90199913	GCST90399694	outcome	Docosadioate (C22-DC) levels || id:ebi-met1400-GCST90199913	MR Egger	18.5913	20	0.548517		ebi-met1400-GCST90200205	GCST90399694	outcome	3-indoleglyoxylic acid levels || id:ebi-met1400-GCST90200205	0.000757855	0.00639964	0.907544
ebi-met1400-GCST90199919	GCST90399694	outcome	Alliin levels || id:ebi-met1400-GCST90199919	Inverse variance weighted	16	-0.00705662	0.0213471	0.740973	-0.048897	0.0347837	0.992968	0.952279	1.0354	0.964404		ebi-met1400-GCST90199913	GCST90399694	outcome	Docosadioate (C22-DC) levels || id:ebi-met1400-GCST90199913	Inverse variance weighted	20.4453	21	0.493232		ebi-met1400-GCST90200206	GCST90399694	outcome	Sulfate of piperine metabolite C18H21NO3 (1) levels || id:ebi-met1400-GCST90200206	0.00139841	0.00820237	0.867467
ebi-met1400-GCST90199919	GCST90399694	outcome	Alliin levels || id:ebi-met1400-GCST90199919	MR Egger	16	-0.000443079	0.0487017	0.992869	-0.0958984	0.0950123	0.999557	0.908556	1.09967	0.995979		ebi-met1400-GCST90199914	GCST90399694	outcome	Oleoyl-linoleoyl-glycerol (18:1/18:2) [2] levels || id:ebi-met1400-GCST90199914	MR Egger	53.9388	23	0.000272947		ebi-met1400-GCST90200207	GCST90399694	outcome	Methyl vanillate sulfate levels || id:ebi-met1400-GCST90200207	-0.0121244	0.0070814	0.104044
ebi-met1400-GCST90199919	GCST90399694	outcome	Alliin levels || id:ebi-met1400-GCST90199919	Simple mode	16	-0.0197697	0.0440934	0.660303	-0.106193	0.0666534	0.980424	0.899251	1.06892	0.998029		ebi-met1400-GCST90199914	GCST90399694	outcome	Oleoyl-linoleoyl-glycerol (18:1/18:2) [2] levels || id:ebi-met1400-GCST90199914	Inverse variance weighted	54.9594	24	0.000317005		ebi-met1400-GCST90200208	GCST90399694	outcome	Glucuronide of piperine metabolite C17H21NO3 (4) levels || id:ebi-met1400-GCST90200208	0.000978089	0.00429891	0.823091
ebi-met1400-GCST90199919	GCST90399694	outcome	Alliin levels || id:ebi-met1400-GCST90199919	Weighted median	16	-0.00870506	0.0263184	0.740826	-0.0602891	0.042879	0.991333	0.941492	1.04381	0.980121		ebi-met1400-GCST90199915	GCST90399694	outcome	Imidazole propionate levels || id:ebi-met1400-GCST90199915	MR Egger	16.7554	22	0.776712		ebi-met1400-GCST90200209	GCST90399694	outcome	Sulfate of piperine metabolite C16H19NO3 (3) levels || id:ebi-met1400-GCST90200209	0.0108137	0.00586435	0.0786972
ebi-met1400-GCST90199919	GCST90399694	outcome	Alliin levels || id:ebi-met1400-GCST90199919	Weighted mode	16	-0.0140912	0.0435928	0.750971	-0.0995331	0.0713506	0.986008	0.90526	1.07396	0.986253		ebi-met1400-GCST90199915	GCST90399694	outcome	Imidazole propionate levels || id:ebi-met1400-GCST90199915	Inverse variance weighted	17.5134	23	0.783325		ebi-met1400-GCST90200210	GCST90399694	outcome	Sulfate of piperine metabolite C16H19NO3 (2) levels || id:ebi-met1400-GCST90200210	0.00217853	0.00574377	0.708112
ebi-met1400-GCST90199920	GCST90399694	outcome	Trimethylamine n-oxide levels || id:ebi-met1400-GCST90199920	Inverse variance weighted	13	0.0264209	0.0280112	0.345566	-0.0284811	0.081323	1.02677	0.971921	1.08472	0.964404		ebi-met1400-GCST90199916	GCST90399694	outcome	Carnitine C18:2 levels || id:ebi-met1400-GCST90199916	MR Egger	41.8722	22	0.00647743		ebi-met1400-GCST90200211	GCST90399694	outcome	3-hydroxypyridine glucuronide levels || id:ebi-met1400-GCST90200211	0.00613123	0.00853733	0.484467
ebi-met1400-GCST90199920	GCST90399694	outcome	Trimethylamine n-oxide levels || id:ebi-met1400-GCST90199920	MR Egger	13	0.0507876	0.0882114	0.576374	-0.122107	0.223682	1.0521	0.885054	1.25067	0.990997		ebi-met1400-GCST90199916	GCST90399694	outcome	Carnitine C18:2 levels || id:ebi-met1400-GCST90199916	Inverse variance weighted	42.9078	23	0.00710211		ebi-met1400-GCST90200212	GCST90399694	outcome	Glucuronide of piperine metabolite C17H21NO3 (5) levels || id:ebi-met1400-GCST90200212	-0.00427486	0.0085635	0.624435
ebi-met1400-GCST90199920	GCST90399694	outcome	Trimethylamine n-oxide levels || id:ebi-met1400-GCST90199920	Simple mode	13	0.0370538	0.059392	0.544381	-0.0793545	0.153462	1.03775	0.923712	1.16586	0.998029		ebi-met1400-GCST90199917	GCST90399694	outcome	Pregnanediol-3-glucuronide levels || id:ebi-met1400-GCST90199917	MR Egger	30.138	25	0.219164		ebi-met1400-GCST90200213	GCST90399694	outcome	2-naphthol sulfate levels || id:ebi-met1400-GCST90200213	-0.00202503	0.00592581	0.736511
ebi-met1400-GCST90199920	GCST90399694	outcome	Trimethylamine n-oxide levels || id:ebi-met1400-GCST90199920	Weighted median	13	0.0285011	0.0388511	0.463193	-0.047647	0.104649	1.02891	0.95347	1.11032	0.972518		ebi-met1400-GCST90199917	GCST90399694	outcome	Pregnanediol-3-glucuronide levels || id:ebi-met1400-GCST90199917	Inverse variance weighted	30.1425	26	0.261749		ebi-met1400-GCST90200214	GCST90399694	outcome	11beta-hydroxyandrosterone glucuronide levels || id:ebi-met1400-GCST90200214	-0.000840003	0.00599077	0.889892
ebi-met1400-GCST90199920	GCST90399694	outcome	Trimethylamine n-oxide levels || id:ebi-met1400-GCST90199920	Weighted mode	13	0.0314749	0.0583627	0.599544	-0.082916	0.145866	1.03198	0.920428	1.15704	0.986253		ebi-met1400-GCST90199918	GCST90399694	outcome	Carboxyethyl-gaba levels || id:ebi-met1400-GCST90199918	MR Egger	26.4015	18	0.0909266		ebi-met1400-GCST90200215	GCST90399694	outcome	4-ethylcatechol sulfate levels || id:ebi-met1400-GCST90200215	0.00886529	0.00443984	0.059643
ebi-met1400-GCST90199921	GCST90399694	outcome	Dihydroferulate levels || id:ebi-met1400-GCST90199921	Inverse variance weighted	11	-0.0766437	0.0366884	0.0367036	-0.148553	-0.00473446	0.92622	0.861954	0.995277	0.801048		ebi-met1400-GCST90199918	GCST90399694	outcome	Carboxyethyl-gaba levels || id:ebi-met1400-GCST90199918	Inverse variance weighted	28.1619	19	0.0803616		ebi-met1400-GCST90200216	GCST90399694	outcome	Sulfate of piperine metabolite C18H21NO3 (3) levels || id:ebi-met1400-GCST90200216	-0.00774069	0.00723691	0.302889
ebi-met1400-GCST90199921	GCST90399694	outcome	Dihydroferulate levels || id:ebi-met1400-GCST90199921	MR Egger	11	-0.131603	0.0630896	0.0666178	-0.255258	-0.00794708	0.876689	0.774716	0.992084	0.960761		ebi-met1400-GCST90199919	GCST90399694	outcome	Alliin levels || id:ebi-met1400-GCST90199919	MR Egger	4.71958	14	0.989345		ebi-met1400-GCST90200217	GCST90399694	outcome	(2,4 or 2,5)-dimethylphenol sulfate levels || id:ebi-met1400-GCST90200217	0.000253409	0.00714907	0.972191
ebi-met1400-GCST90199921	GCST90399694	outcome	Dihydroferulate levels || id:ebi-met1400-GCST90199921	Simple mode	11	-0.0304242	0.0660221	0.654788	-0.159828	0.0989792	0.970034	0.852291	1.10404	0.998029		ebi-met1400-GCST90199919	GCST90399694	outcome	Alliin levels || id:ebi-met1400-GCST90199919	Inverse variance weighted	4.74241	15	0.994092		ebi-met1400-GCST90200218	GCST90399694	outcome	11beta-hydroxyetiocholanolone glucuronide levels || id:ebi-met1400-GCST90200218	-0.00209477	0.00618408	0.739213
ebi-met1400-GCST90199921	GCST90399694	outcome	Dihydroferulate levels || id:ebi-met1400-GCST90199921	Weighted median	11	-0.0486719	0.0406718	0.231425	-0.128389	0.031045	0.952494	0.879511	1.03153	0.972518		ebi-met1400-GCST90199920	GCST90399694	outcome	Trimethylamine n-oxide levels || id:ebi-met1400-GCST90199920	MR Egger	11.6191	11	0.392943		ebi-met1400-GCST90200219	GCST90399694	outcome	Cholic acid glucuronide levels || id:ebi-met1400-GCST90200219	0.00831894	0.00534926	0.139465
ebi-met1400-GCST90199921	GCST90399694	outcome	Dihydroferulate levels || id:ebi-met1400-GCST90199921	Weighted mode	11	-0.0397008	0.0559404	0.494106	-0.149344	0.0699423	0.961077	0.861273	1.07245	0.986253		ebi-met1400-GCST90199920	GCST90399694	outcome	Trimethylamine n-oxide levels || id:ebi-met1400-GCST90199920	Inverse variance weighted	11.7093	12	0.469298		ebi-met1400-GCST90200220	GCST90399694	outcome	4-allylcatechol sulfate levels || id:ebi-met1400-GCST90200220	-0.00282755	0.00583725	0.633945
ebi-met1400-GCST90199924	GCST90399694	outcome	N-methyltaurine levels || id:ebi-met1400-GCST90199924	Inverse variance weighted	21	0.00420298	0.0163678	0.797346	-0.0278779	0.0362839	1.00421	0.972507	1.03695	0.975484		ebi-met1400-GCST90199921	GCST90399694	outcome	Dihydroferulate levels || id:ebi-met1400-GCST90199921	MR Egger	15.4891	9	0.0783487		ebi-met1400-GCST90200221	GCST90399694	outcome	Glycoursodeoxycholic acid sulfate (1) levels || id:ebi-met1400-GCST90200221	-0.00134179	0.00584861	0.820661
ebi-met1400-GCST90199924	GCST90399694	outcome	N-methyltaurine levels || id:ebi-met1400-GCST90199924	MR Egger	21	0.00123264	0.0327122	0.970335	-0.0628833	0.0653486	1.00123	0.939053	1.06753	0.992785		ebi-met1400-GCST90199921	GCST90399694	outcome	Dihydroferulate levels || id:ebi-met1400-GCST90199921	Inverse variance weighted	17.4487	10	0.0650063		ebi-met1400-GCST90200222	GCST90399694	outcome	Dihydrocaffeate sulfate (2) levels || id:ebi-met1400-GCST90200222	0.00706325	0.00561612	0.221696
ebi-met1400-GCST90199924	GCST90399694	outcome	N-methyltaurine levels || id:ebi-met1400-GCST90199924	Simple mode	21	0.0169217	0.0395261	0.673143	-0.0605495	0.0943929	1.01707	0.941247	1.09899	0.998029		ebi-met1400-GCST90199922	GCST90399694	outcome	Prolylglycine levels || id:ebi-met1400-GCST90199922	MR Egger	37.4163	23	0.0293933		ebi-met1400-GCST90200223	GCST90399694	outcome	4-methylhexanoylglutamine levels || id:ebi-met1400-GCST90200223	-0.00180185	0.00533394	0.7399
ebi-met1400-GCST90199924	GCST90399694	outcome	N-methyltaurine levels || id:ebi-met1400-GCST90199924	Weighted median	21	0.0173916	0.022389	0.437281	-0.0264908	0.061274	1.01754	0.973857	1.06319	0.972518		ebi-met1400-GCST90199922	GCST90399694	outcome	Prolylglycine levels || id:ebi-met1400-GCST90199922	Inverse variance weighted	39.1039	24	0.0266311		ebi-met1400-GCST90200224	GCST90399694	outcome	2-ketocaprylate levels || id:ebi-met1400-GCST90200224	0.000803669	0.00814959	0.922534
ebi-met1400-GCST90199924	GCST90399694	outcome	N-methyltaurine levels || id:ebi-met1400-GCST90199924	Weighted mode	21	0.017846	0.0358598	0.624152	-0.0524393	0.0881313	1.01801	0.948912	1.09213	0.986253		ebi-met1400-GCST90199923	GCST90399694	outcome	N-palmitoylglycine levels || id:ebi-met1400-GCST90199923	MR Egger	20.5066	11	0.0388579		ebi-met1400-GCST90200225	GCST90399694	outcome	3-hydroxy-2-methylpyridine sulfate levels || id:ebi-met1400-GCST90200225	0.0133108	0.00787101	0.110197
ebi-met1400-GCST90199926	GCST90399694	outcome	N-acetylcarnosine levels || id:ebi-met1400-GCST90199926	Inverse variance weighted	22	0.0138118	0.0179302	0.441115	-0.0213314	0.0489551	1.01391	0.978895	1.05017	0.964404		ebi-met1400-GCST90199923	GCST90399694	outcome	N-palmitoylglycine levels || id:ebi-met1400-GCST90199923	Inverse variance weighted	22.9714	12	0.0279699		ebi-met1400-GCST90200226	GCST90399694	outcome	5-hydroxy-2-methylpyridine sulfate levels || id:ebi-met1400-GCST90200226	0.00672883	0.0096149	0.498565
ebi-met1400-GCST90199926	GCST90399694	outcome	N-acetylcarnosine levels || id:ebi-met1400-GCST90199926	MR Egger	22	0.0048727	0.0334046	0.885485	-0.0606004	0.0703458	1.00488	0.941199	1.07288	0.990997		ebi-met1400-GCST90199924	GCST90399694	outcome	N-methyltaurine levels || id:ebi-met1400-GCST90199924	MR Egger	18.0153	19	0.521418		ebi-met1400-GCST90200227	GCST90399694	outcome	3-ethylcatechol sulfate (2) levels || id:ebi-met1400-GCST90200227	-0.00631574	0.00815117	0.45344
ebi-met1400-GCST90199926	GCST90399694	outcome	N-acetylcarnosine levels || id:ebi-met1400-GCST90199926	Simple mode	22	0.037387	0.0422487	0.386216	-0.0454203	0.120194	1.03809	0.955596	1.12772	0.998029		ebi-met1400-GCST90199924	GCST90399694	outcome	N-methyltaurine levels || id:ebi-met1400-GCST90199924	Inverse variance weighted	18.0263	20	0.585677		ebi-met1400-GCST90200228	GCST90399694	outcome	3-hydroxyhexanoylcarnitine (1) levels || id:ebi-met1400-GCST90200228	0.000577891	0.0100652	0.95516
ebi-met1400-GCST90199926	GCST90399694	outcome	N-acetylcarnosine levels || id:ebi-met1400-GCST90199926	Weighted median	22	0.0279628	0.0243208	0.250248	-0.019706	0.0756316	1.02836	0.980487	1.07857	0.972518		ebi-met1400-GCST90199925	GCST90399694	outcome	Succinimide levels || id:ebi-met1400-GCST90199925	MR Egger	22.014	16	0.142741		ebi-met1400-GCST90200229	GCST90399694	outcome	2,6-dihydroxybenzoic acid levels || id:ebi-met1400-GCST90200229	0.00232042	0.00694262	0.742835
ebi-met1400-GCST90199926	GCST90399694	outcome	N-acetylcarnosine levels || id:ebi-met1400-GCST90199926	Weighted mode	22	0.0205879	0.0248009	0.415804	-0.0280218	0.0691977	1.0208	0.972367	1.07165	0.986253		ebi-met1400-GCST90199925	GCST90399694	outcome	Succinimide levels || id:ebi-met1400-GCST90199925	Inverse variance weighted	24.7325	17	0.100858		ebi-met1400-GCST90200230	GCST90399694	outcome	3-ethylcatechol sulfate (1) levels || id:ebi-met1400-GCST90200230	0.0154077	0.0078324	0.0693034
ebi-met1400-GCST90199930	GCST90399694	outcome	(R)-3-hydroxybutyrylcarnitine levels || id:ebi-met1400-GCST90199930	Inverse variance weighted	19	0.0311445	0.025917	0.229479	-0.0196528	0.0819417	1.03163	0.980539	1.08539	0.920543		ebi-met1400-GCST90199926	GCST90399694	outcome	N-acetylcarnosine levels || id:ebi-met1400-GCST90199926	MR Egger	18.9108	20	0.527633		ebi-met1400-GCST90200231	GCST90399694	outcome	Lithocholate sulfate (1) levels || id:ebi-met1400-GCST90200231	2.79441e-05	0.00570733	0.996144
ebi-met1400-GCST90199930	GCST90399694	outcome	(R)-3-hydroxybutyrylcarnitine levels || id:ebi-met1400-GCST90199930	MR Egger	19	0.0812476	0.0568076	0.170775	-0.0300952	0.19259	1.08464	0.970353	1.21239	0.990997		ebi-met1400-GCST90199926	GCST90399694	outcome	N-acetylcarnosine levels || id:ebi-met1400-GCST90199926	Inverse variance weighted	19.0114	21	0.584411		ebi-met1400-GCST90200232	GCST90399694	outcome	4-acetylcatechol sulfate (1) levels || id:ebi-met1400-GCST90200232	0.000107608	0.00566914	0.985229
ebi-met1400-GCST90199930	GCST90399694	outcome	(R)-3-hydroxybutyrylcarnitine levels || id:ebi-met1400-GCST90199930	Simple mode	19	0.0407502	0.0678138	0.55539	-0.0921649	0.173665	1.04159	0.911955	1.18966	0.998029		ebi-met1400-GCST90199927	GCST90399694	outcome	Histidine betaine (hercynine) levels || id:ebi-met1400-GCST90199927	MR Egger	6.83141	10	0.741259		ebi-met1400-GCST90200233	GCST90399694	outcome	2,3-dihydroxy-5-methylthio-4-pentenoate (dmtpa) levels || id:ebi-met1400-GCST90200233	0.00675724	0.00612784	0.281088
ebi-met1400-GCST90199930	GCST90399694	outcome	(R)-3-hydroxybutyrylcarnitine levels || id:ebi-met1400-GCST90199930	Weighted median	19	0.0309241	0.0327723	0.345372	-0.0333096	0.0951578	1.03141	0.967239	1.09983	0.972518		ebi-met1400-GCST90199927	GCST90399694	outcome	Histidine betaine (hercynine) levels || id:ebi-met1400-GCST90199927	Inverse variance weighted	6.95653	11	0.802593		ebi-met1400-GCST90200234	GCST90399694	outcome	Picolinoylglycine levels || id:ebi-met1400-GCST90200234	0.00553337	0.00891435	0.543521
ebi-met1400-GCST90199930	GCST90399694	outcome	(R)-3-hydroxybutyrylcarnitine levels || id:ebi-met1400-GCST90199930	Weighted mode	19	0.0324999	0.0619901	0.606483	-0.0890006	0.154	1.03303	0.914845	1.16649	0.986253		ebi-met1400-GCST90199928	GCST90399694	outcome	2-stearoyl-GPE (18:0) levels || id:ebi-met1400-GCST90199928	MR Egger	16.1779	22	0.80696		ebi-met1400-GCST90200235	GCST90399694	outcome	Succinoyltaurine levels || id:ebi-met1400-GCST90200235	-0.00776285	0.00337923	0.0310431
ebi-met1400-GCST90199931	GCST90399694	outcome	Lanthionine levels || id:ebi-met1400-GCST90199931	Inverse variance weighted	23	0.00690717	0.0255668	0.787035	-0.0432037	0.057018	1.00693	0.957716	1.05867	0.971852		ebi-met1400-GCST90199928	GCST90399694	outcome	2-stearoyl-GPE (18:0) levels || id:ebi-met1400-GCST90199928	Inverse variance weighted	18.5445	23	0.727323		ebi-met1400-GCST90200236	GCST90399694	outcome	Undecenoylcarnitine (C11:1) levels || id:ebi-met1400-GCST90200236	0.00242733	0.00405315	0.555373
ebi-met1400-GCST90199931	GCST90399694	outcome	Lanthionine levels || id:ebi-met1400-GCST90199931	MR Egger	23	0.0277306	0.0640015	0.669229	-0.0977123	0.153173	1.02812	0.90691	1.16553	0.990997		ebi-met1400-GCST90199929	GCST90399694	outcome	Margaroylcarnitine (C17) levels || id:ebi-met1400-GCST90199929	MR Egger	10.5064	22	0.981103		ebi-met1400-GCST90200237	GCST90399694	outcome	Palmitoyl-sphingosine-phosphoethanolamine (d18:1/16:0) levels || id:ebi-met1400-GCST90200237	0.00915357	0.00592763	0.139028
ebi-met1400-GCST90199931	GCST90399694	outcome	Lanthionine levels || id:ebi-met1400-GCST90199931	Simple mode	23	0.114603	0.0814288	0.173279	-0.044997	0.274204	1.12143	0.956	1.31548	0.998029		ebi-met1400-GCST90199929	GCST90399694	outcome	Margaroylcarnitine (C17) levels || id:ebi-met1400-GCST90199929	Inverse variance weighted	10.799	23	0.985147		ebi-met1400-GCST90200238	GCST90399694	outcome	Pregnenetriol disulfate levels || id:ebi-met1400-GCST90200238	0.00184086	0.00379427	0.632828
ebi-met1400-GCST90199931	GCST90399694	outcome	Lanthionine levels || id:ebi-met1400-GCST90199931	Weighted median	23	0.00106903	0.0309955	0.972486	-0.0596821	0.0618202	1.00107	0.942064	1.06377	0.999001		ebi-met1400-GCST90199930	GCST90399694	outcome	(R)-3-hydroxybutyrylcarnitine levels || id:ebi-met1400-GCST90199930	MR Egger	23.6979	17	0.127877		ebi-met1400-GCST90200239	GCST90399694	outcome	Tetradecadienedioate (C14:2-DC) levels || id:ebi-met1400-GCST90200239	3.06396e-05	0.00482096	0.994992
[truncated: 2,186 more rows]
[truncated: 8 more columns]

## Sheet: Sheet1 (2)
Results of MR analysis of 1400 metabolites and asthma																Heterogeneity analysis results									Results of pleiotropy Analysis								Inverse Mendelian randomization results										Heterogeneity analysis results
[truncated: 2,841 more rows]
[truncated: 8 more columns]

[truncated: 3 more sheets: Sheet1 (3), Sheet1 (4), Sheet1 (5)]
